# Supplementary material for: TFAP2 paralogs regulate midfacial development in part through a conserved ALX genetic pathway
Source: Development. 2024 Jan 2;151(1):dev202095. doi: 10.1242/dev.202095 (PMC10820886; doi:10.1242/dev.202095)
Supplement: Table S1. [file develop-151-202095-TableS1.xlsx]

## Sheet: Summary
	Tab	Tab name	Description
	Tab 1	Summary
	Tab 2	Table	Summary table of overlap results
	Tab 3	Deseq2	E10.5 'control' vs 'mutant' upper-face bulk RNAseq	Pipeline 1 - Deseq2	All output
	Tab 4	Adj < 0.05	E10.5 'control' vs 'mutant' upper-face bulk RNAseq	Pipeline 1 - Deseq2	Significant filtered
	Tab 5	fc > 1.25	E10.5 'control' vs 'mutant' upper-face bulk RNAseq	Pipeline 1 - Deseq2	Significant and fold-change filtered
	Tab 6	Sleuth	E10.5 'control' vs 'mutant' upper-face bulk RNAseq	Pipeline 2 - Sleuth	All output
	Tab 7	Adj < 0.1	E10.5 'control' vs 'mutant' upper-face bulk RNAseq	Pipeline 2 - Sleuth	Significant filtered
	Tab 8	Bulk Overlap	E10.5 'control' vs 'mutant' upper-face bulk RNAseq	Overlap of genes in Tab 4 and Tab 6
	Tab 9	mesbulkDEG logFC pAdj < 0.05	E11.5 single cell Mesenchyme Pseudobulk	pAdj value < 0.05
	Tab 10	mesbulkDEG logFC p < 0.05	E11.5 single cell Mesenchyme Pseudobulk	Total output (p value < 0.05)
	Tab 11	Bulk and SC Overlap	Genes dysregulated in E10.5 upper-face (UF, Tabs 3 and 6) and lower-face (LF, Van Otterloo et al. 2018) bulk RNAseq datasets

## Sheet: Table
		Dataset		Number of DEGs		Reference
		E11.5 CNCC Mes pseudobulk		427		(Nguyen et al. this study)
		Overlap between 427 E11.5 DEGs and E10.5 DEGs
		E10.5 Bulk MxP/FNP		54*		(Nguyen et al. this study)
			UF-high confidence	33
			UF-p1	54
			UF-p2	33
		E10.5 Bulk MdP		88**		(Van Otterloo et al. 2018)
			LF-high confidence	51
			UF-p1	59
			UF-p2	80
		118 total genes (27.6% of the 427 in pseudobulk)
		Genes in red are those unique to either UF or LF only
		*Akap12, Alx1, Alx4, Anxa3, Apoe, Barx1, Bgn, Cdh2, Cited1, Col11a1, Col23a1, Col3a1, Col6a1, Colec12, Crabp1, Crlf1, Ebf1, Fbn2, Flrt2, Gpc6, Gpx3, Ifitm2, Klf6, Ldhb, Lhfp, Limch1, Lum, Mecom, Msx1, Nnat, Ntm, Palld, Pax3, Pax7, Pea15a, Penk, Pid1, Plaat3, Postn, Pou3f3, Ptprd, Sulf1, Tanc1, Tbx2, Tbx3, Tgfbi, Tmod3, Tmsb4x, Tril, Tubb6, Vcam1, Xist, Zic2, Zic5
		**Akap12, Alx4, Arhgap28, Barx1, Bnip3, Capn2, Capn6, Cdh6, Cdkn1c, Cited1, Cited2, Ckb, Cntfr, Col23a1, Col3a1, Crabp1, Crabp2, Crym, Ddit4, Dlx5, Dlx6, Ebf2, Ebf3, Eif3j2, Emx2, Epha3, Fbn2, Fez1, Fndc3c1, Foxc1, Foxd2os, Foxf2, Foxp2, Fstl1, Gpx3, Gsc, Hand2, Hpgd, Hsd11b2, Igf1, Islr, Itgb1, Klf6, Ldb2, Ldhb, Lhfp, Limch1, Loxl2, Lum, Msx1, Msx2, Nadk2, Nfatc4, Nr2f1, Nr2f2, Nrp1, Ntng1, Pax9…

## Sheet: Deseq2
Ensembl	Gene	baseMean	log2FoldChange	lfcSE	stat	pvalue	padj	a (ctrl 1)	c (ctrl 2)	e (ctrl 3)	b (mut 1)	d (mut 2)	f (mut 3)
ENSMUSG00000032373.15	Car12	1801.12	-1.52912	0.0874596	-17.4838	1.9054e-68	3.00989e-64	2830	2498	2857	920	899	916
ENSMUSG00000032291.8	Crabp1	42005.2	-1.06166	0.0608478	-17.4477	3.58107e-68	3.00989e-64	60099	57214	56314	27165	26147	26954
ENSMUSG00000023078.6	Cxcl13	237.958	-4.83508	0.298828	-16.1802	6.95895e-59	3.89933e-55	552	411	445	15	9	24
ENSMUSG00000041126.16	H2az2	10211.2	-1.00067	0.0677701	-14.7656	2.44109e-49	1.02587e-45	14017	14598	12976	6620	6400	7095
ENSMUSG00000027637.3	Rab5if	3971.6	0.877387	0.067612	12.9768	1.65647e-38	5.56905e-35	2733	2985	2836	4867	4753	5610
ENSMUSG00000098332.2	Pigbos1	197.141	-3.19991	0.256173	-12.4912	8.3359e-36	2.33544e-32	418	368	300	43	37	34
ENSMUSG00000027636.11	Sla2	1190.72	-4.17414	0.352732	-11.8338	2.61195e-32	6.27242e-29	2447	2222	2230	94	178	92
ENSMUSG00000004872.15	Pax3	1470.58	-1.00493	0.0870845	-11.5397	8.3211e-31	1.74847e-27	1936	1928	2140	983	855	1059
ENSMUSG00000032327.14	Stra6	3714.29	-0.734218	0.0662002	-11.0909	1.38931e-28	2.59492e-25	4697	4471	5023	2724	2674	2838
ENSMUSG00000029120.10	Ppp2r2c	485.626	-2.06656	0.19073	-10.835	2.34991e-27	3.9502e-24	866	712	823	148	150	262
ENSMUSG00000026100.6	Mstn	183.608	-2.31505	0.225822	-10.2517	1.16339e-24	1.77787e-21	299	295	341	54	69	58
ENSMUSG00000079466.2	Prdm12	499.67	-2.41228	0.239045	-10.0913	6.03393e-24	8.45253e-21	663	943	963	100	191	176
ENSMUSG00000040310.12	Alx4	12888.7	-0.677343	0.0712554	-9.50585	1.98414e-21	2.56564e-18	17117	14117	17324	9369	9418	10545
ENSMUSG00000054728.17	Phactr1	1258.86	-1.04983	0.118438	-8.8639	7.72655e-19	9.27738e-16	1605	1706	1881	688	754	996
ENSMUSG00000008590.4	Htr3b	184.441	-1.78667	0.203607	-8.77511	1.70733e-18	1.91334e-15	287	279	309	80	70	96
ENSMUSG00000018604.18	Tbx3	3580.38	-0.597123	0.0699655	-8.53454	1.40712e-17	1.47835e-14	4398	4121	4668	2695	2809	2910
ENSMUSG00000043496.7	Tril	8600.5	-0.567179	0.0667433	-8.49792	1.93022e-17	1.90865e-14	11290	9684	10444	6336	6779	7380
ENSMUSG00000034330.10	Plcg2	991.235	-0.879226	0.105275	-8.35169	6.72925e-17	6.28437e-14	1389	1149	1394	669	628	772
ENSMUSG00000021411.16	Pxdc1	436.212	-1.09247	0.131932	-8.28056	1.22596e-16	1.08465e-13	600	615	600	252	271	301
ENSMUSG00000022997.9	Wnt1	77.1435	3.31797	0.420344	7.89347	2.93906e-15	2.47028e-12	10	15	18	172	88	157
ENSMUSG00000036144.6	Meox2	120.233	2.25053	0.287966	7.81526	5.48513e-15	4.19113e-12	49	33	46	169	168	256
ENSMUSG00000032908.9	Sgpp2	839.022	-1.26287	0.161509	-7.81917	5.31724e-15	4.19113e-12	1246	1117	1261	600	366	494
ENSMUSG00000036602.14	Alx1	6564.21	-0.417233	0.0539234	-7.73752	1.01375e-14	7.40917e-12	7830	7649	7466	5516	5128	5990
ENSMUSG00000000093.6	Tbx2	9051.05	-0.549224	0.0730863	-7.51473	5.70298e-14	3.99446e-11	10595	10035	12280	6797	7040	7905
ENSMUSG00000041797.7	Abca9	336.842	1.64425	0.220418	7.45966	8.67446e-14	5.8327e-11	153	204	141	405	452	666
ENSMUSG00000000120.6	Ngfr	2335.93	-0.921753	0.124178	-7.42285	1.14622e-13	7.41077e-11	3010	3279	3052	1237	1620	1936
ENSMUSG00000015766.14	Eps8	664.916	-0.829014	0.117288	-7.06818	1.56976e-12	9.77323e-10	918	820	865	421	446	554
ENSMUSG00000032744.4	Heyl	1528.31	-1.204	0.172207	-6.99157	2.71834e-12	1.63197e-09	1924	2280	2309	646	856	1263
ENSMUSG00000027750.16	Postn	3366.92	0.959916	0.141717	6.77348	1.25717e-11	7.28727e-09	1933	2755	2286	3756	3902	5595
ENSMUSG00000054426.11	A930005H10Rik	479.691	-0.825267	0.122105	-6.75867	1.39263e-11	7.80338e-09	650	610	615	325	328	371
ENSMUSG00000045658.16	Pid1	451.827	-0.973321	0.145027	-6.71131	1.92883e-11	1.04592e-08	627	616	587	252	301	351
ENSMUSG00000048782.15	Insc	252.969	-1.61008	0.242404	-6.64212	3.09196e-11	1.62424e-08	287	479	396	124	100	147
ENSMUSG00000067786.16	Nnat	86176.4	0.481118	0.0735974	6.53716	6.26991e-11	3.19385e-08	68821	76915	74032	89696	91689	116746
ENSMUSG00000055235.11	Wdr86	3860.87	-0.426737	0.065438	-6.52124	6.97297e-11	3.44752e-08	4369	4395	4776	3011	3152	3587
ENSMUSG00000047414.6	Flrt2	6217.79	0.532872	0.0831663	6.40731	1.4811e-10	7.11351e-08	4729	5551	5243	6616	6862	8325
ENSMUSG00000027684.16	Mecom	4756.8	0.402985	0.0630446	6.39207	1.63656e-10	7.64183e-08	4064	4248	4208	5451	4880	5691
ENSMUSG00000068079.5	Tcf15	435.616	1.327	0.209186	6.34364	2.24404e-10	1.01952e-07	189	293	276	497	569	790
ENSMUSG00000030246.12	Ldhb	22087.9	-0.330427	0.0529543	-6.23984	4.38011e-10	1.93762e-07	24332	24789	26107	19328	18498	19969
ENSMUSG00000074846.3	Gm10774	103.031	7.70735	1.2653	6.0913	1.11997e-09	4.82734e-07	1	1	1	1	325	283
ENSMUSG00000042644.9	Itpr3	944.015	-0.555176	0.0917548	-6.05065	1.44263e-09	6.06267e-07	1169	1123	1143	702	722	840
ENSMUSG00000022103.10	Gfra2	241.633	-1.73525	0.288982	-6.0047	1.91687e-09	7.85917e-07	273	413	449	72	140	117
ENSMUSG00000112550.1	Gm6627	1137.94	-0.554886	0.0930838	-5.96115	2.50472e-09	1.00248e-06	1356	1362	1421	906	902	911
ENSMUSG00000027716.13	Trpc3	528.119	0.820861	0.138468	5.92819	3.063e-09	1.19742e-06	380	368	420	564	674	760
ENSMUSG00000017344.4	Vtn	516.973	0.85466	0.14452	5.91377	3.34364e-09	1.27742e-06	343	397	385	562	635	779
ENSMUSG00000042812.5	Foxf1	690.633	-0.7985	0.135233	-5.90464	3.5342e-09	1.32022e-06	822	1019	835	478	479	534
ENSMUSG00000022425.16	Enpp2	2583.2	-0.642353	0.108935	-5.89669	3.70877e-09	1.35531e-06	3035	3279	3310	1615	2012	2358
ENSMUSG00000021381.4	Barx1	1982.7	-0.603274	0.102672	-5.87575	4.20922e-09	1.50547e-06	2292	2561	2451	1471	1642	1523
ENSMUSG00000045573.9	Penk	209.786	1.91834	0.333242	5.75661	8.58206e-09	3.00551e-06	70	102	96	169	380	439
ENSMUSG00000020810.5	Cygb	623.463	0.792245	0.139311	5.68687	1.2939e-08	4.35009e-06	479	412	506	868	693	772
ENSMUSG00000019278.5	Dpep1	1028.41	-0.774832	0.136218	-5.68817	1.28406e-08	4.35009e-06	1399	1310	1258	674	851	705
ENSMUSG00000026768.10	Itga8	1535.75	-0.514727	0.0906831	-5.6761	1.37798e-08	4.54192e-06	2038	1734	1754	1240	1170	1330
ENSMUSG00000059974.10	Ntm	493.826	0.744294	0.131713	5.65086	1.59645e-08	5.16083e-06	352	375	402	606	530	699
ENSMUSG00000036905.8	C1qb	424.735	1.01538	0.180035	5.63988	1.70164e-08	5.3971e-06	256	336	266	508	478	707
ENSMUSG00000042401.8	Crtac1	826.118	-0.835838	0.149836	-5.57834	2.42829e-08	7.55919e-06	890	1097	1250	640	522	590
ENSMUSG00000076617.9	Ighm	251.31	1.0441	0.189352	5.51409	3.50586e-08	1.07152e-05	154	170	178	318	275	415
ENSMUSG00000025453.18	Nnt	3508.94	0.353066	0.0640685	5.51075	3.57303e-08	1.07255e-05	3070	3164	3185	3950	3585	4103
ENSMUSG00000031239.5	Itm2a	4097.05	0.432125	0.0787256	5.489	4.04223e-08	1.1921e-05	3555	3763	3336	4363	4264	5331
ENSMUSG00000021215.15	Net1	10035.7	-0.270635	0.0493926	-5.47926	4.271e-08	1.22815e-05	11427	11020	11104	8875	8156	9914
ENSMUSG00000059049.14	Frem1	4704.98	-0.333142	0.0608186	-5.47763	4.31058e-08	1.22815e-05	5438	5366	5230	3819	3922	4592
ENSMUSG00000039234.11	Sec24d	1724.99	0.488559	0.089591	5.45321	4.9468e-08	1.38593e-05	1464	1362	1567	1783	1879	2314
ENSMUSG00000048450.10	Msx1	7226.26	-0.580915	0.106663	-5.44625	5.14427e-08	1.39777e-05	8774	9490	8184	4802	6229	6062
ENSMUSG00000061524.8	Zic2	1666.97	0.774106	0.142146	5.44587	5.15536e-08	1.39777e-05	1355	1361	1039	1775	2291	2136
ENSMUSG00000031708.17	Tecr	11446	-0.248773	0.0457455	-5.4382	5.38214e-08	1.43609e-05	12427	12559	13015	10025	9826	11090
ENSMUSG00000021567.15	Nkd2	2052.05	-0.407394	0.0751141	-5.42367	5.83886e-08	1.53361e-05	2508	2344	2301	1635	1699	1884
ENSMUSG00000086503.4	Xist	16622.6	-9.50064	1.76721	-5.37607	7.61286e-08	1.9688e-05	49892	27	52888	33	35	70
ENSMUSG00000026494.12	Kif26b	3232.46	-0.630262	0.118658	-5.3116	1.08667e-07	2.76772e-05	4078	4277	3639	2020	2436	3087
ENSMUSG00000057722.17	Lepr	309.81	1.14456	0.217001	5.27444	1.3316e-07	3.34093e-05	179	230	180	332	376	566
ENSMUSG00000000560.9	Gabra2	100.041	1.46271	0.278827	5.24593	1.55494e-07	3.8439e-05	63	46	54	131	154	148
ENSMUSG00000035493.10	Tgfbi	3643.25	0.698666	0.133636	5.22814	1.71221e-07	4.17134e-05	2412	3068	3004	3465	4661	5242
ENSMUSG00000023192.12	Grm2	343.198	-1.33853	0.258319	-5.18172	2.19854e-07	5.27964e-05	348	613	539	135	202	241
ENSMUSG00000010021.13	Kif19a	648.642	-0.676758	0.131441	-5.14875	2.62224e-07	6.20844e-05	827	820	793	445	425	616
ENSMUSG00000019880.10	Rspo3	444.818	1.00749	0.195965	5.14119	2.73009e-07	6.37401e-05	310	308	285	418	667	673
ENSMUSG00000028072.6	Ntrk1	606.781	-1.21775	0.237408	-5.12935	2.90741e-07	6.69502e-05	572	993	1026	277	323	490
ENSMUSG00000041911.3	Dlx1	3459.5	-0.445573	0.0871417	-5.1132	3.16754e-07	7.19546e-05	3938	3871	4396	2760	2482	3467
ENSMUSG00000020926.16	Adam11	2474.52	-0.644651	0.126276	-5.10511	3.30598e-07	7.4098e-05	2522	3143	3562	1660	1837	2231
ENSMUSG00000047045.17	Tmem164	11973.7	-0.22249	0.0439155	-5.06631	4.056e-07	8.97123e-05	13548	12587	13302	10544	10220	11953
ENSMUSG00000051159.16	Cited1	558.249	-0.73399	0.14526	-5.05295	4.35039e-07	9.49741e-05	774	656	703	344	445	450
ENSMUSG00000024112.16	Cacna1h	1820.89	-0.642984	0.127619	-5.0383	4.69688e-07	0.000101224	2090	2073	2633	1232	1222	1782
ENSMUSG00000002997.15	Prkar2b	3836.97	-0.327637	0.065249	-5.02133	5.13146e-07	0.000107825	4615	4165	4281	3374	3029	3674
ENSMUSG00000043629.12	1700019D03Rik	127.042	-1.31556	0.26193	-5.02256	5.09868e-07	0.000107825	186	208	159	82	62	71
ENSMUSG00000026740.12	Dnajc1	4641.23	-0.370099	0.0739364	-5.00564	5.56774e-07	0.000114446	5625	4767	5627	3916	3579	4510
ENSMUSG00000118504.1	4933434E20Rik	1388.88	-0.708313	0.141518	-5.00512	5.58275e-07	0.000114446	1367	1865	2033	1021	949	1154
ENSMUSG00000087516.7	Tbx3os1	172.886	-1.15359	0.232366	-4.96456	6.88588e-07	0.00013946	222	238	270	94	85	141
ENSMUSG00000035064.17	Eef2k	5251.78	-0.252368	0.0508643	-4.96159	6.99198e-07	0.000139923	5861	5634	5966	4491	4509	5188
ENSMUSG00000036560.14	Lgi4	339.664	-1.09547	0.221054	-4.95568	7.20786e-07	0.000142546	354	513	547	182	183	281
ENSMUSG00000058897.18	Col25a1	790.352	0.572851	0.115783	4.94761	7.5131e-07	0.000146855	604	695	642	844	910	1045
ENSMUSG00000010311.15	Optc	80.523	-1.86908	0.379622	-4.92352	8.50017e-07	0.000164239	160	127	99	37	41	23
ENSMUSG00000021613.9	Hapln1	2195.35	-0.590931	0.120707	-4.89557	9.80235e-07	0.000187119	3195	2499	2376	1694	1767	1701
ENSMUSG00000037736.20	Limch1	9605.36	0.280379	0.0572965	4.89348	9.90698e-07	0.000187119	8637	8713	9173	9547	10128	11513
ENSMUSG00000021256.5	Vash1	3338.75	-0.317462	0.0649453	-4.88814	1.01795e-06	0.000190131	3858	3522	3954	2942	2658	3202
ENSMUSG00000043099.4	Hic1	170.657	1.09864	0.226769	4.84477	1.26757e-06	0.000234152	89	120	123	217	203	271
ENSMUSG00000021136.13	Smoc1	5152.61	-0.279121	0.0577682	-4.83173	1.35351e-06	0.000247309	5768	5475	6036	4571	4401	4782
ENSMUSG00000018166.8	Erbb3	2662.78	-0.436776	0.0908809	-4.80603	1.5396e-06	0.000278287	3000	2899	3474	2121	1965	2635
ENSMUSG00000041708.12	Mpped1	3342.03	0.300829	0.0626768	4.79969	1.58908e-06	0.000284175	3177	2856	3128	3477	3534	3897
ENSMUSG00000052229.5	Gpr17	349.238	-0.862298	0.179773	-4.79659	1.61387e-06	0.000285571	457	464	457	212	201	327
ENSMUSG00000050315.14	Synpo2	611.404	0.716986	0.149605	4.79253	1.64695e-06	0.000288387	448	504	461	608	734	917
ENSMUSG00000085224.2	Gm13425	116.944	-1.568	0.328255	-4.77677	1.78131e-06	0.000308699	140	176	219	36	67	72
ENSMUSG00000014603.3	Alx3	7542.49	-0.441507	0.0927034	-4.76257	1.91139e-06	0.000327862	9625	7894	9071	6955	5667	6256
ENSMUSG00000060591.9	Ifitm2	6736.2	-0.328369	0.0689785	-4.76045	1.9316e-06	0.000327981	7617	8024	7266	5898	5626	6119
ENSMUSG00000036896.5	C1qc	331.147	1.00813	0.212058	4.75401	1.99418e-06	0.000331903	179	242	251	333	439	543
ENSMUSG00000002944.15	Cd36	203.158	1.03001	0.216597	4.75545	1.98009e-06	0.000331903	126	151	131	222	249	341
ENSMUSG00000032419.8	Tbx18	838.017	0.96499	0.205386	4.69843	2.62169e-06	0.000432065	508	747	474	825	1218	1235
ENSMUSG00000068327.5	Tlx2	233.393	-1.32069	0.282261	-4.67896	2.88332e-06	0.000470569	221	410	386	103	120	175
ENSMUSG00000097336.8	Fendrr	173.385	-1.28214	0.274652	-4.66824	3.03797e-06	0.000491041	197	247	308	76	87	139
ENSMUSG00000013698.12	Pea15a	12803.3	0.244502	0.0524633	4.66044	3.1553e-06	0.000500832	12635	11133	12088	13491	12950	14620
ENSMUSG00000029765.12	Plxna4	873.834	-0.636195	0.136515	-4.66026	3.15813e-06	0.000500832	1159	1111	980	594	588	856
ENSMUSG00000052336.7	Cx3cr1	577.681	0.76375	0.164047	4.65568	3.22911e-06	0.000506605	386	457	466	605	627	937
ENSMUSG00000035783.9	Acta2	448.071	1.30377	0.280138	4.65405	3.25481e-06	0.000506605	182	393	210	473	658	762
ENSMUSG00000035295.10	Wdr38	46.1344	-2.10569	0.455171	-4.62615	3.72523e-06	0.000574506	87	52	91	16	12	24
ENSMUSG00000085802.1	Gm16059	36.0107	-2.30653	0.501121	-4.60275	4.16949e-06	0.000631612	66	41	77	10	11	15
ENSMUSG00000009097.10	Tbx1	343.554	0.866797	0.188324	4.60269	4.17067e-06	0.000631612	238	276	229	344	440	534
ENSMUSG00000005124.10	Ccn4	294.665	-0.891571	0.194148	-4.59221	4.38571e-06	0.000658248	415	427	327	169	204	239
ENSMUSG00000020120.15	Plek	459.8	0.693665	0.151129	4.5899	4.43467e-06	0.000659706	354	391	328	488	532	667
ENSMUSG00000031425.15	Plp1	661.163	-0.801674	0.175043	-4.57988	4.65254e-06	0.000686045	713	996	855	383	454	597
ENSMUSG00000032238.17	Rora	433.658	-0.642986	0.140942	-4.56206	5.06534e-06	0.00074042	566	471	582	328	297	379
ENSMUSG00000046668.9	Cxxc5	4501.18	0.270069	0.0592566	4.55761	5.17381e-06	0.000749756	4203	4184	4087	4556	4599	5421
ENSMUSG00000042195.9	Slc35f2	597.953	-0.563472	0.123994	-4.54436	5.51019e-06	0.000791678	735	712	733	459	497	466
ENSMUSG00000039395.8	Mreg	792.216	-0.740448	0.16331	-4.53401	5.78731e-06	0.000824446	792	1165	1068	545	516	702
ENSMUSG00000030339.7	Ltbr	2070.28	0.319066	0.0704182	4.53101	5.87014e-06	0.000829219	1870	1905	1855	2175	2195	2425
ENSMUSG00000027270.14	Lamp5	60.3673	-1.57862	0.349616	-4.5153	6.32263e-06	0.000885695	104	81	92	30	24	36
ENSMUSG00000039774.12	Galnt12	828.814	0.692209	0.154303	4.48603	7.25623e-06	0.00100808	788	596	554	905	1076	1039
ENSMUSG00000024776.18	Stambpl1	287.571	-0.691162	0.154559	-4.47184	7.75482e-06	0.00106851	380	346	360	217	207	226
ENSMUSG00000015852.13	Fcrls	161.931	0.965268	0.216255	4.46356	8.06101e-06	0.00110167	109	120	106	185	219	229
ENSMUSG00000033006.10	Sox10	1641.3	-1.52976	0.343077	-4.45894	8.23659e-06	0.00111659	1853	2666	2930	522	868	1129
ENSMUSG00000025105.10	Bnc1	222.854	-0.887603	0.199815	-4.44213	8.90744e-06	0.00118266	334	250	302	168	130	165
ENSMUSG00000027111.16	Itga6	8006.46	0.215517	0.0485424	4.43977	9.00541e-06	0.00118266	7803	7319	7534	8414	7995	9030
ENSMUSG00000064080.12	Fbln2	3673.94	-0.463653	0.104428	-4.43995	8.99813e-06	0.00118266	4083	4415	4520	2482	3114	3561
ENSMUSG00000030772.6	Dkk3	984.855	-0.465096	0.104748	-4.44016	8.98911e-06	0.00118266	1148	1233	1108	836	724	890
ENSMUSG00000045410.18	Akr1e1	643.725	-0.845124	0.190951	-4.42587	9.60539e-06	0.00125168	883	704	946	355	559	439
ENSMUSG00000041703.7	Zic5	1042.64	0.560415	0.12673	4.4221	9.77459e-06	0.00126393	910	910	753	1121	1295	1248
ENSMUSG00000029528.19	Pxn	7410.6	-0.27572	0.0623944	-4.41899	9.91649e-06	0.00127249	7915	7935	8976	6262	6290	7297
ENSMUSG00000030499.9	Kctd15	7051.09	-0.237127	0.0538679	-4.40202	1.07249e-05	0.0013658	7995	7398	7940	6376	6103	6643
ENSMUSG00000045515.4	Pou3f3	7117.85	-0.277245	0.0632426	-4.38384	1.16604e-05	0.00147377	8232	7289	8346	5871	6111	7077
ENSMUSG00000027692.16	Tnik	2553.36	-0.421353	0.0967396	-4.35554	1.32739e-05	0.00166519	2770	3023	3144	1888	1998	2601
ENSMUSG00000027339.15	Rassf2	3041.78	0.278214	0.0640628	4.34283	1.40656e-05	0.00175143	2761	2720	2926	3124	3229	3502
ENSMUSG00000048349.9	Pou4f1	602.741	-1.18533	0.273677	-4.33111	1.48361e-05	0.00183379	507	1087	958	254	345	501
ENSMUSG00000098912.7	1500004A13Rik	718.026	2.85551	0.661228	4.3185	1.57095e-05	0.00192038	287	111	137	468	1384	1935
ENSMUSG00000076441.9	Ass1	425.851	-0.616225	0.14272	-4.31772	1.57652e-05	0.00192038	507	560	507	305	340	348
ENSMUSG00000003477.5	Inmt	142.992	-1.38186	0.320788	-4.30769	1.64968e-05	0.00199504	306	161	166	74	88	71
ENSMUSG00000015947.10	Fcgr1	147.157	1.19412	0.277893	4.29706	1.73077e-05	0.00207815	80	88	106	203	138	272
ENSMUSG00000020701.12	Tmem132e	500.086	-0.80876	0.188606	-4.2881	1.80205e-05	0.0021484	573	634	741	281	315	490
ENSMUSG00000020218.11	Wif1	78.9688	-1.97929	0.461776	-4.28627	1.81701e-05	0.00215099	111	159	114	11	41	43
ENSMUSG00000040957.15	Cables1	1234.38	-0.390806	0.0913176	-4.27964	1.872e-05	0.00220058	1507	1305	1474	1047	939	1180
ENSMUSG00000032554.15	Trf	737.362	0.602424	0.140834	4.27756	1.88953e-05	0.00220577	526	585	680	741	890	1003
ENSMUSG00000038587.10	Akap12	5060.82	0.403998	0.0945491	4.2729	1.92949e-05	0.00223688	4418	4551	4343	5080	6183	5722
ENSMUSG00000031111.16	Igsf1	201.391	0.83872	0.196922	4.25916	2.052e-05	0.00236261	144	134	164	222	263	279
ENSMUSG00000070720.4	Tmem200b	847.851	-0.521818	0.122613	-4.25581	2.08292e-05	0.0023819	1033	913	1113	609	728	718
ENSMUSG00000022246.14	Rai14	13532.2	-0.232872	0.0549345	-4.23909	2.24427e-05	0.00254907	14872	15077	14740	11679	11228	13988
ENSMUSG00000016128.14	Stard13	852.297	-0.436505	0.103369	-4.2228	2.41286e-05	0.00272216	982	1005	1010	666	645	839
ENSMUSG00000057176.4	Ccdc189	696.164	-0.886654	0.211039	-4.20139	2.65286e-05	0.00297298	668	1244	838	454	472	519
ENSMUSG00000050830.17	Vwc2	77.8964	1.39945	0.333302	4.19873	2.68412e-05	0.00298429	34	42	55	128	92	114
ENSMUSG00000025776.13	Crispld1	1780.28	0.451468	0.107556	4.19753	2.69847e-05	0.00298429	1464	1687	1440	1846	2102	2123
ENSMUSG00000045817.8	Zfp36l2	4267.95	-0.242447	0.0581333	-4.17053	3.03893e-05	0.00333885	4726	4632	4786	3683	3531	4378
ENSMUSG00000032796.8	Lama1	4203.04	0.310482	0.0746823	4.15737	3.21926e-05	0.00350333	4020	3456	4009	4429	4095	5284
ENSMUSG00000048251.15	Bcl11b	1656.58	-0.434003	0.104413	-4.15659	3.23031e-05	0.00350333	1884	1913	2025	1181	1314	1693
ENSMUSG00000028780.13	Sema3c	1435.52	0.373013	0.089845	4.15174	3.29952e-05	0.00355544	1347	1235	1243	1439	1591	1764
ENSMUSG00000052331.14	Ankrd44	1776.28	-0.428643	0.103662	-4.13501	3.54938e-05	0.00380033	2243	1942	2051	1463	1239	1802
ENSMUSG00000041120.6	Nbl1	2130.73	-0.645652	0.156202	-4.13345	3.57362e-05	0.00380206	2403	2850	2687	1159	1720	2061
ENSMUSG00000021390.6	Ogn	97.1338	1.76691	0.428476	4.12371	3.72811e-05	0.00394148	26	72	36	96	157	194
ENSMUSG00000026043.18	Col3a1	35934.1	0.456539	0.110902	4.1166	3.84505e-05	0.00402783	27532	33103	31894	32553	42076	48705
ENSMUSG00000031375.17	Bgn	1951.95	0.622567	0.151261	4.11584	3.85771e-05	0.00402783	1325	1722	1647	1762	2418	2848
ENSMUSG00000035168.16	Tanc1	4022.62	-0.301644	0.0733339	-4.1133	3.90046e-05	0.00404733	4774	4466	4339	3408	3165	4122
ENSMUSG00000024063.13	Lbh	5264.25	-0.261127	0.063624	-4.10423	4.05664e-05	0.00415805	5946	5915	5680	4371	4466	5356
ENSMUSG00000039476.13	Prrx2	4526.9	-0.296571	0.0722368	-4.10554	4.03364e-05	0.00415805	4948	5217	5084	3715	4070	4215
ENSMUSG00000096351.2	Samd11	85.7481	-2.52815	0.617538	-4.09391	4.24153e-05	0.00429623	281	29	141	21	26	28
ENSMUSG00000039239.14	Tgfb2	1077	0.501196	0.122426	4.09386	4.24256e-05	0.00429623	857	998	868	1070	1209	1466
ENSMUSG00000041895.15	Wipi1	2067.45	-0.325626	0.0796863	-4.08635	4.38217e-05	0.00441104	2332	2341	2356	1685	1847	1886
ENSMUSG00000027940.18	Tpm3	19514.6	0.415377	0.101917	4.07564	4.58871e-05	0.00459144	17330	16221	17603	17420	23528	25084
ENSMUSG00000028599.10	Tnfrsf1b	321.906	0.596756	0.146986	4.05996	4.90816e-05	0.00488202	278	243	263	366	356	426
ENSMUSG00000042607.15	Asb4	3176.26	0.341907	0.0842944	4.05611	4.98974e-05	0.00493397	2769	3060	2727	3189	3441	3880
ENSMUSG00000017897.18	Eya2	4841.29	-0.37427	0.0924165	-4.04982	5.12581e-05	0.00503888	4936	6162	5588	4187	3851	4433
ENSMUSG00000028883.17	Sema3a	3630.04	0.23106	0.0571768	4.04114	5.31909e-05	0.00511002	3427	3396	3387	3781	3566	4261
ENSMUSG00000025940.6	Tmem70	2190.05	0.306075	0.0757401	4.04112	5.31958e-05	0.00511002	2047	2044	1894	2264	2252	2655
ENSMUSG00000031391.18	L1cam	978.856	-0.61751	0.152807	-4.04111	5.31978e-05	0.00511002	958	1250	1415	694	683	919
ENSMUSG00000016918.15	Sulf1	10053.9	0.293351	0.0725279	4.04466	5.23985e-05	0.00511002	8696	9708	9197	10173	10016	12666
ENSMUSG00000034898.17	Filip1	1437.84	0.362594	0.0898987	4.03336	5.49849e-05	0.00525168	1408	1171	1270	1584	1517	1680
ENSMUSG00000036103.9	Colec12	5040.8	0.434911	0.108035	4.02567	5.68137e-05	0.0053957	4500	4758	3828	4900	5942	6296
ENSMUSG00000028370.7	Pappa	1093.12	0.43913	0.109285	4.01821	5.86421e-05	0.00553805	922	1023	889	1113	1211	1403
ENSMUSG00000028369.15	Svep1	802.984	0.525018	0.130894	4.01101	6.04607e-05	0.0056779	690	653	671	790	852	1179
ENSMUSG00000031520.6	Vegfc	946.302	0.495392	0.123605	4.00786	6.12716e-05	0.00572208	732	891	775	992	1006	1289
ENSMUSG00000033220.7	Rac2	292.282	0.651079	0.16273	4.00099	6.30791e-05	0.00585834	218	245	232	326	321	413
ENSMUSG00000038112.15	AW551984	674.655	0.578016	0.144596	3.99745	6.40274e-05	0.00591374	537	575	542	637	800	962
ENSMUSG00000061048.8	Cdh3	4376.45	-0.304405	0.0762055	-3.99453	6.48216e-05	0.00595437	4883	4464	5456	3910	3502	4180
ENSMUSG00000020733.3	Slc9a3r1	2382.2	0.320739	0.0803816	3.9902	6.60172e-05	0.00603125	1991	2165	2320	2495	2540	2787
ENSMUSG00000029185.14	Fam114a1	1401.32	0.367789	0.0925461	3.97412	7.06401e-05	0.00641871	1216	1279	1245	1415	1446	1825
ENSMUSG00000087013.7	2610027K06Rik	114.116	-1.02808	0.259073	-3.96828	7.23922e-05	0.00654254	142	154	172	70	81	70
ENSMUSG00000016487.15	Ppfibp1	4906.08	0.231928	0.0585431	3.96166	7.4431e-05	0.00669083	4845	4502	4449	5142	4888	5650
ENSMUSG00000032265.14	Tent5a	150.092	1.01924	0.257497	3.95827	7.54945e-05	0.00675033	114	108	81	200	152	247
ENSMUSG00000034485.10	Uaca	4982.41	0.202654	0.0512296	3.9558	7.62778e-05	0.00678428	4676	4666	4822	5085	5021	5664
ENSMUSG00000033214.10	Slitrk5	1063.76	0.33936	0.0863065	3.93204	8.42295e-05	0.00737446	936	955	980	1129	1127	1258
ENSMUSG00000057897.14	Camk2b	135.296	-0.939871	0.238972	-3.93298	8.39009e-05	0.00737446	174	198	171	78	97	99
ENSMUSG00000001119.7	Col6a1	520.499	0.947171	0.240829	3.93297	8.39035e-05	0.00737446	281	465	337	469	801	755
ENSMUSG00000030087.11	Klf15	433.498	-0.623537	0.15869	-3.92927	8.52054e-05	0.00742126	542	493	573	360	342	301
ENSMUSG00000023022.14	Lima1	12198.6	-0.254195	0.0647242	-3.92736	8.58818e-05	0.00744161	13903	13595	13059	10164	11109	11593
ENSMUSG00000028736.13	Pax7	2868.34	-0.350308	0.0892834	-3.92355	8.72521e-05	0.00752158	3229	2891	3723	2489	2285	2689
ENSMUSG00000028773.8	Fabp3	312.472	-0.644541	0.164391	-3.92079	8.82584e-05	0.00756951	389	402	374	230	202	293
ENSMUSG00000018008.8	Cyth4	338.433	0.620955	0.158428	3.91949	8.87377e-05	0.00757198	248	257	311	370	390	455
ENSMUSG00000023391.8	Dlx2	3555.27	-0.301085	0.0768882	-3.91589	9.00723e-05	0.00761477	3737	3877	4389	3084	3057	3268
ENSMUSG00000016382.15	Pls3	6905.3	-0.209319	0.0534565	-3.91569	9.01451e-05	0.00761477	7743	7422	7474	5989	6185	6762
ENSMUSG00000026163.17	Sphkap	150.92	0.866565	0.22153	3.91172	9.16403e-05	0.00770237	104	106	117	163	191	224
ENSMUSG00000002985.16	Apoe	3458.76	0.391473	0.100428	3.89805	9.69716e-05	0.00810991	3265	3014	2869	3709	3211	4766
ENSMUSG00000022309.9	Angpt1	1091.29	0.551402	0.141526	3.89612	9.77444e-05	0.00813407	968	1012	721	1312	1191	1330
ENSMUSG00000093738.2	AI606473	836.657	-0.637649	0.163803	-3.89278	9.91016e-05	0.00820639	933	1186	989	501	706	730
ENSMUSG00000058056.16	Palld	4452.18	0.306672	0.0788702	3.88831	0.000100946	0.00831817	3737	4013	4422	4450	4633	5508
ENSMUSG00000060675.13	Plaat3	514.58	-0.60669	0.156445	-3.87798	0.000105328	0.00863692	709	627	562	419	409	372
ENSMUSG00000033910.13	Gucy1a1	264.825	0.636535	0.164232	3.87583	0.000106262	0.0086712	207	206	221	285	316	353
ENSMUSG00000026934.15	Lhx3	31.8602	2.19938	0.567953	3.87246	0.000107742	0.00874952	12	6	17	33	61	61
ENSMUSG00000022537.18	Tmem44	2176.64	-0.266808	0.0690294	-3.86514	0.000111024	0.00897269	2460	2331	2479	1821	1913	2110
ENSMUSG00000048332.13	Lhfp	981.981	0.563709	0.146246	3.85451	0.00011596	0.00932675	779	944	694	1037	1221	1198
ENSMUSG00000045114.10	Prrt2	49.1191	-1.64131	0.426443	-3.84882	0.000118687	0.0095006	86	87	54	18	22	31
ENSMUSG00000055435.6	Maf	758.739	0.427622	0.111196	3.84566	0.000120227	0.00957829	634	700	643	823	777	981
ENSMUSG00000018339.11	Gpx3	2323.47	0.271331	0.0705792	3.84434	0.000120877	0.00958461	2167	2197	2070	2419	2399	2698
ENSMUSG00000111409.1	Gm49380	578.351	6.10487	1.58884	3.84233	0.00012187	0.00961797	13	33	4	2639	606	19
ENSMUSG00000024304.14	Cdh2	15693.6	0.177979	0.0463746	3.83785	0.000124114	0.00974934	14689	14901	15431	15653	15786	17850
ENSMUSG00000057098.14	Ebf1	2463.57	0.586319	0.152833	3.83633	0.000124888	0.00976448	1510	2327	2174	2648	2544	3611
ENSMUSG00000040093.16	Bmf	4626.49	-0.243683	0.0635582	-3.83401	0.00012607	0.00976605	5215	5017	5106	3896	3838	4835
ENSMUSG00000044519.8	Zfp488	73.2659	-1.32714	0.346089	-3.83467	0.000125731	0.00976605	83	119	118	31	42	51
ENSMUSG00000039410.16	Prdm16	3934.32	-0.287352	0.0752131	-3.82051	0.000133175	0.0102142	4750	4310	4162	3207	3370	3919
ENSMUSG00000015968.18	Cacna1d	443.996	-0.618391	0.161834	-3.82114	0.000132837	0.0102142	562	554	528	355	263	425
ENSMUSG00000027962.14	Vcam1	3258.43	0.339335	0.0888408	3.81958	0.000133678	0.0102142	2846	3077	2866	3122	3535	4132
ENSMUSG00000052539.15	Magi3	2767.55	0.286842	0.0752979	3.80943	0.00013929	0.0105948	2573	2381	2674	3077	2628	3307
ENSMUSG00000006403.13	Adamts4	596.594	-0.453692	0.119246	-3.80465	0.000142002	0.0107525	663	741	703	483	452	557
ENSMUSG00000034701.9	Neurod1	858.914	-0.625124	0.16441	-3.80223	0.000143397	0.0108094	820	1214	1147	589	619	799
ENSMUSG00000040260.8	Daam2	1107.43	-0.431377	0.113513	-3.80023	0.000144562	0.0108486	1234	1236	1421	810	868	1124
ENSMUSG00000053441.5	Adamts19	1066.77	-0.4074	0.107713	-3.78227	0.000155402	0.0116103	1275	1181	1265	944	745	1033
ENSMUSG00000020422.14	Tns3	9470.25	-0.226748	0.0602842	-3.76132	0.000169021	0.0125718	10384	9845	11013	7905	8173	9790
ENSMUSG00000027942.17	4933434E20Rik	2210.4	0.441984	0.117547	3.76007	0.000169869	0.0125793	2294	1633	1812	2477	2205	2873
ENSMUSG00000091400.1	Gm6356	309.943	-0.663596	0.176916	-3.75091	0.000176197	0.0129906	423	383	355	220	259	227
ENSMUSG00000034683.12	Ppp1r1c	328.273	-1.16892	0.312008	-3.74644	0.000179363	0.0131663	296	595	494	126	177	304
ENSMUSG00000022488.9	Nckap1l	337.634	0.810516	0.216576	3.7424	0.000182268	0.0133214	214	254	282	390	312	586
ENSMUSG00000041540.16	Sox5	2917.69	-0.259013	0.0694031	-3.732	0.000189965	0.0138097	3447	2967	3313	2516	2463	2886
ENSMUSG00000021559.14	Dapk1	5292.71	-0.193442	0.0518449	-3.73117	0.000190592	0.0138097	5790	5498	5983	4819	4567	5221
ENSMUSG00000053716.9	Dusp7	5618.07	-0.211112	0.0566817	-3.72451	0.000195694	0.0141109	6069	6006	6359	4804	4823	5806
ENSMUSG00000024621.16	Csf1r	841.036	0.773788	0.207808	3.72357	0.000196427	0.0141109	484	701	711	838	839	1506
ENSMUSG00000029484.12	Anxa3	952.279	0.508985	0.137145	3.71128	0.000206215	0.0146885	760	897	742	925	1155	1229
ENSMUSG00000039954.9	Stk32a	102.64	1.11492	0.300337	3.71222	0.000205446	0.0146885	50	77	71	114	129	175
ENSMUSG00000054675.5	Tmem119	2764.62	-0.348078	0.0942653	-3.69254	0.00022203	0.0157482	2981	3243	3239	2050	2375	2788
ENSMUSG00000056947.5	Mab21l1	1617.67	-0.323561	0.0876621	-3.691	0.000223374	0.015777	1709	1780	2011	1356	1325	1575
ENSMUSG00000071856.10	Mcc	888.327	-0.350087	0.0949118	-3.68855	0.000225537	0.0158631	1052	947	1047	746	708	860
ENSMUSG00000032387.15	Rbpms2	1666.68	0.33167	0.0899794	3.68607	0.000227745	0.0159264	1392	1544	1574	1772	1822	1889
ENSMUSG00000035561.5	Aldh1b1	251.179	-0.738689	0.200436	-3.68541	0.000228331	0.0159264	320	355	284	151	182	226
ENSMUSG00000040430.18	Pitpnc1	5299.77	-0.26411	0.0717458	-3.68118	0.000232154	0.0161261	6032	5434	6232	4498	4246	5554
ENSMUSG00000027525.18	Phactr3	419.58	-0.53304	0.144962	-3.67709	0.000235909	0.0163194	488	555	472	339	308	368
ENSMUSG00000019892.13	Lrriq1	64.2874	-1.28265	0.34989	-3.66586	0.000246513	0.0169831	98	100	80	34	43	33
ENSMUSG00000027777.15	Schip1	2394.7	-0.241333	0.065875	-3.66349	0.000248798	0.0170643	2700	2610	2621	2149	2067	2270
ENSMUSG00000029553.10	Tfec	121.53	1.00426	0.274196	3.66255	0.000249722	0.0170643	83	91	73	173	116	194
ENSMUSG00000015467.14	Egfl8	160.044	-1.06722	0.29174	-3.65811	0.00025408	0.0172919	218	216	229	63	94	153
ENSMUSG00000058587.9	Tmod3	7879.19	0.182948	0.0500308	3.6567	0.000255483	0.0173172	7524	7525	7511	7984	7629	9206
ENSMUSG00000028023.16	Pitx2	1493.66	0.423113	0.115879	3.65132	0.000260893	0.0176129	1256	1468	1170	1661	1682	1704
ENSMUSG00000037992.16	Rara	2834.92	-0.244602	0.0673252	-3.63315	0.000279986	0.0188262	3008	3159	3231	2415	2467	2797
ENSMUSG00000001288.15	Rarg	6601.53	-0.267023	0.0736172	-3.62718	0.000286535	0.0191898	7398	6850	7814	5241	5693	6836
ENSMUSG00000040612.13	Ildr2	4346.22	0.263432	0.0726511	3.62599	0.000287852	0.0192015	4451	3756	3877	4596	4366	5070
ENSMUSG00000036718.17	Micall2	1100.6	-0.349267	0.0964307	-3.62195	0.000292388	0.019427	1295	1143	1336	873	924	1070
ENSMUSG00000023886.10	Smoc2	317.04	-0.774985	0.214346	-3.61558	0.00029967	0.0198325	370	480	371	177	217	303
ENSMUSG00000020044.13	Timp3	3917.37	-0.359328	0.0996008	-3.60768	0.000308951	0.0203665	4142	4752	4556	3043	2988	4182
ENSMUSG00000096225.7	Lhx8	2241.21	-0.294398	0.0817491	-3.60123	0.000316712	0.0206794	2554	2253	2751	1894	1862	2207
ENSMUSG00000036158.12	Prickle1	1601.21	-0.397018	0.110262	-3.60068	0.000317387	0.0206794	1880	2002	1675	1227	1414	1441
ENSMUSG00000005220.10	Corin	153.714	1.06851	0.296637	3.60207	0.000315691	0.0206794	89	115	99	129	233	256
ENSMUSG00000058571.11	Gpc6	2636.09	0.379722	0.105642	3.59443	0.000325099	0.0211	2394	1922	2704	2832	2752	3243
ENSMUSG00000054690.17	Emcn	2051.6	0.274202	0.076324	3.5926	0.000327391	0.0211671	1900	1962	1812	2137	2131	2373
ENSMUSG00000047216.8	Cdh19	117.013	-1.06204	0.296092	-3.58685	0.00033469	0.0215561	139	184	160	51	81	93
ENSMUSG00000022610.10	Mapk12	2974.02	0.323888	0.0903255	3.58578	0.000336067	0.0215621	2642	2426	3017	3405	3057	3298
ENSMUSG00000041000.8	Trim62	1784.72	-0.326444	0.0910661	-3.58469	0.000337479	0.0215704	1913	2043	2114	1381	1548	1761
ENSMUSG00000056174.8	Col8a2	805.272	-1.41297	0.394325	-3.58326	0.000339338	0.0216071	1272	1274	1029	226	551	525
ENSMUSG00000027966.20	Col11a1	5645.3	0.318041	0.0888177	3.58083	0.000342508	0.0217267	4581	5421	5351	5632	5727	7236
ENSMUSG00000026480.12	Ncf2	200.188	0.726919	0.203355	3.57463	0.000350721	0.022164	143	161	157	237	202	304
ENSMUSG00000042035.11	Igsf3	5858.95	-0.264295	0.0740652	-3.56841	0.000359152	0.0226118	6230	6608	6705	4657	5172	5941
ENSMUSG00000027959.14	Sass6	2438.49	-0.22362	0.0627877	-3.56152	0.000368719	0.0231275	2698	2596	2740	2146	2052	2466
ENSMUSG00000054091.9	1810037I17Rik	2245.2	0.251051	0.0709898	3.53644	0.000405561	0.0253438	2070	2151	2044	2383	2240	2596
ENSMUSG00000022529.11	Zfp263	1583.04	-0.314649	0.0892181	-3.52674	0.000420709	0.026173	1924	1682	1762	1257	1381	1538
ENSMUSG00000027495.4	Fam210b	1744.85	-0.377088	0.106946	-3.52596	0.000421944	0.026173	1888	2062	2076	1280	1406	1826
ENSMUSG00000052397.8	Ezr	6645.12	0.176948	0.0502561	3.52091	0.000430061	0.0265784	6460	6119	6497	6745	6740	7357
ENSMUSG00000004730.15	Adgre1	145.071	1.20036	0.341613	3.5138	0.000441751	0.0272008	52	122	94	156	177	271
ENSMUSG00000030406.7	Gipr	66.5358	-1.42377	0.405488	-3.51126	0.000445992	0.0273618	67	116	113	24	33	51
ENSMUSG00000007888.15	Crlf1	3637.55	-0.405341	0.115508	-3.5092	0.000449449	0.027374	3868	4197	4609	2461	3234	3579
ENSMUSG00000029661.16	Col1a2	18329.9	-0.693371	0.197586	-3.50921	0.000449436	0.027374	20788	23426	25024	10065	14539	17003
ENSMUSG00000020427.11	Igfbp3	3312	-0.293339	0.0836878	-3.50516	0.000456334	0.027693	3887	3885	3370	2846	2683	3291
ENSMUSG00000024134.11	Six2	6335.87	-0.28616	0.0817371	-3.50098	0.000463543	0.0280294	6711	7056	7518	4896	5709	6295
ENSMUSG00000036528.16	Ppfibp2	3391.74	-0.215287	0.0615543	-3.49751	0.000469615	0.0282947	3721	3657	3765	2914	2875	3516
ENSMUSG00000036545.9	Adamts2	94.0324	-1.00059	0.286407	-3.4936	0.000476549	0.02861	136	117	131	56	49	82
ENSMUSG00000079419.4	Ms4a6c	148.582	1.16494	0.33437	3.48398	0.000494023	0.0295535	123	97	60	141	187	287
ENSMUSG00000048915.12	Efna5	2826.73	-0.204039	0.0586612	-3.47825	0.00050469	0.0300845	3116	2984	3154	2549	2439	2783
ENSMUSG00000118394.1	Gm50475	210.641	-0.699588	0.201378	-3.474	0.000512758	0.0302133	259	255	283	173	158	141
ENSMUSG00000033400.14	Agl	2230.12	0.278972	0.0802828	3.47487	0.000511105	0.0302133	2126	1987	2050	2197	2226	2835
ENSMUSG00000024169.16	Ift140	4230.28	-0.183774	0.052892	-3.47452	0.000511768	0.0302133	4597	4500	4660	3736	3680	4312
ENSMUSG00000054204.6	Alkal2	156.328	-0.905581	0.260794	-3.4724	0.000515837	0.0302133	214	212	197	72	118	133
ENSMUSG00000056222.15	Spock1	186.371	-0.847049	0.243889	-3.47309	0.000514502	0.0302133	213	289	229	106	118	173
ENSMUSG00000022831.14	Hcls1	230.217	0.722744	0.208644	3.46401	0.00053219	0.0310629	139	187	205	263	257	331
ENSMUSG00000049001.5	Ndnf	930.992	0.426676	0.12365	3.45067	0.000559195	0.0325262	859	862	705	964	976	1228
ENSMUSG00000021943.7	Gdf10	122.155	0.892868	0.259193	3.4448	0.000571488	0.0331266	98	72	92	129	151	192
ENSMUSG00000000078.7	Klf6	2012.17	0.34978	0.101667	3.44045	0.000580746	0.0335476	1792	1994	1615	2080	2150	2443
ENSMUSG00000025921.7	Rdh10	1391.82	-0.262822	0.0764744	-3.43673	0.00058879	0.0338958	1566	1524	1552	1222	1149	1376
ENSMUSG00000040723.14	Rcsd1	822.652	0.333767	0.0971645	3.43507	0.000592398	0.033987	734	739	752	855	889	968
ENSMUSG00000026452.15	Syt2	379.182	-0.692052	0.201818	-3.42909	0.000605618	0.0346273	353	521	557	260	261	340
ENSMUSG00000020866.17	Cacna1g	3663.34	-0.388956	0.11354	-3.42573	0.000613155	0.0349395	4136	3861	4718	2540	3011	3884
ENSMUSG00000004366.4	Sst	1047.39	-1.75798	0.515093	-3.41294	0.000642663	0.0364972	1173	2402	1338	224	572	626
ENSMUSG00000026029.14	Casp8	896.275	0.334709	0.0983151	3.40445	0.000662972	0.0375238	780	846	796	969	922	1067
ENSMUSG00000024713.16	Pcsk5	1378.17	-0.300981	0.0884884	-3.40136	0.000670523	0.0378238	1469	1586	1595	1218	1086	1355
ENSMUSG00000105813.1	Gm42928	1204.15	0.623078	0.183505	3.39544	0.000685192	0.0381393	904	741	1263	1172	1304	1879
ENSMUSG00000021253.7	Tgfb3	965.89	-0.361567	0.106417	-3.39763	0.000679714	0.0381393	1099	1086	1137	725	799	985
ENSMUSG00000026712.3	Mrc1	438.438	0.704782	0.207464	3.39713	0.000680972	0.0381393	331	404	282	414	498	709
ENSMUSG00000082229.1	Nap1l2	373.832	0.629873	0.18546	3.39628	0.00068308	0.0381393	255	361	279	393	452	499
ENSMUSG00000038119.15	Cdon	8590.35	-0.221856	0.0654095	-3.39181	0.000694329	0.0385204	10337	8720	9240	7651	7244	8587
ENSMUSG00000044071.9	Tafa2	343.856	0.576933	0.17051	3.38357	0.000715496	0.0395641	266	325	251	418	379	419
ENSMUSG00000027931.12	Npr1	429.953	0.469056	0.138713	3.38148	0.000720957	0.0397354	342	364	397	449	460	572
ENSMUSG00000049225.14	Pdp1	1214.63	-0.393291	0.116463	-3.37695	0.000732941	0.0402639	1260	1583	1366	1006	1011	1085
ENSMUSG00000036446.5	Lum	2379.27	0.457396	0.135591	3.37335	0.000742584	0.0406607	2003	2401	1711	2305	2711	3146
ENSMUSG00000028399.18	Ptprd	3675.33	0.233657	0.0693146	3.37096	0.000749076	0.040883	3470	3408	3451	3874	3423	4489
ENSMUSG00000026840.14	Lamc3	222.345	1.04396	0.310147	3.36601	0.000762632	0.0414881	110	203	129	190	345	352
ENSMUSG00000053141.16	Ptprt	201.509	0.730328	0.217749	3.35399	0.000796545	0.0431933	182	160	121	234	232	279
ENSMUSG00000042439.13	Zfp532	8970.16	-0.152442	0.0454948	-3.35077	0.000805879	0.0435589	9583	9550	9737	8074	7865	9215
ENSMUSG00000026185.8	Igfbp5	38894	0.243808	0.0728486	3.34678	0.000817558	0.0440485	34731	37163	36944	40984	35446	48863
ENSMUSG00000002266.17	Zim1	795.95	0.468644	0.140066	3.34589	0.000820192	0.0440493	641	706	694	958	704	1087
ENSMUSG00000027977.15	Ndst3	338.505	-0.771962	0.230879	-3.34358	0.000827042	0.0442757	324	537	441	214	208	324
ENSMUSG00000042109.8	Csdc2	358.788	-0.508639	0.152248	-3.34085	0.000835212	0.0445712	430	462	395	286	261	331
ENSMUSG00000024598.9	Fbn2	10465	0.276475	0.0828532	3.33693	0.000847091	0.0449199	9358	9147	10451	10066	10271	13751
ENSMUSG00000021373.16	Cap2	937.216	0.522923	0.156693	3.33724	0.000846142	0.0449199	720	881	746	1113	1183	945
ENSMUSG00000075707.5	Dio3	136.255	-0.776043	0.232832	-3.33306	0.000858954	0.0452791	161	178	187	105	81	112
ENSMUSG00000027009.18	Itga4	1901.45	0.444044	0.133228	3.33297	0.000859253	0.0452791	1563	1682	1679	1652	2154	2713
ENSMUSG00000040613.14	Apobec1	100.921	0.920037	0.276132	3.33187	0.000862652	0.0453162	74	79	60	114	137	139
ENSMUSG00000022371.16	Col14a1	272.145	0.657287	0.197449	3.3289	0.000871907	0.0456597	207	176	264	353	303	327
ENSMUSG00000051998.14	Lax1	44.0431	-1.33317	0.400843	-3.32591	0.000881295	0.0459319	69	57	67	29	20	25
ENSMUSG00000020312.12	Shc2	3820.72	-0.222874	0.0670196	-3.32551	0.00088257	0.0459319	4018	4127	4438	3524	3140	3774
ENSMUSG00000018340.13	Anxa6	4519.21	0.365695	0.110002	3.32443	0.000885989	0.0459675	3533	4374	4154	4209	5025	5856
ENSMUSG00000051251.3	Nhlh1	1062.84	-0.615736	0.185409	-3.32096	0.000897086	0.0464001	1024	1482	1421	645	737	1126
ENSMUSG00000025927.13	Tfap2b	6237.46	-0.22066	0.0665243	-3.31698	0.000909955	0.0469213	6744	6444	7350	5864	5110	6072
ENSMUSG00000063564.13	Col23a1	6732.45	-0.321589	0.097004	-3.31522	0.00091572	0.0470742	7002	8390	7443	5105	5829	6808
ENSMUSG00000036885.14	Arhgef26	1339.57	-0.321339	0.096981	-3.31342	0.000921609	0.0472324	1466	1401	1687	1076	1131	1321
ENSMUSG00000051910.13	Sox6	2878.85	0.246788	0.0745649	3.3097	0.00093395	0.0477195	2806	2594	2653	2907	2768	3600
ENSMUSG00000033542.13	Arhgef5	1745.29	0.237461	0.0717726	3.30852	0.000937889	0.0477755	1631	1591	1677	1786	1720	2090
ENSMUSG00000111521.1	Gm48529	496.513	0.55931	0.169155	3.3065	0.0009447	0.0479771	433	394	400	591	644	499
ENSMUSG00000020363.6	Gfpt2	2608.51	-0.241411	0.0730454	-3.30494	0.000949952	0.0480985	2968	2667	3013	2311	2106	2672
ENSMUSG00000025650.13	Col7a1	232.224	-0.925641	0.28056	-3.29926	0.000969411	0.0489363	265	230	439	136	127	216
ENSMUSG00000049775.16	Tmsb4x	27498.2	0.221556	0.0672175	3.29611	0.000980343	0.04934	25853	27199	24504	26756	28322	32589
ENSMUSG00000020151.16	Ptprr	41.3537	-1.52256	0.462481	-3.29216	0.000994204	0.0498883	58	75	54	13	27	23
ENSMUSG00000001473.7	Tubb6	7126.91	0.272689	0.0828521	3.29127	0.000997367	0.0498981	6489	6649	6590	7466	8058	7431
ENSMUSG00000025492.6	Ifitm3	754.877	0.366749	0.111512	3.28888	0.00100585	0.0501732	670	621	727	757	801	963
ENSMUSG00000046805.10	Mpeg1	447.083	0.939203	0.286294	3.28055	0.00103605	0.0515266	228	379	328	436	396	944
ENSMUSG00000051331.16	Cacna1c	790.862	-0.483044	0.147384	-3.27745	0.00104748	0.0516637	993	870	959	586	523	861
ENSMUSG00000003070.6	Efna2	4441.13	-0.202248	0.0617118	-3.27731	0.00104803	0.0516637	4988	4651	4894	3754	3862	4625
ENSMUSG00000046480.6	Scn4b	131.876	0.739167	0.22552	3.27761	0.00104691	0.0516637	94	101	107	159	160	168
ENSMUSG00000033207.7	Mamdc2	153.628	0.816883	0.249757	3.27071	0.00107277	0.0527287	95	125	120	172	159	254
ENSMUSG00000039521.13	Foxp3	44.2506	2.90218	0.88782	3.26888	0.00107973	0.0529161	14	7	11	21	186	13
ENSMUSG00000031626.18	Sorbs2	2497.6	0.245367	0.0750949	3.26743	0.00108528	0.0530338	2448	2201	2343	2660	2350	3025
ENSMUSG00000046182.8	Gsg1l	218.352	-0.998506	0.305673	-3.26658	0.00108854	0.0530386	198	384	305	113	113	211
ENSMUSG00000097414.2	B130046B21Rik	480.978	-0.931937	0.285442	-3.26489	0.00109507	0.0531464	885	408	645	357	195	439
ENSMUSG00000052293.14	Taf9	730.852	-0.540064	0.165442	-3.26437	0.00109707	0.0531464	980	773	899	457	540	780
ENSMUSG00000001985.9	Grik3	1102.96	-0.349461	0.107219	-3.25933	0.00111677	0.0539453	1249	1256	1274	939	797	1148
ENSMUSG00000021747.12	4930452B06Rik	1206.89	0.294613	0.0905357	3.25411	0.00113748	0.0547881	1108	1088	1118	1374	1206	1348
ENSMUSG00000056073.16	Grik2	794.949	-0.471904	0.145135	-3.25147	0.00114808	0.0551408	1065	844	919	598	545	843
ENSMUSG00000023885.9	Thbs2	119.809	0.929804	0.28666	3.24357	0.0011804	0.056371	87	85	80	113	188	162
ENSMUSG00000090958.2	Lrrc32	470.171	0.465111	0.143368	3.24418	0.00117788	0.056371	365	447	394	497	529	587
ENSMUSG00000030737.17	Slco2b1	226.602	0.764076	0.23612	3.23597	0.00121231	0.0577306	164	164	186	201	266	385
ENSMUSG00000056758.14	Hmga2	50966.1	0.191756	0.0593154	3.23283	0.0012257	0.0581036	51308	46747	47448	49953	53870	56732
ENSMUSG00000041417.15	Pik3r1	2842.45	0.263688	0.0815735	3.23252	0.00122705	0.0581036	2547	2760	2586	2871	2763	3572
ENSMUSG00000020122.16	Egfr	558.094	0.568652	0.176244	3.2265	0.00125313	0.0591718	410	451	514	509	615	864
ENSMUSG00000069516.8	Lyz2	186.271	1.11849	0.347323	3.22031	0.0012805	0.0602947	62	182	113	218	241	298
ENSMUSG00000043439.5	Epop	4830.14	-0.175827	0.0546985	-3.21447	0.00130687	0.0613647	5334	4901	5440	4334	4240	4847
ENSMUSG00000037211.12	Spry1	3350.03	0.307511	0.0957809	3.21057	0.00132472	0.0618573	3201	3119	2828	3719	3700	3489
ENSMUSG00000035165.14	Kcne3	505.401	-0.684262	0.213084	-3.21124	0.00132164	0.0618573	621	748	531	473	271	405
ENSMUSG00000082082.1	Gm13230	97.8046	1.08002	0.337689	3.19827	0.00138254	0.0643779	69	62	61	182	95	114
ENSMUSG00000014361.5	Mertk	1302.69	-0.374543	0.117206	-3.1956	0.0013954	0.0647092	1565	1419	1516	978	979	1423
ENSMUSG00000025555.14	Farp1	12036.9	-0.183361	0.0573864	-3.1952	0.00139735	0.0647092	12538	12529	14085	10622	10679	12047
ENSMUSG00000030729.17	Pgm2l1	3042.55	-0.234108	0.0733116	-3.19333	0.00140642	0.0649504	3309	3415	3328	2599	2493	3206
ENSMUSG00000036225.15	Kctd1	1739.79	-0.242234	0.0759247	-3.19045	0.00142052	0.0654219	1956	1935	1872	1474	1499	1747
ENSMUSG00000030341.17	Tnfrsf1a	2983.02	0.224392	0.0703789	3.18834	0.00143091	0.0655964	2748	2883	2777	2933	3049	3537
ENSMUSG00000040610.7	Tlx3	161.032	-1.21507	0.381128	-3.1881	0.00143212	0.0655964	125	301	260	60	86	145
ENSMUSG00000031616.7	Ednra	2342.43	-0.278778	0.0875748	-3.18331	0.001456	0.0665092	2520	2674	2654	1831	2108	2326
ENSMUSG00000020227.10	Irak3	112.697	0.767131	0.2411	3.18179	0.00146369	0.066679	84	83	88	141	136	142
ENSMUSG00000008999.7	Bmp7	3825.36	-0.196322	0.0617322	-3.18022	0.00147162	0.0668594	4251	4049	4191	3265	3474	3805
ENSMUSG00000040618.7	Pck2	1208.79	0.266975	0.0840376	3.17685	0.00148884	0.0674594	1076	1124	1154	1250	1244	1412
ENSMUSG00000068699.12	Flnc	1300.7	0.382782	0.120596	3.17408	0.00150315	0.0679244	1150	1031	1276	1253	1323	1805
ENSMUSG00000042106.5	Inka1	1908.53	0.234049	0.0738703	3.16838	0.00153293	0.0690847	1836	1768	1758	1897	1995	2210
ENSMUSG00000051855.15	Mest	163032	0.191765	0.0605842	3.16527	0.00154941	0.0696405	157421	154548	153299	179425	160563	173118
ENSMUSG00000041842.15	Fhdc1	514.497	-0.464294	0.146841	-3.16189	0.00156751	0.0700792	566	596	663	413	349	525
ENSMUSG00000039109.16	F13a1	342.427	0.922099	0.291611	3.16209	0.00156643	0.0700792	190	328	202	270	500	562
ENSMUSG00000028036.6	Ptgfr	213.79	-0.642625	0.203326	-3.16057	0.00157463	0.0702112	272	242	284	169	126	202
ENSMUSG00000024570.7	Rbfa	1465.48	0.247869	0.0784731	3.15865	0.001585	0.0704862	1399	1288	1411	1536	1521	1644
ENSMUSG00000031700.11	Gpt2	4330.22	-0.168316	0.0534353	-3.14991	0.0016332	0.0724384	4712	4487	4816	3844	3788	4442
ENSMUSG00000022840.9	Adcy5	394.648	-0.575058	0.182705	-3.14746	0.00164693	0.0728552	467	504	472	232	328	381
ENSMUSG00000029178.14	Klf3	4917.21	0.177521	0.0566808	3.13195	0.0017365	0.0762154	4810	4583	4718	5227	4695	5520
ENSMUSG00000056973.6	Ces1d	154.235	0.656476	0.20955	3.13279	0.00173155	0.0762154	117	120	129	178	188	191
ENSMUSG00000023017.10	Asic1	686.75	-0.383222	0.122334	-3.13258	0.00173276	0.0762154	819	788	769	519	621	620
ENSMUSG00000035407.8	Kank4	3837.58	-0.285764	0.0912747	-3.13082	0.00174322	0.0763111	4057	4037	4807	2997	3285	3978
ENSMUSG00000026866.16	Kynu	132.055	0.906784	0.289819	3.12879	0.00175528	0.076464	115	82	84	134	209	163
ENSMUSG00000032717.14	Mdfi	5796.53	-0.194034	0.0620326	-3.12794	0.00176036	0.076464	6290	6335	6280	5273	5245	5440
ENSMUSG00000086096.1	Gm12688	39.8407	-1.48761	0.475548	-3.12819	0.00175885	0.076464	40	76	63	15	23	24
ENSMUSG00000050908.12	Tvp23a	2831.6	-0.26302	0.0841091	-3.12713	0.00176521	0.0764774	3135	3131	3176	2741	2322	2534
ENSMUSG00000024176.10	Sox8	1169.34	-0.481869	0.154222	-3.12452	0.00178095	0.0765674	1325	1078	1776	956	883	1050
ENSMUSG00000035095.11	Fam167a	1095.84	0.324183	0.103735	3.12512	0.00177735	0.0765674	1091	936	949	1160	1211	1224
ENSMUSG00000042228.14	Lyn	831.022	0.356939	0.114201	3.12552	0.00177488	0.0765674	690	794	742	831	898	1035
ENSMUSG00000024300.17	Myo1f	216.711	0.812296	0.260449	3.11883	0.00181571	0.0776645	113	164	204	220	251	352
ENSMUSG00000087383.7	Gm12446	47.7679	1.4469	0.463843	3.11938	0.0018123	0.0776645	21	37	20	92	51	63
ENSMUSG00000041164.15	Zmiz2	9837.01	-0.212833	0.0682827	-3.11695	0.00182734	0.0779634	10823	9696	11807	8496	8766	9686
ENSMUSG00000097493.3	9930014A18Rik	888.555	-0.437944	0.140778	-3.11087	0.00186536	0.0792813	1024	1180	915	704	786	733
ENSMUSG00000028031.6	Dkk2	693.902	0.522896	0.168106	3.11051	0.00186766	0.0792813	498	694	545	672	779	980
ENSMUSG00000022053.13	Ebf2	2181.9	0.480157	0.154465	3.10851	0.00188033	0.079618	1462	2362	1727	2422	2416	2676
ENSMUSG00000020092.9	Pald1	4467.66	0.194373	0.0626234	3.10384	0.00191025	0.0806817	4325	3902	4524	4511	4501	5094
ENSMUSG00000022965.8	Ifngr2	2190.53	0.241764	0.0779737	3.10058	0.00193141	0.081371	2121	2072	1941	2342	2248	2420
ENSMUSG00000039911.13	Spsb1	1354.02	-0.256649	0.0829666	-3.0934	0.00197876	0.08295	1465	1503	1538	1135	1198	1316
ENSMUSG00000100690.1	Gm4322	831.931	0.718632	0.232293	3.09364	0.00197718	0.08295	480	911	521	1110	1026	903
ENSMUSG00000022894.6	Adamts5	243.586	0.6515	0.210835	3.0901	0.00200089	0.0836689	151	211	217	266	262	357
ENSMUSG00000022906.15	Parp9	425.562	0.435812	0.141128	3.08806	0.00201468	0.0840366	397	332	378	512	430	505
ENSMUSG00000047143.3	Dmrta2	1323.62	0.377192	0.122269	3.08493	0.002036	0.0845066	1294	1149	1077	1261	1587	1568
ENSMUSG00000060487.7	Samd5	2281.86	0.347287	0.112551	3.08561	0.00203137	0.0845066	2248	2153	1733	2620	2222	2722
ENSMUSG00000029775.14	Klhdc10	12514.4	0.128106	0.0415865	3.08048	0.00206668	0.0855688	12277	11760	12535	12579	12138	13952
ENSMUSG00000035517.17	Tdrd7	766.105	0.333831	0.108524	3.0761	0.00209731	0.0866234	712	644	718	866	731	935
ENSMUSG00000079297.4	Gm2223	6237.75	-0.403328	0.131375	-3.07004	0.0021403	0.0881824	8583	5315	7889	5418	4997	5448
ENSMUSG00000025017.10	Pik3ap1	370.371	0.528939	0.17235	3.06898	0.00214791	0.0882795	268	345	313	437	355	508
ENSMUSG00000021994.15	Wnt5a	4254.43	-0.182635	0.0595279	-3.06806	0.00215455	0.0883364	4545	4716	4562	3816	3657	4327
ENSMUSG00000022358.7	Fbxo32	480.336	-0.392137	0.127847	-3.06724	0.00216045	0.0883629	597	538	532	420	372	437
ENSMUSG00000027895.10	Kcnc4	66.955	-1.1608	0.379479	-3.05894	0.00222119	0.089976	110	61	113	48	36	38
ENSMUSG00000090638.1	Gm17028	320.238	-0.601899	0.196738	-3.05939	0.00221785	0.089976	460	377	343	284	240	224
ENSMUSG00000022817.15	Itgb5	9876.93	-0.180643	0.0590543	-3.05893	0.0022213	0.089976	10599	10744	10734	8318	8911	10187
ENSMUSG00000020607.7	Lratd1	597.789	0.39435	0.128887	3.05966	0.00221588	0.089976	497	547	535	642	575	801
ENSMUSG00000042631.7	Xkr7	306.28	-0.617745	0.20249	-3.05075	0.00228274	0.0922423	290	381	463	238	221	256
ENSMUSG00000067860.11	Zic3	1358.23	0.28261	0.0927134	3.04821	0.0023021	0.0928015	1378	1155	1216	1466	1403	1536
ENSMUSG00000078771.10	Evi2a	76.0209	1.14932	0.377379	3.04554	0.0023226	0.093404	45	37	63	80	80	155
ENSMUSG00000070942.8	Il1rl2	314.874	0.466959	0.153537	3.04135	0.00235517	0.0941181	259	279	270	332	333	419
ENSMUSG00000025978.14	Rftn2	1128.93	-0.317754	0.104487	-3.0411	0.00235715	0.0941181	1265	1332	1231	971	850	1164
ENSMUSG00000032085.5	Tagln	355.852	0.898785	0.295504	3.04153	0.00235379	0.0941181	237	341	178	282	551	538
ENSMUSG00000029563.16	Foxp2	2946.83	0.378429	0.124545	3.03848	0.00237772	0.0947145	2393	3016	2409	2807	3066	4032
ENSMUSG00000022108.8	Itm2b	6235.16	0.257702	0.0848795	3.03609	0.00239667	0.0952437	5687	6239	5417	6006	6713	7371
ENSMUSG00000110711.1	Gm45760	80.3114	-4.74434	1.56392	-3.03362	0.00241642	0.0955767	331	24	123	0	3	15
ENSMUSG00000042745.9	Id1	4207.44	0.299981	0.0988664	3.03421	0.00241168	0.0955767	3567	4262	3683	4548	4630	4503
ENSMUSG00000065999.13	Zfp985	259.264	0.725726	0.239798	3.02641	0.00247477	0.0976547	215	211	171	349	210	406
ENSMUSG00000000409.14	Lck	867.927	-0.364525	0.120521	-3.02458	0.00248978	0.0978588	1081	1007	897	690	772	778
ENSMUSG00000054162.15	Spock3	189.351	0.686064	0.226846	3.02436	0.00249159	0.0978588	145	169	129	259	183	250
ENSMUSG00000037940.17	Inpp4b	474.867	-0.55479	0.183607	-3.02161	0.00251431	0.0985212	693	545	490	424	296	421
ENSMUSG00000031596.15	Slc7a2	660.354	-0.384681	0.12742	-3.019	0.00253611	0.0991444	740	707	842	504	517	681
ENSMUSG00000040270.16	Bach2	2706.97	-0.210823	0.0698507	-3.01819	0.00254289	0.0991785	2834	3037	3005	2414	2273	2746
ENSMUSG00000047747.10	Rnf150	3185.43	-0.339076	0.112376	-3.01733	0.00255013	0.0991873	3850	3432	3602	2692	2181	3515
ENSMUSG00000025083.18	Afap1l2	424.761	-0.612641	0.203079	-3.01676	0.00255491	0.0991873	476	589	503	238	326	437
ENSMUSG00000001270.9	Ckb	16332.9	0.250478	0.0830658	3.01542	0.00256627	0.0993986	14575	15534	15482	14872	17935	19735
ENSMUSG00000022306.9	Zfpm2	119.26	0.845945	0.280683	3.01388	0.0025793	0.0996738	63	107	90	147	145	161
ENSMUSG00000034652.12	Cd300a	103.99	0.792304	0.263081	3.01164	0.00259839	0.100181	71	74	88	118	116	158
ENSMUSG00000026068.11	Il18rap	64.1405	0.978254	0.32534	3.00686	0.0026396	0.101537	40	44	48	77	88	86
ENSMUSG00000027547.17	Sall4	3652.77	-0.215727	0.0717986	-3.00462	0.00265916	0.101592	4114	3617	4282	3358	3137	3495
ENSMUSG00000054889.10	Dsp	3143.04	0.237873	0.0791336	3.00597	0.00264733	0.101592	3028	2752	3045	3412	2866	3814
ENSMUSG00000040710.10	St8sia4	721.289	0.314441	0.104652	3.00462	0.00265913	0.101592	671	650	645	744	724	903
ENSMUSG00000044551.13	9930012K11Rik	589.379	0.352269	0.117564	2.99642	0.00273173	0.102138	561	481	542	633	643	676
ENSMUSG00000052396.7	Mogat2	1302.22	-0.384579	0.12816	-3.00076	0.00269305	0.102138	1576	1387	1548	1119	1207	990
ENSMUSG00000037962.7	Rflna	108.679	-0.888132	0.296405	-2.99635	0.00273235	0.102138	168	133	131	74	52	102
ENSMUSG00000075324.13	Fign	2156.55	-0.262409	0.0876262	-2.99464	0.00274772	0.102138	2390	2295	2510	1958	1628	2236
ENSMUSG00000026825.17	Dnm1	4020.43	-0.251813	0.083883	-3.00196	0.00268251	0.102138	4016	4378	4971	3452	3373	4049
ENSMUSG00000015568.16	Lpl	1922.48	0.234485	0.0783148	2.99413	0.00275229	0.102138	1848	1776	1776	1924	2066	2148
ENSMUSG00000045954.7	Cavin2	176.312	-0.685366	0.228837	-2.995	0.00274444	0.102138	218	247	199	118	112	173
ENSMUSG00000043943.14	Naalad2	140.044	0.963255	0.32122	2.99874	0.00271102	0.102138	89	108	93	106	191	256
ENSMUSG00000031380.10	Vegfd	432.675	0.524148	0.174955	2.99589	0.00273641	0.102138	317	416	350	420	535	554
ENSMUSG00000032318.12	Isl2	480.527	-0.723049	0.240946	-3.00088	0.00269203	0.102138	430	726	670	255	344	483
ENSMUSG00000026315.13	Serpinb8	151.706	-0.880473	0.29396	-2.99522	0.00274248	0.102138	140	241	219	92	85	142
ENSMUSG00000041986.16	Elmod1	120.482	0.834907	0.278849	2.99411	0.00275245	0.102138	72	107	85	123	161	173
ENSMUSG00000024114.15	Prss41	104.036	0.96177	0.321083	2.9954	0.00274087	0.102138	66	94	55	159	105	143
ENSMUSG00000093594.1	Gm20707	1013.01	0.545165	0.182343	2.98977	0.00279184	0.103372	931	791	798	1432	786	1357
ENSMUSG00000053475.5	Tnfaip6	1890.88	-0.279934	0.0936596	-2.98885	0.0028003	0.103457	2227	2099	2013	1468	1681	1910
ENSMUSG00000024663.20	Rab3il1	3407.14	0.262583	0.0878982	2.98736	0.00281399	0.103508	2959	3166	3346	3226	3465	4342
ENSMUSG00000031827.13	Cotl1	14340.2	-0.193313	0.0647018	-2.98776	0.00281033	0.103508	14554	16038	16160	13133	12717	13667
ENSMUSG00000062184.11	Hs6st2	2792.2	0.215916	0.0725213	2.97728	0.00290823	0.106741	2507	2698	2691	2757	2811	3321
ENSMUSG00000031584.16	Gsr	3141.62	0.308224	0.103724	2.97158	0.00296268	0.108065	3321	2610	2657	3572	3279	3400
ENSMUSG00000028626.5	Col9a2	1040.66	0.510913	0.171938	2.97149	0.0029636	0.108065	706	899	1019	957	1099	1593
ENSMUSG00000041730.14	Prrxl1	141.824	-1.20253	0.404564	-2.97241	0.00295469	0.108065	156	274	172	40	78	141
ENSMUSG00000030607.7	Acan	50.5616	1.45267	0.489342	2.96862	0.00299139	0.108577	35	21	27	37	69	117
ENSMUSG00000028073.15	Pear1	1319.61	0.370076	0.124687	2.96805	0.002997	0.108577	1135	1087	1301	1190	1508	1713
ENSMUSG00000058806.15	Col13a1	1230.4	-0.348191	0.117287	-2.9687	0.00299058	0.108577	1301	1549	1357	954	1107	1137
ENSMUSG00000023411.12	Nfatc4	7428.78	-0.269937	0.0911492	-2.96148	0.00306162	0.110459	8003	7628	9224	5715	6374	7910
ENSMUSG00000041075.8	Fzd7	6319.13	-0.172323	0.058189	-2.96144	0.00306209	0.110459	6988	6622	6865	5384	5760	6439
ENSMUSG00000022132.15	Cldn10	174.645	-0.631061	0.21323	-2.95953	0.00308113	0.110792	248	200	201	142	131	131
ENSMUSG00000042460.5	C1galt1	1959.95	-0.237011	0.0800934	-2.95919	0.00308452	0.110792	2326	2076	2083	1750	1598	1984
ENSMUSG00000021417.15	Eci2	4428.18	0.178619	0.0603808	2.95821	0.00309426	0.110812	4363	4250	4084	4449	4475	4980
ENSMUSG00000019437.17	Tlcd1	18248.3	0.16381	0.0553943	2.95716	0.00310485	0.110812	17105	17685	17822	17557	18665	20831
ENSMUSG00000036745.15	Ttll7	894.076	-0.597168	0.201921	-2.95743	0.00310218	0.110812	871	1305	1108	543	595	993
ENSMUSG00000021913.8	Ogdhl	3087.12	-0.222866	0.0753881	-2.95624	0.00311411	0.110907	3146	3511	3503	2670	2718	3039
ENSMUSG00000056854.4	Pou3f4	594.657	0.537563	0.181956	2.95435	0.00313327	0.111277	476	484	524	526	617	963
ENSMUSG00000067608.5	Pcna-ps2	6318.89	-0.364943	0.123546	-2.95391	0.00313773	0.111277	7478	7177	7093	4665	4439	7418
ENSMUSG00000028519.16	Dab1	2139.95	0.218802	0.0740936	2.95304	0.00314657	0.111356	2015	1959	2075	2293	2000	2529
ENSMUSG00000051375.15	Pcdh1	2116.16	-0.288142	0.0977133	-2.94885	0.00318961	0.112395	2382	2103	2639	1709	1728	2221
ENSMUSG00000068735.14	Trp53i11	6626.65	-0.253842	0.0860766	-2.94903	0.00318774	0.112395	6781	7377	7878	5269	5567	7119
ENSMUSG00000039405.7	Prss23	1732.03	0.250301	0.0848988	2.94823	0.00319601	0.112395	1645	1685	1503	1806	1770	1989
ENSMUSG00000050840.8	Cdh20	521.102	0.473181	0.160712	2.94428	0.00323704	0.113425	505	401	429	681	546	557
ENSMUSG00000083657.1	Gm12245	660.852	0.678169	0.230347	2.94411	0.0032388	0.113425	399	720	427	871	810	707
ENSMUSG00000026841.7	Fibcd1	40.8355	1.32893	0.451645	2.94243	0.00325647	0.113571	32	24	15	60	57	55
ENSMUSG00000057880.12	Abat	2567.3	-0.318748	0.108325	-2.94252	0.00325553	0.113571	2635	3245	2819	2023	2078	2685
ENSMUSG00000024431.15	Nr3c1	477.101	0.490899	0.166945	2.94049	0.00327698	0.11405	389	435	388	455	493	714
ENSMUSG00000030811.14	Fbxl19	14594.3	-0.133462	0.045459	-2.93587	0.00332609	0.11552	15717	14811	16173	13310	13199	14645
ENSMUSG00000067276.5	Capn6	7662.57	-0.262935	0.0895932	-2.93476	0.00333805	0.115696	8292	9241	7988	6134	7100	7347
ENSMUSG00000022544.14	Eef2kmt	1005.59	-0.383648	0.130933	-2.93012	0.00338829	0.117196	976	1279	1221	892	804	881
ENSMUSG00000118061.1	Rbfaos	100.468	-1.29238	0.442201	-2.92261	0.0034711	0.119814	149	215	69	61	67	42
ENSMUSG00000036699.12	Zcchc12	362.411	0.428779	0.146886	2.91913	0.00351007	0.120663	336	319	289	387	406	436
ENSMUSG00000026686.14	Lmx1a	223.035	0.736461	0.252267	2.91937	0.00350735	0.120663	193	180	138	191	302	334
ENSMUSG00000032076.20	Cadm1	10000.1	-0.202238	0.0693005	-2.91828	0.0035197	0.120747	10599	10597	11526	9180	7886	10537
ENSMUSG00000041642.18	Kif21b	6770.6	-0.18205	0.0624153	-2.91675	0.00353701	0.121094	7762	6739	7521	5841	5972	6975
ENSMUSG00000037410.13	Tbc1d2b	3141.91	0.222439	0.0763423	2.91371	0.00357162	0.12203	3027	2763	3082	3009	3374	3622
ENSMUSG00000062309.8	Rpp25	77.5521	-0.934065	0.321669	-2.90381	0.00368648	0.125699	103	81	128	54	53	50
ENSMUSG00000027168.21	Pax6	3576.61	0.223975	0.0772364	2.89986	0.00373327	0.126781	3621	3306	3159	3546	3789	4054
ENSMUSG00000036887.5	C1qa	222.981	0.796472	0.274655	2.8999	0.00373282	0.126781	140	222	134	209	319	308
ENSMUSG00000039809.10	Gabbr2	97.4775	-1.0077	0.348362	-2.89269	0.00381957	0.129449	95	142	161	42	65	86
ENSMUSG00000028480.14	Glipr2	3465.05	0.266028	0.0919966	2.89171	0.00383147	0.129592	3066	3473	3069	3299	3654	4259
ENSMUSG00000062393.13	Dgkk	533.698	0.375343	0.130002	2.8872	0.00388683	0.1312	513	459	449	602	510	676
ENSMUSG00000031486.15	Adgra2	8454.08	-0.191831	0.0666437	-2.87845	0.00399636	0.134167	9001	8641	9939	7095	7534	8750
ENSMUSG00000020524.16	Gria1	95.5079	-0.817996	0.284197	-2.87827	0.00399867	0.134167	107	138	127	59	74	71
ENSMUSG00000019122.8	Ccl9	68.3319	1.20013	0.416944	2.87841	0.00399691	0.134167	43	61	22	98	81	103
ENSMUSG00000021408.15	Ripk1	1287.83	0.259851	0.0903123	2.87725	0.00401163	0.134334	1212	1151	1222	1237	1338	1585
ENSMUSG00000031659.13	Adcy7	480.49	0.403868	0.140493	2.87465	0.0040447	0.135049	416	416	433	455	530	639
ENSMUSG00000026814.16	Eng	2252.68	0.255094	0.0887496	2.87432	0.00404905	0.135049	2032	2129	2116	2162	2512	2566
ENSMUSG00000037605.16	Adgrl3	979.272	0.322208	0.112312	2.86885	0.00411968	0.137132	896	894	871	1015	914	1308
ENSMUSG00000041633.14	Kctd12b	870.818	0.325686	0.113644	2.86585	0.00415892	0.138165	841	739	785	892	834	1154
ENSMUSG00000030760.14	Acer3	758.123	0.308027	0.107746	2.85882	0.00425217	0.140984	734	634	705	844	735	905
ENSMUSG00000020159.8	Gabrp	55.3276	-1.35249	0.473297	-2.85759	0.00426869	0.141253	96	100	46	24	42	25
ENSMUSG00000044461.6	Shisa2	6374.58	0.205237	0.0718432	2.85673	0.00428028	0.141359	5849	6149	6100	7066	5879	7267
ENSMUSG00000059325.14	Hopx	119.624	0.703548	0.246812	2.85055	0.00436442	0.143855	95	94	89	142	156	138
ENSMUSG00000036046.14	5031439G07Rik	10134.8	0.128901	0.0453346	2.84332	0.00446467	0.146871	9929	9527	10153	9952	10029	11341
ENSMUSG00000021457.14	Syk	654.492	0.344189	0.12116	2.84077	0.00450048	0.147472	562	547	656	655	693	822
ENSMUSG00000031360.14	Ctps2	2848.73	0.179519	0.0631894	2.84097	0.00449762	0.147472	2711	2766	2688	2873	2839	3240
ENSMUSG00000070498.3	Tmem132b	269.788	-0.700914	0.246823	-2.83975	0.00451494	0.147658	269	455	293	211	166	233
ENSMUSG00000032363.15	Adamts7	2471.56	0.254915	0.0899024	2.83547	0.00457584	0.149359	2240	2069	2590	2444	2514	3013
ENSMUSG00000025332.14	Kdm5c	13993.5	-0.324254	0.114402	-2.83433	0.00459222	0.149476	17867	12077	17763	11506	11434	13898
ENSMUSG00000027947.11	Il6ra	97.7783	0.804242	0.28385	2.83333	0.00460652	0.149476	64	68	86	125	97	148
ENSMUSG00000026475.7	Rgs16	1583.75	0.221455	0.0781768	2.83275	0.00461499	0.149476	1589	1409	1475	1655	1558	1834
ENSMUSG00000053604.5	Rpia	1881.88	-0.193455	0.068272	-2.83359	0.0046028	0.149476	2045	1993	2102	1671	1610	1919
ENSMUSG00000024597.11	Slc12a2	4710.3	0.188428	0.0665697	2.83054	0.00464691	0.149932	4494	4471	4496	4809	4362	5720
ENSMUSG00000035551.6	Igfbpl1	2053.99	0.310242	0.109603	2.8306	0.00464601	0.149932	1876	1971	1755	1866	2268	2607
ENSMUSG00000000247.11	Lhx2	9569.28	0.230053	0.0813183	2.82904	0.00466873	0.15006	9749	8401	8791	9549	10658	10243
ENSMUSG00000020573.17	Pik3cg	148.593	0.633594	0.223944	2.82925	0.00466578	0.15006	102	125	129	174	158	204
ENSMUSG00000049119.14	Fam110b	1310.24	0.315926	0.111999	2.82079	0.0047906	0.153683	1162	1322	1079	1321	1422	1554
ENSMUSG00000052957.8	Gas1	8712.74	-0.258667	0.0917414	-2.81952	0.00480958	0.153998	10401	9672	8935	6831	8288	8308
ENSMUSG00000049521.2	Cdc42ep1	2016.86	0.250277	0.0888117	2.81806	0.00483148	0.154343	1845	1822	1966	2026	2253	2182
ENSMUSG00000085342.1	Gm12254	1219.35	0.241286	0.0856359	2.81758	0.00483872	0.154343	1148	1109	1160	1219	1300	1385
ENSMUSG00000032531.15	Amotl2	7168.75	-0.159081	0.0564832	-2.81643	0.00485613	0.154605	7386	7592	8148	6623	6211	7208
ENSMUSG00000023992.14	Trem2	67.5909	1.02969	0.365707	2.81562	0.00486828	0.154699	44	42	50	58	103	108
ENSMUSG00000030284.11	Creld1	1389.47	0.309652	0.110012	2.8147	0.00488224	0.15485	1305	1103	1392	1358	1397	1814
ENSMUSG00000024644.17	Cndp2	5040.59	0.174581	0.06212	2.81038	0.00494834	0.156641	4962	4494	5032	5151	5164	5470
ENSMUSG00000067787.10	Blcap	4163.7	0.16466	0.0586149	2.80919	0.00496668	0.156641	4073	3954	3977	4080	4069	4892
ENSMUSG00000030830.18	Itgal	215.463	-0.619213	0.220421	-2.80923	0.00496606	0.156641	213	275	310	144	156	205
ENSMUSG00000001131.11	Timp1	399.664	0.489897	0.174638	2.80521	0.00502838	0.15829	313	390	311	466	477	430
ENSMUSG00000019194.15	Scn1b	102.055	0.766593	0.273608	2.80179	0.00508192	0.159677	74	76	81	101	139	140
ENSMUSG00000040451.18	Sgms1	951.316	-0.284347	0.101603	-2.79862	0.00513219	0.160955	1168	1017	1010	837	775	928
ENSMUSG00000041378.2	Cldn5	1149.45	0.280375	0.100237	2.79712	0.00515607	0.161403	1135	1036	1002	1207	1254	1258
ENSMUSG00000023064.4	Sncg	414.481	-0.815161	0.291664	-2.79486	0.00519224	0.162233	377	708	525	187	266	449
ENSMUSG00000025597.13	Klhl4	632.717	0.341246	0.122158	2.79349	0.00521434	0.162622	583	588	535	689	603	807
ENSMUSG00000029544.16	Cabp1	188.724	-0.622635	0.22296	-2.79258	0.00522894	0.162775	242	232	226	130	116	198
ENSMUSG00000006586.15	Runx1t1	1332.79	-0.298021	0.106831	-2.78964	0.00527662	0.163955	1401	1563	1528	1044	1089	1419
ENSMUSG00000031241.17	Tbx22	418.453	0.7091	0.254269	2.78878	0.0052907	0.16409	237	264	473	410	480	657
ENSMUSG00000104222.1	Gm7292	1979.63	0.287958	0.103331	2.78676	0.00532376	0.164508	1897	1666	1891	2331	2044	2035
ENSMUSG00000032177.17	Pde4a	658.176	-0.300878	0.10795	-2.78721	0.00531642	0.164508	745	724	753	569	517	663
ENSMUSG00000022321.15	Cdh10	158.769	0.628591	0.225853	2.78319	0.00538279	0.166027	143	132	106	170	187	214
ENSMUSG00000003273.14	Car11	277.026	-0.718629	0.258437	-2.78068	0.00542456	0.167009	246	427	378	152	222	247
ENSMUSG00000001627.12	Ifrd1	3589.97	0.235056	0.0845695	2.77945	0.00544518	0.167337	3471	3479	3125	3729	3871	3846
ENSMUSG00000110195.1	Pde2a	1838.21	-0.462078	0.166309	-2.77844	0.00546207	0.16755	1931	2111	2474	1178	1290	2164
ENSMUSG00000024501.20	Dpysl3	11789.7	0.166698	0.060024	2.7772	0.005483	0.167886	10584	11420	11954	11927	11468	13525
ENSMUSG00000026360.9	Rgs2	2500.09	0.254976	0.091839	2.77634	0.00549754	0.168025	2251	2536	2173	2503	2658	2881
ENSMUSG00000079014.4	Serpina3i	37.5775	1.31684	0.47455	2.77491	0.00552163	0.168455	20	18	28	62	33	65
ENSMUSG00000057092.12	Fxyd3	276.497	-0.633012	0.228172	-2.77427	0.00553251	0.168481	250	377	400	178	206	260
ENSMUSG00000048865.16	Arhgap30	155.212	0.804388	0.290108	2.77272	0.00555905	0.168983	83	138	124	152	171	267
ENSMUSG00000039007.10	Cpq	443.595	0.389924	0.140744	2.77045	0.00559784	0.169855	366	417	390	443	496	550
ENSMUSG00000032280.16	Tle3	13642.6	-0.134725	0.048687	-2.76716	0.00565476	0.171273	14686	13966	15017	12143	12572	13735
ENSMUSG00000001025.8	S100a6	196.785	-0.722323	0.261152	-2.76591	0.00567635	0.171618	308	263	177	126	161	151
ENSMUSG00000040276.15	Pacsin1	489.742	-0.355554	0.128599	-2.76483	0.00569532	0.171618	560	515	607	402	426	441
ENSMUSG00000115923.1	Gm49521	50.7404	-1.35859	0.491399	-2.76474	0.00569678	0.171618	56	88	79	14	23	49
ENSMUSG00000025161.16	Slc16a3	5838.46	-0.345952	0.125201	-2.76317	0.0057243	0.172139	5860	8123	5936	5262	4613	5326
ENSMUSG00000052534.15	Pbx1	17957.9	0.118923	0.0430506	2.7624	0.00573778	0.172236	17505	17194	17946	18391	17024	19911
ENSMUSG00000078706.4	Gm53	46.9789	-1.41312	0.511863	-2.76073	0.00576718	0.17281	66	37	107	22	33	20
ENSMUSG00000006362.16	Cbfa2t3	379.955	-0.42414	0.153795	-2.75783	0.00581864	0.174042	448	452	431	272	303	389
ENSMUSG00000003283.15	Hck	89.6236	0.945775	0.343036	2.75707	0.00583217	0.174136	40	70	77	104	131	112
ENSMUSG00000030921.17	Trim30a	68.3889	1.24496	0.452051	2.75403	0.00588656	0.175449	31	49	44	64	61	167
ENSMUSG00000030970.16	Ctbp2	11542.9	-0.1244	0.0452392	-2.74982	0.00596277	0.177406	12159	11982	12674	10475	10481	11709
ENSMUSG00000000567.5	Sox9	5882.65	-0.208245	0.0758091	-2.74696	0.00601508	0.178331	6307	5815	7181	5021	5181	5959
ENSMUSG00000079481.11	Nhsl2	2391.37	0.26122	0.0950904	2.74707	0.00601303	0.178331	2152	2224	2275	2495	2148	3113
ENSMUSG00000051111.16	Sv2c	133.39	-0.663223	0.241494	-2.74634	0.00602643	0.178353	165	169	166	109	77	121
ENSMUSG00000024998.17	Plce1	1855.41	0.271168	0.0987734	2.74536	0.00604449	0.178573	1737	1707	1697	2042	1639	2349
ENSMUSG00000073889.10	Il11ra1	2429.09	-0.265896	0.0968879	-2.74437	0.0060627	0.178796	2608	2818	2677	1865	2247	2414
ENSMUSG00000030798.15	Cd37	31.6671	1.40953	0.514098	2.74175	0.00611123	0.179423	16	15	22	32	60	43
ENSMUSG00000109311.1	AI314278	98.4778	-0.837864	0.305622	-2.7415	0.00611595	0.179423	142	128	116	89	50	70
ENSMUSG00000026786.14	Apbb1ip	108.992	0.796163	0.290375	2.74184	0.00610953	0.179423	93	90	60	130	146	131
ENSMUSG00000043587.15	Pxylp1	1247.15	-0.250529	0.0914722	-2.73886	0.00616527	0.180473	1485	1284	1376	1085	1113	1166
ENSMUSG00000073096.11	Lrrc61	2024.22	-0.204916	0.0748429	-2.73795	0.00618244	0.180473	2262	2167	2199	1887	1641	2043
ENSMUSG00000032118.16	Fez1	4077.32	0.216814	0.079191	2.73786	0.00618395	0.180473	4019	3936	3569	3929	4142	4919
ENSMUSG00000041515.10	Irf8	247.931	0.534478	0.195288	2.73687	0.0062027	0.180706	179	187	254	288	261	320
ENSMUSG00000045215.17	Asxl3	3153.07	0.253699	0.0928485	2.73239	0.00628759	0.182862	3069	2858	2869	3395	2777	4025
ENSMUSG00000056204.8	Pgpep1	2992.25	-0.1941	0.0711841	-2.72673	0.00639644	0.185707	3279	3156	3331	2577	2491	3217
ENSMUSG00000026586.16	Prrx1	16218.9	-0.107559	0.0395186	-2.72173	0.00649415	0.188218	17383	16596	17465	14940	14552	16709
ENSMUSG00000024481.5	Lvrn	33.1972	-1.2188	0.447927	-2.72097	0.00650915	0.188329	54	45	43	19	19	21
ENSMUSG00000001555.10	Fkbp10	4145.07	0.283768	0.104384	2.7185	0.00655794	0.189414	3337	4149	3931	3892	4484	5107
ENSMUSG00000050447.15	Lypd6	803.643	0.308605	0.113553	2.71773	0.00657323	0.18953	750	778	665	824	835	974
ENSMUSG00000024873.7	Cnih2	1245.75	-0.268009	0.0986862	-2.71577	0.00661221	0.190327	1363	1370	1428	988	1157	1195
ENSMUSG00000105265.4	Sox2ot	974.785	0.345351	0.127284	2.71323	0.00666315	0.191466	954	739	937	1122	896	1219
ENSMUSG00000028640.11	Tfap2c	1728.16	0.382917	0.141402	2.708	0.00676895	0.194174	1562	1550	1472	1515	2254	1995
ENSMUSG00000048562.7	Sp8	1494.59	0.338084	0.124882	2.70723	0.00678472	0.194295	1524	1169	1348	1721	1665	1522
ENSMUSG00000022885.16	St6gal1	5529.59	-0.162705	0.0602317	-2.70132	0.00690656	0.197113	5971	6000	5880	5187	4916	5307
ENSMUSG00000025348.9	Itga7	121.74	-0.90893	0.336425	-2.70173	0.006898	0.197113	115	185	185	52	96	103
ENSMUSG00000042216.13	Sgsm1	1550.01	-0.219693	0.0814275	-2.69801	0.00697545	0.198741	1774	1662	1663	1450	1279	1508
ENSMUSG00000030075.10	Cntn3	106.234	0.697269	0.258631	2.696	0.00701767	0.199606	96	76	76	125	115	150
ENSMUSG00000048087.6	Gm4737	10064.1	0.341585	0.126895	2.69187	0.00710518	0.201753	9277	8756	9114	11502	12344	9074
ENSMUSG00000035403.10	Crb2	3531.18	0.177285	0.0659754	2.68715	0.00720655	0.204287	3466	3124	3551	3458	3588	4044
ENSMUSG00000026817.14	Ak1	914.395	0.283976	0.105735	2.68574	0.00723704	0.204806	839	879	801	928	1001	1036
ENSMUSG00000039037.5	St6galnac5	189.223	-0.562581	0.209654	-2.68338	0.00728823	0.205908	240	222	228	120	163	169
ENSMUSG00000043903.4	Zfp469	70.5131	1.53608	0.57396	2.67628	0.00744452	0.207933	48	25	38	27	109	181
ENSMUSG00000020583.4	Matn3	325.292	0.468133	0.174779	2.67842	0.00739696	0.207933	292	250	293	401	373	336
ENSMUSG00000052713.9	Zfp608	4695.53	0.156551	0.0584678	2.67756	0.00741615	0.207933	4623	4431	4525	4855	4374	5439
ENSMUSG00000030507.6	Dbx1	235.889	0.452608	0.169074	2.67698	0.00742883	0.207933	193	202	214	267	246	294
ENSMUSG00000073421.6	H2-Ab1	108.628	-0.689553	0.257662	-2.67619	0.00744651	0.207933	151	137	122	78	71	98
ENSMUSG00000044548.11	Dact1	3165.04	0.279123	0.104281	2.67664	0.00743641	0.207933	2545	3183	3005	3035	3308	3946
ENSMUSG00000027875.12	Hmgcs2	176.136	0.810094	0.302684	2.67637	0.00744245	0.207933	110	185	94	185	249	227
ENSMUSG00000025964.15	Adam23	1051.48	0.247823	0.0926936	2.67357	0.00750485	0.208872	950	964	1026	1103	1004	1278
ENSMUSG00000008734.9	Gprc5b	3512.62	-0.15099	0.0564753	-2.67357	0.00750497	0.208872	3791	3712	3798	3129	3087	3642
ENSMUSG00000032431.6	Crtap	2141.28	0.24046	0.0899804	2.67236	0.00753209	0.20928	1885	2074	2040	2024	2257	2589
ENSMUSG00000067261.4	Foxd3	155.158	-0.772978	0.289353	-2.6714	0.00755353	0.209529	177	214	207	69	130	141
ENSMUSG00000027570.15	Col9a3	418.863	-0.487628	0.182685	-2.66923	0.00760259	0.210543	465	487	544	271	308	462
ENSMUSG00000068758.8	Il3ra	277.733	-0.527404	0.198123	-2.662	0.0077679	0.214414	340	268	397	192	234	247
ENSMUSG00000021458.17	Aopep	2162.28	-0.21188	0.0795919	-2.66208	0.00776602	0.214414	2318	2253	2527	1843	1994	2082
ENSMUSG00000033685.13	Ucp2	3468.92	-0.162336	0.0610146	-2.6606	0.00780008	0.21495	3853	3623	3727	3272	2960	3453
ENSMUSG00000059921.15	Unc5c	1431.08	0.400864	0.150755	2.65904	0.00783646	0.215599	1001	1462	1301	1393	1480	1970
ENSMUSG00000068794.7	Col28a1	34.2013	-1.31893	0.496218	-2.65796	0.00786153	0.215935	63	30	57	21	16	21
ENSMUSG00000052544.9	St6galnac3	2260.5	0.193281	0.0727333	2.6574	0.00787464	0.215942	2190	2191	2065	2249	2247	2646
ENSMUSG00000026628.13	Atf3	207.323	0.527914	0.198751	2.65616	0.00790368	0.216034	201	170	148	233	232	259
ENSMUSG00000026109.14	Tmeff2	193.336	-0.593936	0.223576	-2.65653	0.00789486	0.216034	213	273	224	136	129	194
ENSMUSG00000028943.18	Espn	605.145	-0.487067	0.183601	-2.65286	0.0079813	0.217801	766	589	809	611	394	483
ENSMUSG00000004791.7	Pgf	245.828	0.541225	0.204443	2.64732	0.00811335	0.221046	176	236	199	321	247	293
ENSMUSG00000020642.13	Rnf144a	8939.32	-0.141553	0.0535125	-2.64524	0.00816325	0.222046	9475	9746	9435	8079	8100	8954
ENSMUSG00000029026.17	Trp73	212.729	0.589506	0.223018	2.64331	0.0082101	0.222959	190	176	153	193	279	284
ENSMUSG00000003123.15	Lipe	695.111	-0.276371	0.104779	-2.63765	0.00834831	0.226347	820	734	775	621	574	665
ENSMUSG00000026821.16	Ralgds	6145.82	-0.141175	0.0535632	-2.63567	0.00839704	0.227301	6355	6480	6874	5622	5435	6237
ENSMUSG00000036499.9	Eea1	1949.03	0.232919	0.0884593	2.63306	0.00846198	0.228691	1989	1690	1804	2032	1823	2395
ENSMUSG00000031891.6	Hsd11b2	1191.07	0.318567	0.121023	2.63227	0.00848159	0.228853	938	1114	1188	1139	1298	1479
ENSMUSG00000026728.9	Vim	48790.2	0.231337	0.0879191	2.63124	0.00850729	0.228955	43338	47556	46247	43950	54741	57111
ENSMUSG00000057777.4	Mab21l2	3639.76	-0.237271	0.0901818	-2.63103	0.00851262	0.228955	3703	4436	3884	3085	3134	3676
ENSMUSG00000001497.18	Pax9	724.807	-0.397323	0.151212	-2.62758	0.00859949	0.230922	677	928	911	558	614	679
ENSMUSG00000029108.14	Pcdh7	2142.49	0.224492	0.08564	2.62135	0.00875829	0.234287	1965	1959	2119	2419	1982	2432
ENSMUSG00000038372.14	Gmds	1478.25	0.255088	0.0973238	2.62102	0.00876661	0.234287	1306	1472	1338	1558	1576	1612
ENSMUSG00000079110.12	Capn3	111.776	0.682643	0.260408	2.62144	0.00875589	0.234287	77	95	90	150	125	131
ENSMUSG00000042429.8	Adora1	73.2566	-0.854075	0.326543	-2.6155	0.00890962	0.237613	89	83	117	41	51	63
ENSMUSG00000020458.16	Rtn4	19758.4	-0.122426	0.0468204	-2.6148	0.00892805	0.237613	21790	20582	20595	18086	17952	19899
ENSMUSG00000025582.4	Nptx1	217.498	0.564617	0.215948	2.61459	0.00893346	0.237613	182	179	175	287	260	214
ENSMUSG00000034796.14	Cpne7	110.082	-0.729654	0.279415	-2.61136	0.0090182	0.238964	131	111	179	82	76	87
ENSMUSG00000036273.15	Lrrk2	434.447	0.36332	0.139148	2.61103	0.00902691	0.238964	414	377	371	424	478	546
ENSMUSG00000030515.9	Tarsl2	1047.41	0.23446	0.0897905	2.61119	0.00902278	0.238964	998	986	958	1116	1011	1226
ENSMUSG00000050064.14	Zfp697	1280.72	-0.233926	0.0896241	-2.61008	0.00905223	0.239258	1434	1461	1334	1132	1119	1228
ENSMUSG00000085795.8	Zfp703	3412.49	-0.195949	0.0751072	-2.60893	0.00908256	0.239683	3622	3569	3954	2811	3069	3543
ENSMUSG00000032368.14	Zic1	5658.28	0.219525	0.084202	2.60712	0.00913061	0.240573	5617	5331	5031	5957	6135	5837
ENSMUSG00000025359.10	Pmel	479.196	-0.704323	0.270417	-2.60458	0.00919857	0.241984	886	573	356	317	367	394
ENSMUSG00000018126.15	Baiap2l2	111.436	-0.635817	0.244186	-2.60383	0.0092189	0.24214	138	129	148	80	78	101
ENSMUSG00000048489.12	Depp1	279.164	-0.621483	0.238829	-2.60221	0.00926264	0.242909	284	444	303	195	179	282
ENSMUSG00000020018.6	Snrpf	7650.06	-0.180651	0.0695064	-2.59905	0.00934811	0.244419	8528	7580	8764	7071	6964	7120
ENSMUSG00000043635.12	Adamts3	1015.91	0.235079	0.0904496	2.59901	0.00934929	0.244419	962	908	984	1076	1050	1118
ENSMUSG00000028664.14	Ephb2	8794.44	-0.157519	0.0606294	-2.59806	0.00937512	0.244659	9613	9154	9594	7770	7358	9553
ENSMUSG00000008090.14	Fgfrl1	2969.42	0.173879	0.0669381	2.59761	0.00938758	0.244659	2780	2783	2971	2918	2880	3535
ENSMUSG00000042372.5	Dmrt3	488.099	0.527578	0.203317	2.59485	0.0094633	0.246251	480	342	402	471	696	524
ENSMUSG00000113113.1	Gm2614	507.236	-0.395515	0.152515	-2.59329	0.00950636	0.246989	597	641	521	402	459	430
ENSMUSG00000046997.5	Spsb4	4519.96	-0.150924	0.0582686	-2.59014	0.00959363	0.248872	4862	4622	5062	4129	4109	4417
ENSMUSG00000027071.14	P2rx3	420.855	-0.574635	0.22209	-2.5874	0.00967026	0.250473	364	621	551	275	313	418
ENSMUSG00000021614.16	Vcan	22822	0.25462	0.0984775	2.58556	0.009722	0.250655	19615	21566	22434	21294	21536	31167
ENSMUSG00000046318.16	Ccbe1	562.348	-0.435944	0.168602	-2.58565	0.00971963	0.250655	746	681	548	536	416	458
ENSMUSG00000026564.9	Dusp27	271.067	0.467909	0.180949	2.58586	0.00971357	0.250655	243	242	210	261	316	355
ENSMUSG00000035671.6	Zswim4	6894.73	-0.151023	0.0584679	-2.58301	0.0097942	0.251941	7555	7270	7355	6076	6438	6788
ENSMUSG00000042258.13	Isl1	1566.43	-0.414134	0.160346	-2.58274	0.00980185	0.251941	1364	2175	1920	1178	1245	1564
ENSMUSG00000057963.9	Itpk1	1768.69	-0.257694	0.0998546	-2.5807	0.00986014	0.253052	1783	2115	1985	1439	1537	1797
ENSMUSG00000002699.13	Lcp2	135.524	0.665034	0.257909	2.57856	0.00992142	0.254236	86	125	109	167	133	194
ENSMUSG00000039385.5	Cdh6	3827.03	-0.258717	0.100365	-2.57776	0.00994416	0.254431	4354	4046	4353	3595	2706	4061
ENSMUSG00000030551.14	Nr2f2	5599.85	-0.185223	0.0719015	-2.57607	0.00999291	0.25529	5873	5639	6722	4931	4759	5845
ENSMUSG00000027487.11	Cdk5rap1	765.718	-0.280425	0.109036	-2.57185	0.0101157	0.257645	934	774	862	685	636	724
ENSMUSG00000022257.4	Laptm4b	3727.69	-0.359113	0.139615	-2.57216	0.0101067	0.257645	3761	5374	3627	3071	3042	3557
ENSMUSG00000040552.8	C3ar1	166.158	0.742831	0.289438	2.56645	0.0102744	0.26129	81	161	137	194	173	252
ENSMUSG00000061517.8	Sox21	2192.37	0.250705	0.0977093	2.56582	0.0102931	0.26137	2273	1783	2073	2298	2358	2371
ENSMUSG00000032252.14	Glce	3775.65	-0.200027	0.0779845	-2.56496	0.0103188	0.261626	4409	4138	3790	3511	3163	3724
ENSMUSG00000070436.12	Serpinh1	48925.4	0.252504	0.0984834	2.56393	0.0103496	0.262012	40698	47968	47753	43938	55331	58058
ENSMUSG00000019820.11	Utrn	8371.5	-0.2124	0.0829662	-2.56007	0.010465	0.264536	9439	9228	8799	7655	6354	9045
ENSMUSG00000000416.16	Cttnbp2	577.25	-0.416104	0.162617	-2.55879	0.0105036	0.265114	656	609	755	376	517	573
ENSMUSG00000027508.15	Pag1	820.398	0.371392	0.1452	2.55779	0.010534	0.265482	806	675	708	740	852	1164
ENSMUSG00000039621.13	Prex1	6079.12	-0.184624	0.0722121	-2.55669	0.0105673	0.265524	6133	6588	7052	5222	5214	6440
ENSMUSG00000039683.16	Sdk1	788.647	-0.44749	0.175023	-2.55675	0.0105656	0.265524	745	1029	1005	530	604	855
ENSMUSG00000028226.15	Mmp16	1104.06	0.22791	0.0892618	2.55328	0.0106714	0.267739	1032	1023	1055	1118	1064	1351
ENSMUSG00000117406.1	Ntn3	1729.82	-0.338632	0.132678	-2.55227	0.0107023	0.268116	1691	2355	1845	1388	1446	1691
ENSMUSG00000042082.7	Arsb	796.232	0.314909	0.123448	2.55095	0.0107429	0.268732	751	626	796	768	869	977
ENSMUSG00000059355.13	Wdr83os	1693.74	-0.247054	0.096942	-2.54847	0.0108196	0.270248	1982	1696	1947	1463	1581	1522
ENSMUSG00000020894.16	Vamp2	2685.63	-0.250299	0.0983922	-2.54389	0.0109627	0.273417	2739	2796	3394	2277	2155	2854
ENSMUSG00000006386.15	Tek	1498.66	0.218129	0.0857719	2.54313	0.0109863	0.2736	1395	1479	1359	1495	1514	1763
ENSMUSG00000021217.7	Tshz3	512.3	0.335842	0.132089	2.54255	0.0110047	0.273653	444	465	476	517	502	680
ENSMUSG00000021448.8	Shc3	529.758	0.328016	0.12913	2.5402	0.0110789	0.27509	506	451	480	508	585	653
ENSMUSG00000002602.16	Axl	2867.22	0.252927	0.0995916	2.53965	0.0110965	0.27512	2617	2784	2593	2592	2989	3676
ENSMUSG00000048015.4	Neurod4	185.595	-0.734004	0.289399	-2.5363	0.011203	0.277352	218	305	183	95	147	172
ENSMUSG00000021556.12	Golm1	13396.2	0.115902	0.0457146	2.53533	0.0112343	0.277718	13492	12857	12962	13292	13207	14701
ENSMUSG00000021585.10	Cast	1470.58	0.209289	0.0826096	2.53347	0.011294	0.278784	1472	1276	1426	1488	1447	1737
ENSMUSG00000041688.16	Amot	9965.7	0.207378	0.0819513	2.5305	0.0113899	0.280739	8911	8811	10584	9896	9394	12434
ENSMUSG00000034607.6	Pof1b	42.9249	1.03883	0.410611	2.52997	0.0114073	0.280757	27	25	34	67	51	52
ENSMUSG00000030020.13	Prickle2	831.877	-0.2546	0.100661	-2.52927	0.01143	0.280904	947	861	961	765	669	812
ENSMUSG00000020032.14	Nuak1	4810.42	0.204003	0.0807767	2.52552	0.0115526	0.283089	4704	4666	4290	5394	4657	5155
ENSMUSG00000018927.3	Ccl6	62.0158	0.835261	0.330689	2.52582	0.0115428	0.283089	47	50	39	80	72	83
ENSMUSG00000044707.7	Ccnjl	3540.55	-0.1918	0.0760453	-2.52217	0.0116632	0.284968	3716	3856	3968	3037	3344	3375
ENSMUSG00000025795.8	Rassf3	3307.42	-0.224485	0.0889899	-2.52259	0.0116495	0.284968	3634	3963	3284	2911	2848	3267
ENSMUSG00000032562.13	Gnai2	35612.9	0.135742	0.0538466	2.52091	0.0117053	0.285583	34827	34515	34397	34823	36800	38491
ENSMUSG00000037664.13	Cdkn1c	18599.4	0.196932	0.0781386	2.52029	0.0117257	0.285666	16031	19210	17682	18344	18691	21797
ENSMUSG00000058297.16	Spock2	1057.56	-0.444975	0.176617	-2.51944	0.0117541	0.285942	890	1423	1409	769	856	1032
ENSMUSG00000061859.17	Patj	1697.14	0.204165	0.08118	2.51497	0.0119043	0.289177	1552	1586	1684	1849	1653	1868
ENSMUSG00000032737.13	Inppl1	12254	-0.158777	0.0631933	-2.51256	0.0119859	0.29074	12767	12383	14401	11461	10346	12481
ENSMUSG00000030519.14	Apba2	2492.9	0.178317	0.071018	2.51087	0.0120436	0.291718	2281	2372	2498	2440	2504	2892
ENSMUSG00000036983.7	Tfb1m	1066.11	0.229919	0.0916063	2.50986	0.0120778	0.292126	1070	961	970	1124	1036	1248
ENSMUSG00000039419.17	Cntnap2	4257.18	0.275523	0.109807	2.50914	0.0121024	0.292301	4523	3723	3532	4340	4893	4494
ENSMUSG00000012123.17	Crybg2	97.1484	0.718439	0.286645	2.50637	0.0121979	0.293342	72	64	89	96	118	145
ENSMUSG00000032549.7	Rab6b	904.747	-0.353177	0.140901	-2.50657	0.0121909	0.293342	948	1100	1053	653	710	1004
ENSMUSG00000064179.13	Tnnt1	202.881	0.467905	0.18662	2.50726	0.0121671	0.293342	166	188	166	227	216	254
ENSMUSG00000037710.8	Cisd1	2132.56	0.164239	0.0655625	2.50508	0.0122425	0.293995	2077	1983	2090	2200	2108	2355
ENSMUSG00000005338.13	Cadm3	1142.3	-0.349253	0.139474	-2.50407	0.0122775	0.294414	1126	1332	1455	876	855	1263
ENSMUSG00000020473.13	Aebp1	718.496	0.389964	0.15583	2.5025	0.0123319	0.294491	584	574	746	644	833	939
ENSMUSG00000040659.3	Efhd2	2527.56	0.209685	0.0838084	2.50196	0.0123508	0.294491	2307	2387	2472	2361	2704	2956
ENSMUSG00000032766.9	Gng11	1039.71	0.321494	0.12849	2.50209	0.0123461	0.294491	910	1086	824	1081	1063	1278
ENSMUSG00000020241.13	Col6a2	849.784	0.55237	0.220768	2.50204	0.0123482	0.294491	582	847	672	643	1173	1176
ENSMUSG00000020614.13	Fam20a	63.0092	-0.877556	0.351334	-2.49779	0.0124972	0.296943	94	70	86	32	45	55
ENSMUSG00000037013.17	Ss18	10813	-0.107363	0.0429746	-2.49829	0.0124796	0.296943	11658	10990	11650	10049	9589	11173
ENSMUSG00000037492.16	Zmat4	368.9	-0.404992	0.162158	-2.49752	0.0125066	0.296943	404	461	419	332	254	356
ENSMUSG00000021638.12	Ocln	556.923	0.339053	0.135794	2.49682	0.0125313	0.297111	461	511	531	668	535	636
ENSMUSG00000048285.9	Frmd6	5196.97	-0.19433	0.077914	-2.49416	0.0126254	0.298081	5602	5692	5659	4155	4694	5522
ENSMUSG00000025925.14	Terf1	3722.79	0.194816	0.078097	2.49454	0.0126122	0.298081	3764	3600	3244	3922	3710	4111
ENSMUSG00000028859.14	Csf3r	82.851	1.08556	0.435235	2.4942	0.0126241	0.298081	25	67	70	89	87	162
ENSMUSG00000020898.18	Ctc1	7690.61	-0.160112	0.0642359	-2.49257	0.0126822	0.298653	7857	7924	9047	6926	6667	7919
ENSMUSG00000042978.11	Sbk1	27988.2	-0.125148	0.0502132	-2.49234	0.0126906	0.298653	28823	29842	30596	24770	25416	29064
ENSMUSG00000024647.14	Cbln2	97.8054	0.715224	0.287009	2.49199	0.012703	0.298653	76	87	63	100	116	145
ENSMUSG00000015396.4	Cd83	201.13	0.532318	0.21372	2.49072	0.0127483	0.2993	179	187	136	227	205	274
ENSMUSG00000037622.14	Wdtc1	4767.28	-0.134611	0.0541213	-2.48722	0.0128747	0.301551	5219	4832	5210	4252	4283	4917
ENSMUSG00000001700.10	Gramd3	1449.51	0.198196	0.0796905	2.48707	0.01288	0.301551	1341	1365	1421	1525	1460	1591
ENSMUSG00000044576.6	Garem2	392.383	0.459625	0.184891	2.48592	0.0129218	0.301687	420	278	314	395	416	539
ENSMUSG00000066258.13	Trim12a	61.029	1.21456	0.488482	2.48639	0.0129046	0.301687	39	47	26	37	109	107
ENSMUSG00000051177.16	Plcb1	366.882	-0.36273	0.145983	-2.48474	0.0129647	0.302269	451	416	395	313	278	361
ENSMUSG00000083621.1	Gm14586	518.122	-0.369219	0.148769	-2.48182	0.0130712	0.304332	585	610	589	476	452	401
ENSMUSG00000047497.10	Adamts12	593.325	0.387348	0.156219	2.47953	0.0131557	0.305875	525	598	446	591	609	798
ENSMUSG00000023043.7	Krt18	3778.9	0.27517	0.111096	2.47686	0.0132545	0.307746	3380	3678	3386	4177	4311	3663
ENSMUSG00000024397.14	Aif1	61.9843	0.966381	0.390366	2.47558	0.0133021	0.308426	46	53	29	78	60	107
ENSMUSG00000111394.1	Gm49759	1404.4	-0.447138	0.180697	-2.47452	0.0133416	0.308915	1456	1276	2238	1155	951	1432
ENSMUSG00000026276.20	Septin2	1537.29	0.992432	0.401183	2.47376	0.0133699	0.309144	1385	563	1214	1566	1877	2661
ENSMUSG00000074649.6	BC029722	579.137	0.511284	0.206878	2.47143	0.0134575	0.310743	497	490	472	727	772	486
ENSMUSG00000024044.19	Epb41l3	4924.94	0.24303	0.0983578	2.47088	0.0134781	0.310792	4241	4853	4687	4438	5167	6239
ENSMUSG00000029381.16	Shroom3	4718.21	0.15276	0.0618703	2.46904	0.0135476	0.311112	4634	4246	4791	4975	4503	5215
ENSMUSG00000025209.5	Twnk	4909.11	-0.129867	0.0525833	-2.46973	0.0135214	0.311112	5226	4997	5467	4489	4347	5039
ENSMUSG00000043557.16	Mdga1	745.414	0.324744	0.131523	2.4691	0.0135452	0.311112	643	645	737	691	773	1000
ENSMUSG00000049382.10	Krt8	4804.13	0.275335	0.111633	2.46643	0.0136466	0.312668	4272	4654	4352	5573	5289	4585
ENSMUSG00000026365.15	Cfh	117.087	0.710977	0.288279	2.46628	0.0136525	0.312668	76	110	85	122	121	191
ENSMUSG00000030579.10	Tyrobp	238.746	0.642068	0.26041	2.4656	0.0136783	0.312832	146	228	195	207	271	391
ENSMUSG00000021186.9	Fbln5	677.824	-0.276631	0.112309	-2.46313	0.013773	0.314572	734	716	822	559	570	688
ENSMUSG00000034390.16	Cmip	3581.89	-0.165178	0.0671098	-2.46131	0.013843	0.31574	3766	3623	4196	3216	3141	3638
ENSMUSG00000052384.14	Nrros	647.022	0.471789	0.191885	2.45871	0.0139438	0.317179	438	509	713	728	585	928
ENSMUSG00000098112.8	Bin2	230.832	0.55237	0.224646	2.45884	0.0139386	0.317179	159	207	206	271	202	346
ENSMUSG00000044254.6	Pcsk9	289.505	0.442503	0.180017	2.45812	0.0139667	0.31727	245	247	258	317	361	302
ENSMUSG00000022489.6	Pde1b	1324.37	0.199552	0.081332	2.45355	0.0141453	0.317952	1268	1214	1288	1309	1377	1500
ENSMUSG00000038022.11	Mindy4	1210.23	-0.237601	0.0968877	-2.45234	0.0141931	0.317952	1384	1293	1327	1001	1137	1141
ENSMUSG00000040904.10	Gm21988	3410.79	0.212814	0.0867333	2.45366	0.0141409	0.317952	3211	3162	3287	3162	3807	3846
ENSMUSG00000047407.17	Tgif1	4412.84	-0.136448	0.0556303	-2.45276	0.0141765	0.317952	4637	4689	4802	4073	3801	4577
ENSMUSG00000035158.15	Mitf	368.396	-0.447116	0.182051	-2.45599	0.0140496	0.317952	451	443	405	348	227	351
ENSMUSG00000038550.10	Ciart	365.97	-0.453623	0.184852	-2.45398	0.0141285	0.317952	414	461	417	363	236	315
ENSMUSG00000052516.19	Robo2	2076.99	0.223799	0.0912813	2.45175	0.0142162	0.317952	1832	2128	1891	2073	2122	2428
ENSMUSG00000004266.15	Ptpn6	476.522	0.345269	0.140631	2.45513	0.0140833	0.317952	380	468	434	506	484	590
ENSMUSG00000055210.4	Foxd2	901.082	-0.31322	0.127571	-2.45526	0.0140783	0.317952	927	1161	959	735	758	887
ENSMUSG00000022018.7	Rgcc	571.465	-0.425933	0.173739	-2.45156	0.0142237	0.317952	640	771	588	380	485	583
ENSMUSG00000009378.4	Slc16a12	80.9249	0.750199	0.305349	2.45686	0.0140157	0.317952	56	73	55	95	105	99
ENSMUSG00000029919.5	Hpgds	149.501	0.602709	0.245699	2.45304	0.0141656	0.317952	104	147	111	191	156	186
ENSMUSG00000040061.17	Plcb2	43.0866	1.14313	0.466403	2.45096	0.0142478	0.318068	19	34	29	58	37	83
ENSMUSG00000047242.14	Taf9b	441.331	0.417956	0.170665	2.44899	0.0143257	0.318725	366	315	477	483	442	573
ENSMUSG00000051817.8	Sox12	13601.1	-0.126014	0.0514776	-2.44793	0.0143678	0.318725	14408	14367	14617	12081	12681	13683
ENSMUSG00000022456.18	Septin3	11151.7	-0.142102	0.0580424	-2.44824	0.0143555	0.318725	11478	12066	12218	10436	9371	11608
ENSMUSG00000057716.7	Tmem178b	515.65	-0.568589	0.232283	-2.44783	0.014372	0.318725	465	757	657	316	345	583
ENSMUSG00000021624.9	Cd180	74.5976	0.896028	0.365912	2.44875	0.0143352	0.318725	35	69	55	97	74	118
ENSMUSG00000085327.1	Gm16104	126.371	-0.629591	0.257394	-2.44602	0.0144444	0.31978	141	163	165	117	80	96
ENSMUSG00000067242.11	Lgi1	59.0969	1.13123	0.462541	2.44569	0.0144576	0.31978	23	50	40	62	54	129
ENSMUSG00000009772.15	Nuak2	1712.77	0.196492	0.0803603	2.44514	0.0144797	0.319848	1745	1499	1640	1703	1717	1996
ENSMUSG00000027520.16	Zdbf2	3847.31	0.237599	0.0972266	2.44376	0.0145349	0.320451	3799	3301	3706	4103	3334	4950
ENSMUSG00000027004.3	Frzb	2547.07	-0.337178	0.137989	-2.44351	0.0145452	0.320451	2646	3240	2792	1776	2522	2341
ENSMUSG00000026509.15	Capn2	6631.78	0.185085	0.0759778	2.43605	0.0148487	0.326711	6051	6429	6490	6136	7005	7744
ENSMUSG00000038388.14	Mpp6	5190.58	0.121745	0.0500056	2.43463	0.0149069	0.327561	5208	4923	5071	5196	5010	5802
ENSMUSG00000026979.16	Psd4	172.244	0.526102	0.216138	2.4341	0.0149287	0.327613	126	139	167	195	172	237
ENSMUSG00000014837.15	4931428F04Rik	2665.9	-0.161911	0.0665749	-2.43201	0.0150152	0.329082	2814	2816	2979	2410	2250	2799
ENSMUSG00000021550.6	2210016F16Rik	1844.38	0.202655	0.0834341	2.42893	0.0151436	0.331032	1727	1797	1716	2016	1823	1989
ENSMUSG00000028911.16	Srsf4	6857.89	-1.10405	0.454482	-2.42926	0.0151299	0.331032	4367	11681	12506	4141	4151	4582
ENSMUSG00000041130.10	Zfp598	5878.7	-0.210441	0.0868351	-2.42345	0.0153738	0.335628	6231	5652	7428	5135	5061	5944
ENSMUSG00000035150.15	Eif2s3x	22772.2	-0.441789	0.18245	-2.42143	0.0154596	0.337062	31986	19825	28630	19066	17950	20066
ENSMUSG00000029838.11	Ptn	8827.66	0.179915	0.0743453	2.41999	0.0155211	0.337966	8770	8697	7822	9279	9031	9357
ENSMUSG00000023007.15	Prpf40b	3360.95	-0.183246	0.0757526	-2.41901	0.0155627	0.338092	3589	3374	3974	3070	2759	3504
ENSMUSG00000053838.14	Nudcd3	8787.75	-0.148134	0.06124	-2.41891	0.0155671	0.338092	9346	9260	9638	8028	8228	8338
ENSMUSG00000031371.14	Haus7	3471.37	0.165802	0.0685766	2.41777	0.0156161	0.338675	3366	3196	3444	3672	3504	3655
ENSMUSG00000034116.17	Vav1	129.845	0.714224	0.295458	2.41734	0.0156343	0.338675	72	98	131	133	142	206
ENSMUSG00000050212.4	Eva1b	1353.34	0.203454	0.084222	2.41569	0.0157055	0.339343	1264	1243	1340	1320	1416	1548
ENSMUSG00000021998.16	Lcp1	2991.08	0.207747	0.0859827	2.41615	0.0156855	0.339343	2663	3077	2737	3070	2876	3556
ENSMUSG00000097709.8	2810429I04Rik	530.826	-0.546298	0.226204	-2.41507	0.0157323	0.339487	718	398	820	395	381	506
ENSMUSG00000078794.4	Dact3	5556.5	-0.145084	0.0602139	-2.40947	0.0159757	0.343855	5884	5762	6201	4859	4829	5961
ENSMUSG00000020467.15	Efemp1	243.033	0.481619	0.19987	2.40967	0.0159671	0.343855	191	239	189	237	275	328
ENSMUSG00000022816.11	Fstl1	19179.3	0.191375	0.0794667	2.40824	0.0160299	0.34414	17688	19812	17180	18211	19857	22473
ENSMUSG00000058715.11	Fcer1g	168.248	0.627983	0.260764	2.40824	0.0160294	0.34414	101	147	156	164	183	262
ENSMUSG00000019929.16	Dcn	112.805	0.953968	0.3973	2.40113	0.0163446	0.350449	67	124	42	138	163	136
ENSMUSG00000028438.16	Kif24	2087.03	-0.182781	0.0761787	-2.39937	0.0164232	0.351687	2399	2108	2282	1905	1730	2159
ENSMUSG00000072620.3	Slfn2	62.4014	0.848969	0.354054	2.39785	0.0164917	0.352703	47	53	36	67	71	101
ENSMUSG00000026479.13	Lamc2	1015.48	0.272781	0.113805	2.39692	0.0165336	0.35315	822	974	1015	1052	994	1249
ENSMUSG00000038886.10	Man2a2	6814.55	-0.164232	0.0685465	-2.39592	0.0165788	0.353667	7285	6743	8012	5946	5895	7213
ENSMUSG00000025809.15	Itgb1	19389.2	0.144323	0.0603233	2.3925	0.0167341	0.356077	18406	19703	18159	19038	18935	22319
ENSMUSG00000062380.4	Tubb3	16409.4	-0.281629	0.117707	-2.39263	0.0167282	0.356077	15438	20370	19163	12041	14232	17736
ENSMUSG00000025370.7	Cdh9	83.5065	0.810069	0.338813	2.39091	0.0168069	0.357173	45	76	64	80	113	122
ENSMUSG00000051811.14	Cox6b2	560.703	-0.296248	0.123972	-2.38963	0.0168655	0.357967	671	556	665	500	451	539
ENSMUSG00000042529.14	Kcnj12	199.061	-0.602852	0.252493	-2.3876	0.0169589	0.359495	193	281	259	155	113	204
ENSMUSG00000029859.6	Epha1	852.351	0.23571	0.098803	2.38566	0.0170487	0.360943	767	813	813	872	834	1026
ENSMUSG00000051455.13	Meioc	34.5597	1.07992	0.453076	2.38353	0.0171475	0.361256	19	19	30	42	45	52
ENSMUSG00000055891.7	Ubl4b	78.37	-0.928341	0.389413	-2.38395	0.0171278	0.361256	128	98	88	77	44	37
ENSMUSG00000027712.13	Anxa5	4347.89	0.125726	0.0527514	2.38337	0.0171547	0.361256	4280	4183	4251	4323	4171	4941
ENSMUSG00000022799.4	Arhgap31	3672.75	0.186231	0.0781789	2.38211	0.0172139	0.361256	3402	3482	3621	3406	3704	4486
ENSMUSG00000018819.10	Lsp1	1185.61	0.279105	0.11708	2.38389	0.0171306	0.361256	975	1209	1087	1180	1178	1500
ENSMUSG00000070866.4	Zfp804a	58.0085	0.892259	0.374556	2.38218	0.0172105	0.361256	32	46	46	90	64	68
ENSMUSG00000027834.15	Serpini1	498.647	-0.438557	0.184098	-2.38219	0.0172098	0.361256	505	684	562	338	388	535
ENSMUSG00000116836.1	Gm49727	669.986	0.266632	0.112044	2.3797	0.0173266	0.363166	629	591	640	758	667	736
ENSMUSG00000025265.14	Fgd1	4558.19	-0.163126	0.0685629	-2.37921	0.0173498	0.3632	4970	4581	5182	3848	4160	4725
ENSMUSG00000039976.4	Tbc1d16	16843.1	-0.151393	0.0636647	-2.37798	0.017408	0.363513	18201	17142	18879	14781	14085	18532
ENSMUSG00000057751.14	Megf6	7470.59	-0.157537	0.0662462	-2.37806	0.0174041	0.363513	7688	7737	8670	6398	6753	7763
ENSMUSG00000053825.15	Ppfia2	102.386	0.752967	0.317014	2.37518	0.0175403	0.365821	85	84	64	137	83	164
ENSMUSG00000015950.13	Ncf1	172.848	0.602763	0.253888	2.37413	0.0175904	0.365958	110	165	144	192	163	267
ENSMUSG00000103081.3	Pcdhgb8	500.017	-0.527512	0.222181	-2.37425	0.0175849	0.365958	498	769	532	375	304	546
ENSMUSG00000033965.10	Slc16a2	1661.34	0.26349	0.11114	2.37079	0.01775	0.368692	1627	1452	1540	1467	1827	2079
ENSMUSG00000032376.12	Usp3	7566.64	-0.119533	0.0504258	-2.37047	0.0177656	0.368692	8036	8059	7991	6992	6584	7905
ENSMUSG00000045284.9	Dcaf12l1	518.133	0.297561	0.125569	2.36971	0.0178021	0.368994	470	464	487	584	544	557
ENSMUSG00000020160.18	Meis1	3020.69	0.20978	0.0885655	2.36865	0.0178533	0.369599	2910	2780	2876	3485	2709	3395
ENSMUSG00000017639.13	Rab11fip4	6963.22	-0.190611	0.0805478	-2.36644	0.0179603	0.371357	8351	7159	7190	6776	5795	6650
ENSMUSG00000004837.2	Grap	337.883	0.411142	0.173782	2.36584	0.0179892	0.371496	352	259	277	361	333	452
ENSMUSG00000031264.13	Btk	102.68	0.678754	0.287022	2.36482	0.018039	0.372024	92	63	87	99	128	148
ENSMUSG00000111966.1	Gm5781	153.867	-0.638525	0.270057	-2.36441	0.018059	0.372024	180	200	192	143	121	88
ENSMUSG00000031681.16	Smad1	2897.73	-0.169437	0.0718423	-2.35845	0.0183512	0.377582	3054	3092	3234	2499	2473	3121
ENSMUSG00000054199.17	Gon4l	9038.62	0.195423	0.0828789	2.35794	0.0183768	0.377645	8665	8156	8957	8078	9289	11273
ENSMUSG00000025215.10	Tlx1	65.1529	-0.873416	0.370602	-2.35675	0.0184356	0.378391	63	101	93	42	53	40
ENSMUSG00000046768.13	Rhoj	1185.4	0.418627	0.177797	2.35452	0.0185465	0.378693	1062	757	1294	1326	1042	1675
ENSMUSG00000032300.7	1700017B05Rik	2498.5	-0.157139	0.0667158	-2.35534	0.0185056	0.378693	2640	2597	2819	2342	2179	2464
ENSMUSG00000027610.17	Gss	1104.29	0.263372	0.111866	2.35434	0.0185555	0.378693	1036	1004	1028	1245	1189	1111
ENSMUSG00000024725.13	Ostf1	1186.23	0.233971	0.0993849	2.35419	0.0185629	0.378693	1043	1114	1176	1129	1247	1421
ENSMUSG00000032557.13	Uba5	4267.42	0.175883	0.0746881	2.35489	0.0185281	0.378693	4120	4292	3830	4316	4061	5043
ENSMUSG00000059810.18	Rgs3	2796.92	0.143526	0.0610037	2.35274	0.0186355	0.379712	2807	2633	2687	2781	2743	3165
ENSMUSG00000029047.13	Pex10	941.755	-0.217717	0.0926905	-2.34886	0.018831	0.383231	1011	991	1095	857	806	912
ENSMUSG00000074657.5	Kif5a	1269.92	-0.443546	0.188915	-2.34786	0.0188818	0.3838	1224	1473	1780	822	881	1523
ENSMUSG00000002147.18	Stat6	907.289	0.25745	0.109801	2.34469	0.0190428	0.386605	845	853	828	852	1001	1069
ENSMUSG00000028080.16	Lrba	4989.1	0.165098	0.0704628	2.34305	0.0191269	0.387388	5097	4653	4632	5417	4746	5426
ENSMUSG00000032458.6	Copb2	17734.7	0.101183	0.0431926	2.34259	0.0191505	0.387388	17916	17113	17290	17821	17108	19355
ENSMUSG00000034413.14	Neurl1b	103.726	0.937857	0.400287	2.34296	0.0191314	0.387388	104	81	32	129	123	152
ENSMUSG00000040624.18	Plekhg1	2557.08	0.237382	0.101455	2.33978	0.0192949	0.389199	2681	2239	2260	2705	2293	3225
ENSMUSG00000022844.8	Pdia5	1287.97	0.199126	0.0851147	2.3395	0.0193095	0.389199	1159	1249	1257	1332	1274	1467
ENSMUSG00000021190.14	Lgmn	2827.18	0.179332	0.0766392	2.33996	0.019286	0.389199	2635	2808	2659	2703	2846	3347
ENSMUSG00000048371.8	Pdp2	1530.14	-0.178141	0.0762439	-2.33646	0.0194675	0.389516	1683	1587	1698	1434	1302	1511
ENSMUSG00000013921.15	Clip3	10767.6	-0.155984	0.0667246	-2.33772	0.0194016	0.389516	10910	11331	12464	9250	9522	11419
ENSMUSG00000078495.10	Zfp984	1603.44	0.383014	0.163856	2.3375	0.0194132	0.389516	1527	1422	1305	2096	1214	2091
ENSMUSG00000049680.17	Urgcp	1475.48	0.296453	0.12687	2.33666	0.019457	0.389516	1232	1357	1460	1286	1638	1901
ENSMUSG00000016087.13	Fli1	3114.4	-0.143163	0.0612837	-2.33607	0.0194874	0.389516	3282	3362	3347	2887	2695	3179
ENSMUSG00000027611.12	Procr	81.664	0.877243	0.375444	2.33655	0.0194627	0.389516	34	60	82	102	111	98
ENSMUSG00000037705.13	Tecta	39.8113	1.2724	0.544253	2.33789	0.0193932	0.389516	12	32	27	32	73	61
ENSMUSG00000004267.16	Eno2	284.936	-0.492243	0.210893	-2.33409	0.0195909	0.39112	309	362	347	188	197	323
ENSMUSG00000048537.16	Phldb1	7983.11	-0.167372	0.0717729	-2.33197	0.0197023	0.391272	8433	8098	9307	6630	7320	8320
ENSMUSG00000020205.8	Phlda1	1492.06	0.17383	0.074529	2.33238	0.0196805	0.391272	1417	1390	1481	1540	1450	1691
ENSMUSG00000060063.9	Alox5ap	94.0985	0.735489	0.315288	2.33275	0.0196611	0.391272	52	74	90	98	106	146
ENSMUSG00000008855.17	Hdac5	3585.24	-0.186628	0.0800347	-2.33184	0.019709	0.391272	3671	4004	3989	2959	3184	3799
ENSMUSG00000026395.16	Ptprc	122.514	0.645855	0.276985	2.33173	0.0197149	0.391272	91	106	95	116	127	204
ENSMUSG00000023034.7	Nr4a1	553.941	-0.308293	0.132245	-2.33123	0.0197411	0.39133	574	645	654	519	423	523
ENSMUSG00000031880.7	Rrad	44.6823	0.953751	0.409817	2.32726	0.0199514	0.39318	36	30	27	44	67	63
ENSMUSG00000026181.13	Ppm1f	5664.37	0.114545	0.0492041	2.32797	0.019914	0.39318	5577	5461	5592	5592	5568	6258
ENSMUSG00000052942.13	Glis3	745.759	0.295527	0.126981	2.32734	0.0199471	0.39318	703	686	657	868	792	759
ENSMUSG00000019647.16	Sema6a	3786.18	0.174041	0.0747491	2.32833	0.0198944	0.39318	3467	3653	3757	3755	3531	4632
ENSMUSG00000058706.5	0610030E20Rik	2184.86	-0.274691	0.118001	-2.32787	0.0199189	0.39318	2123	2850	2324	1899	1856	2093
ENSMUSG00000073236.4	2500004C02Rik	509.512	-0.376394	0.161862	-2.3254	0.0200506	0.394448	570	517	676	426	349	546
ENSMUSG00000039328.11	Rnf122	5661.22	-0.136627	0.0587686	-2.32484	0.0200807	0.394448	5963	6133	6023	5142	5210	5581
ENSMUSG00000021423.6	Ly86	67.3253	0.891514	0.38349	2.32474	0.0200861	0.394448	41	57	46	57	80	125
ENSMUSG00000102976.6	Zc3h11a	1110.05	0.41753	0.179881	2.32115	0.0202787	0.397766	960	822	1129	1526	1191	1003
ENSMUSG00000025268.15	Maged2	13172.8	0.207503	0.0894178	2.3206	0.0203085	0.397886	11503	13561	12270	12126	13710	16013
ENSMUSG00000030037.9	Mrpl53	590.559	0.464478	0.200258	2.3194	0.0203734	0.398692	656	403	461	760	662	589
ENSMUSG00000036155.13	Mgat5	3316.62	-0.175624	0.0757572	-2.31824	0.0204362	0.399457	3905	3415	3440	2891	2846	3498
ENSMUSG00000040747.9	Cd53	85.5281	0.79866	0.344847	2.31598	0.0205593	0.401397	45	67	79	95	83	147
ENSMUSG00000009075.2	Cabp7	330.576	-0.715631	0.309091	-2.31528	0.0205977	0.40167	558	228	477	322	201	213
ENSMUSG00000002342.17	Tmem161a	2331.44	-0.159695	0.0690001	-2.31441	0.020645	0.40167	2496	2409	2619	2049	2140	2322
ENSMUSG00000112546.1	Gm6992	791.884	-0.279445	0.120722	-2.31477	0.0206255	0.40167	784	956	912	710	645	762
ENSMUSG00000060568.14	Fam78b	897.733	-0.395223	0.170828	-2.31357	0.0206913	0.402105	831	1126	1159	661	645	1009
ENSMUSG00000021760.5	Gpx8	3243.02	0.149686	0.0647152	2.31299	0.020723	0.402256	3201	3179	3017	3214	3207	3673
ENSMUSG00000045394.9	Epcam	3465.74	0.19462	0.0841693	2.31224	0.0207644	0.402596	3174	3097	3617	3787	3498	3625
ENSMUSG00000118491.1	Zfp91	183.539	0.66491	0.288204	2.30708	0.0210505	0.402629	190	85	161	232	212	220
ENSMUSG00000043753.2	Dmrta1	774.098	0.359769	0.156003	2.30616	0.0211015	0.402629	827	652	594	815	923	822
ENSMUSG00000029552.19	Tes	5382.9	-0.134871	0.0584693	-2.3067	0.0210716	0.402629	6099	5444	5690	4859	4720	5619
ENSMUSG00000063200.4	Nol7	4409.76	0.175163	0.075922	2.30715	0.0210464	0.402629	4560	4099	4006	4780	4119	4941
ENSMUSG00000085399.7	Foxd2os	781.99	-0.223201	0.09675	-2.30698	0.0210557	0.402629	859	851	865	681	688	765
ENSMUSG00000087166.9	L1td1	144.445	-0.536554	0.232137	-2.31137	0.0208123	0.402629	180	174	169	117	90	144
ENSMUSG00000072676.12	Tmem254a	421.217	0.298007	0.129071	2.30887	0.0209509	0.402629	395	386	374	432	439	504
ENSMUSG00000050822.11	Slc29a4	1784.27	-0.169218	0.0733746	-2.30622	0.0210984	0.402629	1892	1965	1915	1603	1575	1791
ENSMUSG00000028840.10	Zfp593	1488.22	0.213875	0.0926627	2.3081	0.0209935	0.402629	1472	1447	1291	1567	1516	1638
ENSMUSG00000032294.17	Pkm	182087	-0.166014	0.0718339	-2.31109	0.020828	0.402629	177981	207438	202780	164323	166221	176288
ENSMUSG00000097993.7	Ptprv	89.8132	-0.705542	0.305917	-2.30632	0.0210929	0.402629	87	126	127	57	70	75
ENSMUSG00000034792.8	Gna15	35.0648	1.09995	0.476214	2.30979	0.0208998	0.402629	14	29	25	44	49	48
ENSMUSG00000059857.15	Ntng1	167.534	0.65797	0.285269	2.30649	0.0210832	0.402629	119	171	106	147	206	257
ENSMUSG00000049988.5	Lrrc25	37.5101	1.17935	0.511009	2.30788	0.0210059	0.402629	25	32	13	41	41	74
ENSMUSG00000106775.1	C130093G08Rik	1310.31	0.226208	0.098203	2.30348	0.021252	0.404015	1370	1154	1170	1427	1276	1475
ENSMUSG00000041020.14	Map7d2	1001.19	0.229945	0.0997901	2.30429	0.0212065	0.404015	1001	889	929	1083	928	1193
ENSMUSG00000029861.17	Fam131b	1291.47	0.222294	0.0965106	2.30332	0.021261	0.404015	1176	1220	1249	1253	1244	1634
ENSMUSG00000023328.14	Ache	170.148	-0.594699	0.258211	-2.30315	0.0212703	0.404015	187	219	220	128	92	186
ENSMUSG00000110874.1	D030045P18Rik	926.151	-0.271898	0.11808	-2.30266	0.0212982	0.404089	1034	1021	1042	928	728	821
ENSMUSG00000045038.14	Prkce	1014.49	-0.205103	0.0891382	-2.30096	0.0213941	0.405451	1131	1092	1099	880	863	1050
ENSMUSG00000026766.16	Mmadhc	6007.67	0.114401	0.0497337	2.30027	0.021433	0.405731	6045	5774	5820	6000	5830	6646
ENSMUSG00000060601.13	Nr1h2	3110.4	-0.169708	0.0738126	-2.29918	0.0214948	0.406343	3253	3135	3688	2741	2717	3213
ENSMUSG00000059498.13	Fcgr3	147.158	0.637464	0.277297	2.29885	0.0215137	0.406343	96	152	103	157	150	227
ENSMUSG00000021867.16	Tmem254b	415.452	0.298489	0.129876	2.29826	0.0215472	0.406365	391	379	369	426	436	494
ENSMUSG00000026104.14	Stat1	1333.71	0.25564	0.111246	2.29797	0.0215632	0.406365	1135	1310	1270	1292	1288	1735
ENSMUSG00000073968.4	Trim68	739.802	-0.329596	0.143531	-2.29635	0.0216561	0.406953	823	760	939	732	518	692
ENSMUSG00000001100.10	Poldip2	7857.89	-0.119787	0.0521594	-2.29656	0.0216439	0.406953	8297	8132	8594	7174	7280	7797
ENSMUSG00000005973.6	Rcn1	11319.7	0.107718	0.0469124	2.29615	0.021667	0.406953	11365	11030	10916	11149	11054	12533
ENSMUSG00000051323.16	Pcdh19	3271.02	0.216323	0.0942525	2.29514	0.0217252	0.407589	3239	2963	3053	2919	3384	4134
ENSMUSG00000031274.16	Col4a5	2256	0.167959	0.0732208	2.29388	0.0217977	0.408494	2116	2206	2172	2179	2256	2635
ENSMUSG00000016494.9	Cd34	5149.78	0.140685	0.0613516	2.2931	0.0218423	0.408873	5074	5071	4826	4989	5103	5897
ENSMUSG00000082016.3	Pgam1-ps2	7082.3	-0.164363	0.0716993	-2.2924	0.0218828	0.409176	7493	8084	7284	6551	6382	6788
ENSMUSG00000022286.16	Grhl2	1889.75	0.272071	0.118713	2.29183	0.0219154	0.409208	1768	1566	1906	2335	1792	1970
ENSMUSG00000002265.17	Peg3	32837.9	0.155807	0.0679926	2.29152	0.0219331	0.409208	31002	30748	33253	33724	29203	39868
ENSMUSG00000020847.15	Rph3al	254.591	-0.427088	0.186445	-2.29069	0.0219814	0.409654	300	304	288	245	193	202
ENSMUSG00000026638.15	Irf6	1121.32	-0.254662	0.111246	-2.28918	0.022069	0.410831	1362	1161	1208	989	1042	981
ENSMUSG00000042757.16	Tmem108	925.008	0.218174	0.0953288	2.28865	0.0221	0.410952	856	863	895	956	970	1011
ENSMUSG00000025993.10	Slc40a1	450.142	0.386596	0.169023	2.28724	0.0221816	0.411812	423	346	426	407	471	641
ENSMUSG00000029094.12	Afap1	2298.85	-0.238614	0.104392	-2.28575	0.0222687	0.411812	2405	2379	2831	1873	1843	2559
ENSMUSG00000072680.11	Tmem254c	394.098	0.304324	0.133127	2.28597	0.0222562	0.411812	373	358	347	410	415	463
ENSMUSG00000045092.8	S1pr1	1485.32	0.22048	0.0964521	2.2859	0.0222603	0.411812	1399	1459	1333	1456	1620	1643
ENSMUSG00000031146.6	Plp2	2309.17	0.200503	0.0876939	2.2864	0.0222309	0.411812	2063	2363	2136	2370	2385	2538
ENSMUSG00000087150.7	BC064078	590.918	-0.382702	0.167564	-2.28392	0.022376	0.413024	768	621	657	607	438	466
ENSMUSG00000048779.5	P2ry6	71.0699	0.743967	0.325759	2.2838	0.0223834	0.413024	47	67	48	90	81	92
ENSMUSG00000053477.17	Tcf4	9277.64	-0.137885	0.0604533	-2.28085	0.0225575	0.415781	10111	9555	10062	8155	7909	10158
ENSMUSG00000050953.10	Gja1	18357.6	-0.103475	0.0453811	-2.28014	0.0225995	0.416098	19972	19039	19123	16904	16806	18617
ENSMUSG00000020029.6	Nudt4	12167	0.117602	0.0516161	2.27841	0.0227025	0.417536	12522	11536	11629	12286	11486	13722
ENSMUSG00000030554.16	Synm	500.54	-0.416466	0.182879	-2.27728	0.0227696	0.418313	510	570	671	401	321	559
ENSMUSG00000019803.11	Nr2e1	5653.83	0.190195	0.0835506	2.2764	0.0228218	0.418816	5928	4621	5624	5636	5536	6685
ENSMUSG00000042129.8	Rassf4	1582.8	-0.251654	0.110726	-2.27276	0.0230406	0.422369	1698	1745	1818	1298	1210	1797
ENSMUSG00000027840.5	Wnt2b	132.793	-0.619005	0.272426	-2.2722	0.0230746	0.422532	158	204	128	97	106	106
ENSMUSG00000029755.10	Dlx5	947.341	-0.284187	0.125115	-2.2714	0.0231229	0.422955	1152	915	1118	923	758	841
ENSMUSG00000083716.4	Gm13436	3644.84	-0.191517	0.0844172	-2.26869	0.0232871	0.425495	3907	4122	3843	3528	3206	3300
ENSMUSG00000033726.8	Emx1	390.08	0.595753	0.262788	2.26705	0.0233871	0.426464	388	290	272	321	630	424
ENSMUSG00000085069.2	Prdm16os	461.121	-0.309916	0.136708	-2.26699	0.0233908	0.426464	500	530	530	355	416	447
ENSMUSG00000035245.12	Eogt	1058.23	0.194251	0.0858131	2.26365	0.0235959	0.429736	1048	958	1013	1086	1039	1218
ENSMUSG00000056031.13	9330154J02Rik	63.9808	1.24085	0.549159	2.25955	0.0238491	0.430925	75	17	25	62	76	132
ENSMUSG00000026170.6	Cyp27a1	546.796	-0.395385	0.174923	-2.26034	0.0238002	0.430925	580	538	785	394	503	498
ENSMUSG00000042284.10	Itga1	752.244	0.364209	0.161235	2.25886	0.0238919	0.430925	749	592	673	671	748	1108
ENSMUSG00000029669.14	Tspan12	1055.99	0.210557	0.0931505	2.2604	0.0237966	0.430925	1038	1000	954	1104	1083	1159
ENSMUSG00000045877.2	4933415A04Rik	267.8	-0.371291	0.164358	-2.25904	0.0238808	0.430925	304	310	309	216	238	235
ENSMUSG00000111128.1	Gm49338	1101.34	-0.284677	0.125903	-2.26109	0.0237539	0.430925	1248	1327	1119	1045	798	1103
ENSMUSG00000031073.6	Fgf15	2456.94	0.265555	0.117497	2.26011	0.0238145	0.430925	2072	2471	2270	2513	2873	2501
ENSMUSG00000101389.1	Ms4a4a	33.3984	1.16096	0.513431	2.26118	0.0237484	0.430925	17	26	20	27	46	65
ENSMUSG00000022901.13	Cd86	30.7135	1.23008	0.54447	2.25923	0.0238694	0.430925	11	25	20	44	27	58
ENSMUSG00000062980.15	Cped1	5855.04	-0.173316	0.0767674	-2.25767	0.0239662	0.431802	6615	6559	5786	5204	4950	6164
ENSMUSG00000046312.4	Myorg	969.982	-0.25675	0.113785	-2.25646	0.0240421	0.432707	986	1110	1132	803	780	1043
ENSMUSG00000031119.4	Gpc4	4448.94	0.160851	0.0713	2.25598	0.0240719	0.43278	4008	4348	4484	4365	4594	4920
ENSMUSG00000031821.11	Gins2	5656.46	0.151291	0.0670866	2.25516	0.0241231	0.433234	5698	5205	5489	5991	5677	5893
ENSMUSG00000024679.10	Ms4a6d	62.627	0.968937	0.429731	2.25475	0.0241487	0.433234	29	61	39	72	57	120
ENSMUSG00000034687.8	Fras1	3171.84	0.243985	0.108277	2.25335	0.0242373	0.433654	3202	2719	2966	3378	2696	4169
ENSMUSG00000025507.13	Pidd1	2404.05	-0.199815	0.0886573	-2.2538	0.024209	0.433654	2451	2440	2974	2165	2030	2432
ENSMUSG00000057359.7	Gm17494	9200.94	-0.12712	0.0564186	-2.25315	0.0242495	0.433654	10189	9589	9589	8692	8321	8963
ENSMUSG00000017723.11	Wfdc2	1892.15	0.240029	0.1067	2.24956	0.0244766	0.43586	1910	1644	1753	2179	1956	1897
ENSMUSG00000058793.14	Cds2	7817.51	-0.14103	0.0626874	-2.24974	0.0244656	0.43586	8380	8070	8626	6814	6686	8571
ENSMUSG00000047139.9	Cd24a	33289.7	0.1546	0.0686911	2.25065	0.0244078	0.43586	32749	32890	30632	36543	31524	35536
ENSMUSG00000042436.12	Mfap4	4423.11	-0.222417	0.0988439	-2.25019	0.0244371	0.43586	4281	5002	5275	3526	3848	4743
ENSMUSG00000035621.13	Midn	22763.6	-0.165358	0.0735893	-2.24704	0.0246374	0.437336	23067	22837	27739	19778	20515	23214
ENSMUSG00000048540.8	Nhlh2	923.332	-0.378731	0.16856	-2.24686	0.0246493	0.437336	845	1128	1217	687	676	1032
ENSMUSG00000056220.14	Pla2g4a	1038.68	-0.27085	0.120558	-2.24664	0.0246633	0.437336	1105	1273	1089	901	957	916
ENSMUSG00000020604.13	Arsg	164.082	0.475815	0.21179	2.24663	0.0246635	0.437336	129	156	134	192	176	196
ENSMUSG00000033577.18	Myo6	1357.38	0.219385	0.0977785	2.2437	0.0248519	0.439916	1215	1263	1358	1306	1320	1711
ENSMUSG00000028458.12	Tesk1	4649.13	0.152388	0.0679228	2.24355	0.0248614	0.439916	4222	4460	4781	4713	4700	5045
ENSMUSG00000082100.1	Glns-ps1	172.263	0.868599	0.387346	2.24244	0.0249332	0.440722	117	136	119	141	360	143
ENSMUSG00000013858.14	Tmem259	6508.2	-0.145521	0.0649391	-2.24088	0.0250338	0.441189	6939	6434	7545	5690	5907	6693
ENSMUSG00000000142.15	Axin2	4535.36	-0.160114	0.0714536	-2.24081	0.0250383	0.441189	5236	4786	4611	3945	4160	4563
ENSMUSG00000048138.10	Dmrt2	120.76	0.606971	0.270808	2.24133	0.0250046	0.441189	95	109	88	129	167	132
ENSMUSG00000031478.16	Nek3	1141.64	0.213048	0.095121	2.23976	0.0251066	0.441928	1030	1058	1145	1246	1142	1231
ENSMUSG00000096014.1	Sox1	3944.21	0.129947	0.0580918	2.23692	0.0252913	0.442907	3904	3653	3963	3897	3965	4321
ENSMUSG00000056380.13	Gpr50	519.214	-0.316187	0.141276	-2.23807	0.0252164	0.442907	642	572	547	473	376	524
ENSMUSG00000036834.16	Plch1	2837.17	0.193181	0.0863054	2.23834	0.025199	0.442907	2785	2639	2670	3248	2661	3031
ENSMUSG00000043483.4	Gm6863	3963.91	0.165598	0.0740305	2.23688	0.0252939	0.442907	4094	3804	3522	4051	3941	4399
ENSMUSG00000063873.10	Slc24a3	224.72	0.44029	0.196802	2.23722	0.0252718	0.442907	161	199	223	249	230	288
ENSMUSG00000085491.1	4930527E20Rik	36.6228	0.96051	0.429537	2.23615	0.0253417	0.443283	25	27	24	49	37	58
ENSMUSG00000007944.8	Ttc9b	331.312	-0.350069	0.156594	-2.23551	0.0253836	0.443553	393	328	416	265	275	323
ENSMUSG00000074652.3	Myh7b	73.0466	0.826975	0.370029	2.23489	0.0254245	0.443807	56	49	56	122	86	65
ENSMUSG00000023830.14	Igf2r	8882.78	0.169263	0.0757833	2.23351	0.0255154	0.444931	8727	7847	9015	8967	7993	10982
ENSMUSG00000018486.2	Wnt9b	889.558	-0.265793	0.119076	-2.23213	0.0256065	0.446057	1059	1010	898	816	785	780
ENSMUSG00000040711.8	Sh3pxd2b	10369	0.19708	0.0884239	2.22881	0.0258267	0.446193	10207	8627	10749	9923	9800	13206
ENSMUSG00000086043.1	Gm12473	100.113	-0.654561	0.293607	-2.22938	0.0257888	0.446193	106	112	157	63	75	93
ENSMUSG00000034863.9	Ano8	3540.1	-0.196455	0.088119	-2.22943	0.0257856	0.446193	3653	3489	4431	3113	3039	3621
ENSMUSG00000057522.15	Spop	7582.2	0.109854	0.0492375	2.23111	0.0256737	0.446193	7462	7143	7702	7501	7169	8646
ENSMUSG00000031734.13	Irx3	2706.51	-0.147003	0.0659307	-2.22966	0.0257702	0.446193	2909	2902	2882	2459	2480	2649
ENSMUSG00000031709.15	Tbc1d9	2286.54	-0.234029	0.104954	-2.22983	0.0257589	0.446193	2230	2699	2621	1972	1809	2463
ENSMUSG00000034891.13	Sncb	99.5868	-0.724421	0.324858	-2.22996	0.0257498	0.446193	100	136	143	50	88	84
ENSMUSG00000091293.1	Gm6047	55.0113	-0.835504	0.374839	-2.22897	0.0258161	0.446193	76	85	54	35	38	44
ENSMUSG00000046572.10	Zfp518b	8115.31	-0.111042	0.0498343	-2.22821	0.0258662	0.446418	8557	8430	8781	7317	7154	8651
ENSMUSG00000025656.17	Arhgef9	1263.51	0.213206	0.0957032	2.22778	0.0258951	0.446458	1238	1235	1102	1313	1302	1392
ENSMUSG00000007833.15	Aldh16a1	3518.03	-0.171115	0.0768354	-2.22703	0.0259453	0.446866	3635	3612	4151	3165	3249	3355
ENSMUSG00000035585.16	Tsen34	8960.05	-0.157012	0.0705559	-2.22535	0.0260574	0.448337	9432	9856	9579	7847	8582	8568
ENSMUSG00000046862.14	Pramef8	1440.51	-0.177757	0.0798976	-2.22482	0.0260936	0.448501	1544	1579	1551	1286	1221	1499
ENSMUSG00000096141.2	Dnah7a	208.944	-0.436566	0.19631	-2.22387	0.0261575	0.449139	284	224	227	178	170	176
ENSMUSG00000048997.17	Atxn7l2	1785.76	-0.18973	0.0854081	-2.22145	0.0263203	0.449524	1972	1740	2113	1553	1561	1827
ENSMUSG00000002661.14	Alkbh7	755.573	-0.248855	0.111974	-2.22243	0.0262541	0.449524	772	867	868	667	669	703
ENSMUSG00000020601.8	Trib2	2984.19	-0.2004	0.0901964	-2.22182	0.0262955	0.449524	3165	3517	3062	2468	2692	3063
ENSMUSG00000085555.9	2610035F20Rik	143.293	0.603627	0.271697	2.22169	0.026304	0.449524	114	130	103	134	208	166
ENSMUSG00000023913.17	Pla2g7	280.039	-0.507743	0.228594	-2.22116	0.0263403	0.449524	307	407	288	191	268	221
ENSMUSG00000049985.15	Ankrd55	63.2682	1.03751	0.466808	2.22256	0.0262455	0.449524	30	62	34	47	110	94
ENSMUSG00000031226.13	Pbdc1	7076.65	-0.271417	0.122287	-2.2195	0.0264526	0.449751	9104	5953	8676	6326	6178	6419
ENSMUSG00000097183.2	Gm17501	176.672	-0.439568	0.197989	-2.22016	0.0264077	0.449751	229	197	196	147	135	162
ENSMUSG00000033624.10	Pdpr	2350.77	0.155308	0.0699796	2.21934	0.0264637	0.449751	2218	2287	2293	2357	2398	2563
ENSMUSG00000104913.1	Gm6560	3751.46	-0.184551	0.0831688	-2.21899	0.0264874	0.449751	3707	4281	4204	3325	3447	3597
ENSMUSG00000045932.12	Ifit2	859.2	-0.245852	0.11073	-2.22028	0.0263999	0.449751	915	1026	906	770	697	862
ENSMUSG00000043257.15	Pigv	914.377	-0.246601	0.111184	-2.21796	0.0265578	0.450421	1031	966	1037	807	859	797
ENSMUSG00000043572.7	Pars2	1055.77	-0.190006	0.08568	-2.21762	0.0265805	0.450421	1161	1134	1145	922	924	1074
ENSMUSG00000031165.6	Was	67.5665	0.702894	0.317248	2.2156	0.0267188	0.452309	50	57	50	90	75	82
ENSMUSG00000052353.13	Cemip	195.23	2.10906	0.952301	2.2147	0.0267805	0.452898	45	142	35	66	376	511
ENSMUSG00000015575.15	Atp6v0e	1614.91	0.170184	0.0768744	2.21379	0.0268431	0.4535	1581	1560	1504	1595	1615	1851
ENSMUSG00000024587.10	Nars	14385.2	0.106208	0.0479942	2.21293	0.0269026	0.45405	14686	13275	14423	14525	13907	15668
ENSMUSG00000029426.8	Scarb2	5225.03	-0.155105	0.0702069	-2.20925	0.0271572	0.457886	5777	5553	5502	4642	4313	5728
ENSMUSG00000027341.10	Tmem230	1484.84	-0.211799	0.095946	-2.20749	0.0272802	0.459498	1576	1640	1656	1235	1221	1633
ENSMUSG00000034684.12	Sema3f	4069.87	-0.190299	0.0862281	-2.20693	0.027319	0.459691	4298	4085	4892	3336	3544	4403
ENSMUSG00000059022.15	Kcp	856.473	-0.454617	0.206267	-2.20402	0.0275227	0.462657	971	711	1358	574	677	900
ENSMUSG00000070808.4	Bicra	3560.24	-0.245036	0.111229	-2.20298	0.0275964	0.463431	4026	3228	4580	3006	2874	3799
ENSMUSG00000087174.7	5530601H04Rik	1433.39	-0.324507	0.147436	-2.20101	0.0277352	0.465298	1818	1187	1884	1209	1203	1353
ENSMUSG00000024493.9	Lars	10674.2	0.115992	0.052734	2.19956	0.0278383	0.466097	10614	10199	10511	11021	10490	11275
ENSMUSG00000043079.17	Synpo	8010.5	-0.21394	0.0972537	-2.19981	0.0278205	0.466097	8032	8625	9652	6269	6821	8966
ENSMUSG00000091475.4	Cerox1	285.068	-0.346039	0.157535	-2.19659	0.02805	0.467778	347	303	326	255	229	258
ENSMUSG00000001065.15	Zfp276	2007.83	-0.234185	0.106603	-2.1968	0.0280347	0.467778	2008	2091	2542	1626	1722	2127
ENSMUSG00000034224.14	Slc38a8	305.966	-0.477559	0.2173	-2.19769	0.0279708	0.467778	437	365	286	296	212	247
ENSMUSG00000028967.10	Errfi1	2529.13	0.192609	0.0876845	2.19661	0.0280483	0.467778	2508	2443	2262	2831	2405	2734
ENSMUSG00000049336.16	Tenm2	349.186	0.384475	0.175169	2.19488	0.0281723	0.469352	334	290	303	396	300	482
ENSMUSG00000028487.18	Bnc2	810.124	-0.236525	0.107799	-2.19413	0.0282264	0.469788	821	907	951	701	679	824
ENSMUSG00000037353.9	Letmd1	2989.21	-0.15158	0.0690982	-2.19369	0.0282579	0.469846	3300	3261	3053	2654	2669	3059
ENSMUSG00000043773.5	1700048O20Rik	1144.75	-0.295761	0.134929	-2.19197	0.0283819	0.471443	1217	1105	1543	973	865	1218
ENSMUSG00000025724.12	Sec11a	4937.13	0.123408	0.0563104	2.19157	0.0284104	0.471449	4932	4836	4677	4905	4774	5559
ENSMUSG00000026288.14	Inpp5d	307.109	0.402266	0.183606	2.19092	0.0284575	0.471766	294	245	271	322	277	444
ENSMUSG00000023903.8	Mmp25	117.428	0.590386	0.270135	2.18552	0.0288506	0.476404	83	88	116	115	130	175
ENSMUSG00000055093.10	Gm8430	4662.74	0.124517	0.0569705	2.18564	0.0288421	0.476404	4555	4571	4510	4698	4630	5044
ENSMUSG00000029455.14	Aldh2	6414.02	-0.205932	0.0942069	-2.18595	0.028819	0.476404	6326	7388	7276	5112	6096	6403
ENSMUSG00000027273.13	Snap25	371.086	-0.595338	0.272295	-2.18637	0.0287888	0.476404	356	580	425	200	246	442
ENSMUSG00000089809.9	Rasgef1b	740.922	0.227668	0.104209	2.18473	0.0289084	0.476889	742	653	693	739	750	878
ENSMUSG00000024827.10	Gldc	7573.14	0.150207	0.0688566	2.18145	0.0291504	0.4776	7762	6569	7641	7924	7488	8118
ENSMUSG00000020536.12	Llgl1	21501.8	-0.10441	0.0478544	-2.18182	0.0291229	0.4776	23054	21475	23620	19511	19926	21827
ENSMUSG00000050628.6	Ubald2	3155.64	-0.12821	0.0587141	-2.18363	0.0289896	0.4776	3334	3237	3508	2875	2829	3217
ENSMUSG00000040728.15	Esrp1	2262.98	0.194119	0.0889809	2.18158	0.0291403	0.4776	2008	2088	2360	2486	2108	2553
ENSMUSG00000020627.10	Klhl29	1209.83	-0.191619	0.0877778	-2.183	0.029036	0.4776	1298	1311	1335	1017	1067	1263
ENSMUSG00000024976.14	Shoc2	5749.63	0.110051	0.050414	2.18294	0.0290405	0.4776	5642	5639	5624	5689	5534	6444
ENSMUSG00000032024.10	Clmp	5253.06	-0.190396	0.0872412	-2.1824	0.0290797	0.4776	5470	6153	5475	4273	4769	5495
ENSMUSG00000030319.8	Cand2	11099.9	-0.178133	0.081716	-2.1799	0.0292648	0.479009	11403	10798	13874	9910	9563	11373
ENSMUSG00000056753.3	C330011M18Rik	32.9953	8.51402	3.90813	2.17854	0.0293658	0.480193	0	0	0	103	0	97
ENSMUSG00000024868.8	Dkk1	487.49	0.463339	0.21273	2.17806	0.0294018	0.480316	343	541	364	554	603	502
ENSMUSG00000037138.18	Aff3	2837.26	-0.163147	0.0749752	-2.17602	0.0295539	0.482332	3042	2927	3200	2435	2417	3094
ENSMUSG00000089804.2	Gm16136	464.731	0.344306	0.158345	2.1744	0.0296749	0.483423	416	404	432	593	463	475
ENSMUSG00000035799.6	Twist1	6822.12	-0.200925	0.0924068	-2.17436	0.0296783	0.483423	7464	8054	6758	5704	6489	6545
ENSMUSG00000041488.16	Stx3	1250.08	0.22043	0.101405	2.17377	0.0297225	0.483674	1239	1117	1175	1396	1281	1288
ENSMUSG00000032382.14	Snx1	7818.62	0.111619	0.0513627	2.17316	0.0297686	0.483765	7739	7706	7527	7764	7696	8550
ENSMUSG00000000530.16	Acvrl1	1136.48	0.28061	0.129139	2.17293	0.0297856	0.483765	986	1123	1025	1038	1344	1297
ENSMUSG00000033436.13	Armcx2	17470.4	0.094308	0.0434217	2.17191	0.0298625	0.484078	17477	16990	17197	17717	16668	18966
ENSMUSG00000052033.13	Pfdn4	3256.9	0.199431	0.091808	2.17226	0.0298362	0.484078	3251	3155	2858	3674	3189	3408
ENSMUSG00000105558.1	Gm5855	3845.62	-0.207311	0.0955084	-2.1706	0.0299613	0.485211	3743	4556	4286	3430	3546	3552
ENSMUSG00000031101.6	Sash3	90.181	0.647095	0.298246	2.16967	0.030032	0.485888	60	70	85	123	87	116
ENSMUSG00000010830.8	Kdelr3	316.43	0.405426	0.186984	2.16824	0.0301401	0.485896	255	267	311	281	350	441
ENSMUSG00000018474.18	Chd3	21957.7	0.182755	0.0842912	2.16814	0.0301481	0.485896	18751	21141	22986	20522	21986	26745
ENSMUSG00000050732.9	Vamp8	1202.01	0.195233	0.090002	2.16921	0.0300667	0.485896	1154	1163	1108	1302	1151	1342
ENSMUSG00000055254.15	Ntrk2	1698.11	0.257106	0.118566	2.16846	0.0301233	0.485896	1541	1766	1415	1578	1812	2089
ENSMUSG00000017969.13	Ptgis	1329.39	0.231909	0.107064	2.16608	0.0303047	0.486769	1253	1150	1338	1251	1501	1487
ENSMUSG00000027313.3	Chac1	50.3539	0.828703	0.38263	2.16581	0.0303258	0.486769	33	35	43	48	68	75
ENSMUSG00000066196.11	Spag8	76.3806	-0.658293	0.303936	-2.16589	0.0303195	0.486769	96	94	96	46	58	72
ENSMUSG00000044712.15	Slc38a6	549.322	-0.337992	0.156078	-2.16553	0.0303471	0.486769	622	712	537	475	484	471
ENSMUSG00000001123.15	Lgals9	114.326	0.839573	0.387645	2.16583	0.0303243	0.486769	78	104	68	82	120	241
ENSMUSG00000040118.15	Cacna2d1	846.243	0.305244	0.141068	2.16381	0.0304793	0.488424	713	849	750	818	798	1171
ENSMUSG00000031530.6	Dusp4	1614.98	-0.210657	0.097386	-2.16311	0.0305328	0.488815	1651	1795	1849	1360	1535	1523
ENSMUSG00000018593.13	Sparc	12824.5	0.190409	0.0880602	2.16226	0.0305984	0.4894	11314	12915	12364	11542	13474	15495
ENSMUSG00000099492.1	Gm5525	1683.92	-0.212194	0.0981902	-2.16105	0.0306917	0.490425	1973	1774	1779	1607	1504	1486
ENSMUSG00000032806.13	Slc10a3	522.96	-0.293529	0.135935	-2.15933	0.0308244	0.491612	649	534	579	494	430	463
ENSMUSG00000092607.9	Scnm1	1644.58	-0.228181	0.105662	-2.15954	0.0308083	0.491612	1711	1983	1723	1583	1329	1567
ENSMUSG00000031133.12	Arhgef6	272.49	0.42523	0.197056	2.15791	0.0309345	0.492899	216	251	244	251	280	400
ENSMUSG00000028906.17	Epb41	25514.6	-0.109576	0.0508286	-2.15579	0.0311003	0.495072	26706	26488	27780	22943	22174	27678
ENSMUSG00000054934.10	Kcnmb4	682.868	0.234723	0.108926	2.15488	0.0311711	0.495729	608	663	646	718	696	768
ENSMUSG00000047370.5	Gm7367	615.244	-0.23825	0.110631	-2.15356	0.0312749	0.49691	703	633	701	529	546	594
ENSMUSG00000026463.17	Atp2b4	2186.03	-0.162061	0.075337	-2.15115	0.0314647	0.499039	2359	2352	2347	1886	1878	2357
ENSMUSG00000018160.15	Med1	6432.32	-0.124602	0.0579452	-2.15035	0.0315276	0.499039	6598	7030	6876	5896	5651	6675
ENSMUSG00000051359.15	Ncald	1015.07	0.238817	0.111041	2.15071	0.0314993	0.499039	924	1041	878	1012	1062	1176
ENSMUSG00000029622.16	Arpc1b	2296.08	0.252303	0.11733	2.15038	0.0315255	0.499039	1902	2416	2078	2141	2541	2700
ENSMUSG00000027186.15	Elf5	59.9106	0.728224	0.338791	2.14947	0.0315968	0.499663	47	40	51	80	71	69
ENSMUSG00000064043.13	Trerf1	2172.65	-0.145451	0.0677681	-2.14631	0.0318482	0.503165	2302	2246	2431	1922	1954	2230
ENSMUSG00000041548.4	Hspb8	1321.31	0.206745	0.0963645	2.14545	0.0319171	0.503781	1275	1232	1243	1499	1280	1400
ENSMUSG00000071866.12	Ppia	116259	-0.129698	0.0604789	-2.14452	0.0319912	0.504476	131799	121628	117940	109456	106071	112247
ENSMUSG00000002365.10	Snx9	3148.22	0.123676	0.057683	2.14407	0.0320273	0.504573	3146	2928	3142	3166	3057	3489
ENSMUSG00000035835.14	Plppr3	6134.28	-0.209321	0.0976646	-2.14326	0.0320923	0.504705	6051	6268	7812	5062	5260	6564
ENSMUSG00000117505.1	Gm9993	75.7554	1.14659	0.53508	2.14284	0.0321258	0.504705	53	46	45	122	146	31
ENSMUSG00000022503.10	Nubp1	3708.6	0.148051	0.0690869	2.14297	0.0321156	0.504705	3766	3458	3534	3665	3859	3986
ENSMUSG00000037610.15	Kcnmb2	350.82	-0.641793	0.299664	-2.14171	0.0322168	0.505663	262	612	427	202	245	372
ENSMUSG00000023906.3	Cldn6	4644.4	0.180617	0.0843666	2.14086	0.0322851	0.506261	4194	4165	4962	5111	4486	4977
ENSMUSG00000085492.7	Trmt61b	529.999	0.29734	0.139014	2.13892	0.0324422	0.507539	548	463	443	608	530	588
ENSMUSG00000039286.12	Fndc3b	1987.7	0.178306	0.0833445	2.13938	0.0324046	0.507539	1862	1904	1936	1998	1825	2444
ENSMUSG00000004609.11	Cd33	65.71	0.916119	0.428346	2.13873	0.0324572	0.507539	24	56	59	71	69	117
ENSMUSG00000059182.7	Skap2	516.568	0.313734	0.146814	2.13696	0.0326016	0.509324	539	386	486	532	526	639
ENSMUSG00000039706.11	Ldb2	2137.92	0.293634	0.137454	2.13623	0.0326608	0.509776	1776	2397	1682	2156	2314	2490
ENSMUSG00000030111.9	A2m	453.874	0.373733	0.17499	2.13574	0.0327009	0.509928	417	381	412	515	369	645
ENSMUSG00000029860.16	Zyx	8218.59	0.137528	0.064452	2.13381	0.0328586	0.511699	7557	7707	8674	8163	8274	9010
ENSMUSG00000020101.14	Vsir	463.393	0.262794	0.123169	2.1336	0.0328754	0.511699	431	423	434	508	457	530
ENSMUSG00000022982.10	Sod1	18353	0.117728	0.0551935	2.13301	0.0329238	0.51198	18470	17158	18211	18269	18747	19361
ENSMUSG00000022500.15	Litaf	3363.41	-0.146277	0.0686109	-2.13198	0.0330085	0.512347	3481	3459	3868	2944	3066	3437
ENSMUSG00000086843.3	E030013I19Rik	50.8574	-0.773832	0.362945	-2.13209	0.0329993	0.512347	70	69	57	39	33	39
ENSMUSG00000021257.14	Angel1	1429.38	-0.212821	0.0998677	-2.13103	0.0330864	0.513083	1583	1394	1721	1174	1257	1494
ENSMUSG00000021743.6	Fezf2	1013.42	0.379761	0.178249	2.1305	0.03313	0.513287	1126	792	777	929	1316	1128
ENSMUSG00000041886.7	Macc1	204.948	0.427238	0.200613	2.12966	0.0331994	0.513888	176	188	170	261	195	239
ENSMUSG00000027708.14	Dcun1d1	3176.56	0.147361	0.0692793	2.12706	0.0334151	0.516751	3302	2827	3094	3252	3039	3592
ENSMUSG00000037369.17	Kdm6a	4965.31	-0.468238	0.220259	-2.12585	0.0335157	0.51783	6991	4047	6651	4177	3568	4609
ENSMUSG00000079139.4	Gm4204	8060.01	0.0968963	0.0455956	2.12513	0.0335761	0.518286	8097	7615	8110	8077	7683	8889
ENSMUSG00000062960.10	Kdr	4839.25	0.149989	0.0706445	2.12315	0.0337415	0.518933	4694	4426	4915	5034	4345	5724
ENSMUSG00000025407.7	Gli1	3023.1	-0.204816	0.0964653	-2.12321	0.0337361	0.518933	2944	3145	3815	2609	2651	3055
ENSMUSG00000005893.14	Nr2c2	4515.55	-0.121519	0.0572351	-2.12316	0.0337402	0.518933	4919	4715	4753	4215	3864	4735
ENSMUSG00000030064.16	Frmd4b	3249.33	0.134087	0.063154	2.12318	0.0337389	0.518933	3260	3113	3100	3274	3046	3756
ENSMUSG00000004885.5	Crabp2	28959.5	-0.147558	0.0695154	-2.12266	0.033782	0.518954	34107	29587	29389	27902	25122	28173
ENSMUSG00000022297.15	Fzd6	925.961	0.214813	0.101216	2.12233	0.0338102	0.518954	930	854	836	966	968	1002
ENSMUSG00000009076.10	Zmat5	1104.8	0.339403	0.159943	2.12203	0.0338354	0.518954	916	1236	820	1131	1244	1268
ENSMUSG00000036026.15	Tmem63b	4216.14	-0.204277	0.0963379	-2.12043	0.0339701	0.520545	4558	3921	5348	3677	3582	4353
ENSMUSG00000031451.6	Gas6	636.731	0.301596	0.14232	2.11914	0.0340784	0.521728	555	657	529	610	668	807
ENSMUSG00000048402.14	Gli2	5923.92	-0.114564	0.0540806	-2.1184	0.034141	0.521737	6393	5864	6585	5466	5310	6053
ENSMUSG00000028456.18	Unc13b	2949.33	0.159916	0.0754848	2.11852	0.0341312	0.521737	2888	2817	2813	2926	2712	3605
ENSMUSG00000096942.1	Rps19-ps6	3049.55	0.146324	0.0690981	2.11763	0.0342061	0.522257	2938	2897	3016	2904	3166	3402
ENSMUSG00000020287.15	Mpg	974.264	-0.269666	0.127465	-2.1156	0.034379	0.523944	1025	984	1251	950	745	919
ENSMUSG00000025207.16	Sema4g	2122.85	-0.244626	0.115622	-2.11574	0.034367	0.523944	2071	2251	2722	1718	1742	2316
ENSMUSG00000028811.12	Yars	8038.69	0.141321	0.0668691	2.1134	0.0345667	0.525868	8146	7017	8235	8189	8099	8612
ENSMUSG00000038507.6	Parp12	114.549	0.624699	0.295593	2.11338	0.0345686	0.525868	101	85	90	119	100	198
ENSMUSG00000074643.12	Cpne1	2800.94	1.0603	0.501796	2.11302	0.034599	0.525868	1548	2009	1988	3945	1539	5984
ENSMUSG00000029211.11	Gabra4	185.96	0.448764	0.212466	2.11217	0.0346717	0.526496	194	148	139	208	199	228
ENSMUSG00000030264.14	Thumpd3	4197.03	0.12716	0.0602393	2.11092	0.0347791	0.527651	4115	4076	4073	4407	3983	4566
ENSMUSG00000058099.16	Nfam1	169.143	0.552404	0.261791	2.1101	0.0348502	0.528252	107	180	131	192	167	239
ENSMUSG00000039115.13	Itga9	4716.43	-0.12058	0.0571704	-2.10914	0.0349327	0.529026	5127	5022	4869	4295	4165	4922
ENSMUSG00000063875.6	Rps6-ps1	854.956	0.213407	0.101202	2.10873	0.0349677	0.52908	805	842	772	863	876	976
ENSMUSG00000028289.12	Epha7	3710.2	0.15524	0.0736606	2.1075	0.0350743	0.530215	3558	3476	3703	3588	3460	4564
ENSMUSG00000032572.9	Col6a4	52.0922	0.800061	0.379716	2.107	0.0351178	0.530395	31	47	38	58	57	82
ENSMUSG00000000282.12	Mnt	2992.95	-0.185323	0.0880403	-2.10497	0.0352935	0.531813	3260	2919	3569	2918	2538	2816
ENSMUSG00000056427.10	Slit3	1044.89	0.306023	0.145391	2.10482	0.0353066	0.531813	859	887	1114	919	1113	1402
ENSMUSG00000027230.9	Creb3l1	197.972	0.468103	0.222361	2.10515	0.0352783	0.531813	173	192	142	186	232	263
ENSMUSG00000026208.9	Des	732.311	0.324715	0.154344	2.10383	0.035393	0.532638	530	745	710	721	813	874
ENSMUSG00000092470.1	Gm20518	150.175	-0.779639	0.370812	-2.10252	0.0355076	0.533885	291	113	179	135	68	126
ENSMUSG00000025877.14	Hk3	62.9424	0.882755	0.420234	2.10063	0.0356736	0.5359	30	59	46	58	67	120
ENSMUSG00000091204.8	Gm7271	47.9633	-1.25893	0.59955	-2.0998	0.0357467	0.536519	27	122	56	26	17	42
ENSMUSG00000034088.15	Hdlbp	35280.5	0.0963598	0.0459163	2.0986	0.0358523	0.537624	34747	33209	36350	34627	33130	40274
ENSMUSG00000031012.17	Cask	6447.59	0.124277	0.0592397	2.09786	0.0359177	0.538126	6382	6270	6208	6808	5999	7089
ENSMUSG00000108940.1	Gm45719	51.6355	-0.8143	0.388667	-2.09511	0.0361612	0.539216	79	47	76	39	31	41
ENSMUSG00000062949.13	Atp11c	3011.63	-0.134538	0.0641965	-2.09572	0.0361068	0.539216	3338	3020	3284	2816	2574	3113
ENSMUSG00000051235.10	Gen1	2681.04	-0.142222	0.0678781	-2.09526	0.0361478	0.539216	2920	2700	2986	2369	2332	2855
ENSMUSG00000062933.7	Gm10123	19174.5	-0.15369	0.0733618	-2.09496	0.0361744	0.539216	22078	20378	19271	18694	16839	18042
ENSMUSG00000026535.9	Ifi202b	76.0677	0.889212	0.424357	2.09543	0.0361325	0.539216	39	63	61	65	69	165
ENSMUSG00000102742.1	Pcdhga11	1263.51	-0.327069	0.156129	-2.09487	0.036183	0.539216	1154	1734	1399	986	1160	1163
ENSMUSG00000044393.15	Dsg2	1025.29	0.268035	0.128128	2.09194	0.0364442	0.542628	968	858	1021	1262	939	1108
ENSMUSG00000038180.11	Spag4	266.714	-0.405123	0.19395	-2.08881	0.0367252	0.546328	303	265	363	244	182	255
ENSMUSG00000029810.15	Tmem176b	927.601	0.27962	0.133914	2.08805	0.0367931	0.546854	749	954	855	874	1034	1100
ENSMUSG00000030621.17	Me3	108.938	0.616715	0.29566	2.08589	0.0369882	0.549268	100	87	76	145	89	159
ENSMUSG00000020806.15	Rhbdf2	541.969	-0.29132	0.139736	-2.08478	0.0370894	0.550285	563	553	710	447	450	548
ENSMUSG00000041528.15	Rnf123	2648.12	-0.140767	0.0675747	-2.08313	0.0372393	0.551105	2836	2637	3024	2412	2323	2722
ENSMUSG00000061411.12	Nol4l	4160.79	-0.203568	0.0977397	-2.08276	0.0372735	0.551105	4179	4402	5042	3671	3217	4617
ENSMUSG00000071141.7	Rpl36a-ps3	3118.34	0.176939	0.0849555	2.08273	0.0372758	0.551105	3163	2980	2803	3294	3235	3226
ENSMUSG00000027500.10	Stmn2	4392.49	-0.482678	0.231746	-2.08279	0.0372706	0.551105	4234	6378	4997	3020	3312	4582
ENSMUSG00000033149.17	Phldb2	6385.19	-0.142795	0.0686256	-2.08078	0.037454	0.553253	6711	6376	7416	5593	5527	6882
ENSMUSG00000023495.13	Pcbp4	34293.9	-0.124895	0.0600656	-2.0793	0.0375894	0.554279	35971	34960	38492	32148	32028	32599
ENSMUSG00000039717.16	Ralyl	99.0205	0.547827	0.263452	2.07942	0.0375787	0.554279	92	80	74	110	104	135
ENSMUSG00000050334.12	C130071C03Rik	2459.48	0.240542	0.115756	2.07801	0.037708	0.555469	2593	2221	2080	2192	2737	2956
ENSMUSG00000034868.9	Myl12b	8120.51	0.121994	0.0587158	2.07771	0.0377362	0.555469	7756	8208	7799	8023	7749	9299
ENSMUSG00000021927.7	Hnrnpa1l2-ps2	1272.5	0.225924	0.108771	2.07706	0.0377959	0.555861	1280	1211	1093	1423	1292	1330
ENSMUSG00000030077.11	Chl1	110.815	0.521567	0.251336	2.07518	0.0379702	0.557936	90	101	87	122	113	153
ENSMUSG00000040717.6	Il17rd	9953.32	-0.143927	0.0693876	-2.07425	0.0380561	0.558299	11507	9633	10837	9607	8555	9796
ENSMUSG00000033174.17	Mgll	430.434	-0.294147	0.141813	-2.07419	0.0380613	0.558299	490	514	444	352	382	409
ENSMUSG00000078653.4	Cntd1	66.7556	-1.035	0.49953	-2.07195	0.03827	0.560871	33	107	134	40	39	51
ENSMUSG00000034424.5	Gcsh	5239	0.22815	0.110324	2.068	0.0386396	0.565602	5329	4530	4904	4884	6288	5459
ENSMUSG00000033777.4	Tlr13	42.2322	0.897522	0.43405	2.06779	0.0386601	0.565602	36	32	22	53	62	46
ENSMUSG00000034928.16	Rnf44	15346.2	-0.132295	0.0640911	-2.06417	0.0390019	0.568803	16189	14936	17992	14362	13645	15280
ENSMUSG00000034255.17	Arhgap27	883.74	0.218484	0.105853	2.06404	0.0390143	0.568803	801	765	934	906	886	1021
ENSMUSG00000021939.8	Ctsb	11399	0.141449	0.0685029	2.06486	0.0389366	0.568803	10580	11472	11069	10709	11755	12907
ENSMUSG00000068220.6	Lgals1	6452.6	0.255694	0.123851	2.06454	0.038967	0.568803	6449	6402	5109	5748	7670	7303
ENSMUSG00000024235.11	Map3k8	54.0151	0.777901	0.377046	2.06315	0.0390987	0.569047	53	29	40	63	65	74
ENSMUSG00000050587.14	Lrrc4c	110.161	0.699445	0.339009	2.0632	0.0390932	0.569047	104	96	56	124	162	113
ENSMUSG00000053470.13	Kdm3a	9264.64	-0.130645	0.0633596	-2.06196	0.0392112	0.569205	9461	10119	10013	8805	7754	9647
ENSMUSG00000023800.15	Tiam2	908.907	-0.202811	0.0983355	-2.06244	0.0391661	0.569205	961	1028	983	779	806	916
ENSMUSG00000080772.1	Gm12543	132.412	0.536198	0.260038	2.062	0.0392075	0.569205	88	121	121	175	139	148
ENSMUSG00000025810.9	Nrp1	1912.1	0.243975	0.118349	2.06149	0.039256	0.569365	1514	1948	1885	1830	1905	2421
ENSMUSG00000027808.8	Serp1	9930.34	0.102395	0.0496791	2.06112	0.0392912	0.569383	10196	9404	9690	9728	9454	11274
ENSMUSG00000002031.13	Ift46	4178.32	-0.125877	0.0611202	-2.05951	0.0394458	0.570642	4587	4248	4501	4009	3549	4271
ENSMUSG00000027935.14	Rab13	1302.78	0.199814	0.0970204	2.0595	0.0394459	0.570642	1269	1296	1139	1311	1356	1448
ENSMUSG00000031024.13	Denn2b	3549.43	-0.143381	0.0696549	-2.05845	0.0395467	0.571608	3647	3843	3898	3070	3136	3793
ENSMUSG00000027359.16	Slc27a2	183.069	0.441845	0.214901	2.05604	0.0397784	0.571689	145	143	187	203	217	201
ENSMUSG00000010755.17	Cars	4909.17	0.14634	0.0711945	2.05549	0.0398313	0.571689	4757	4295	5212	4801	4868	5599
ENSMUSG00000046157.13	Tmem229b	834.135	0.215149	0.10468	2.05529	0.0398512	0.571689	801	717	845	837	808	1013
ENSMUSG00000044022.5	Pcdhb21	50.0088	-0.871433	0.423986	-2.05534	0.0398466	0.571689	83	61	54	34	22	50
ENSMUSG00000032369.13	Plscr1	1604.9	0.185378	0.0900833	2.05785	0.0396048	0.571689	1684	1445	1464	1631	1659	1754
ENSMUSG00000036106.15	Prr5	1111.27	0.182403	0.0886457	2.05766	0.0396227	0.571689	1064	1009	1111	1104	1155	1232
ENSMUSG00000029649.10	Pomp	10503.8	0.120362	0.0585555	2.05552	0.0398283	0.571689	11013	9843	9924	10518	10392	11430
ENSMUSG00000035863.14	Palm	8685.14	-0.11476	0.0558464	-2.05492	0.0398867	0.571689	8823	9059	9729	7812	7902	8962
ENSMUSG00000042790.16	Rnf214	3620.92	-0.134642	0.0654676	-2.05661	0.0397235	0.571689	3775	3906	3903	3228	3121	3887
ENSMUSG00000056895.4	H2bu2	437.438	-0.302291	0.14711	-2.05486	0.0398924	0.571689	429	516	531	395	358	405
ENSMUSG00000029201.14	Ugdh	6703.12	-0.117145	0.0570203	-2.05445	0.0399321	0.57177	7065	7286	6963	6275	5834	6929
ENSMUSG00000033039.10	Micall1	3481.63	-0.11793	0.0574352	-2.05327	0.0400462	0.572917	3661	3587	3834	3159	3082	3648
ENSMUSG00000026482.13	Rgl1	4066.27	-0.137563	0.0670116	-2.05283	0.0400893	0.573046	4492	4198	4336	3490	3823	4138
ENSMUSG00000052776.10	Oas1a	49.3594	1.32216	0.644202	2.0524	0.0401306	0.573148	19	39	28	32	30	156
ENSMUSG00000030287.15	Itpr2	243.786	0.39056	0.190389	2.05137	0.0402305	0.574087	218	223	204	259	222	343
ENSMUSG00000015478.13	Rnf5	4258.35	-0.110858	0.0540707	-2.05024	0.0403407	0.574338	4591	4364	4566	4031	3786	4291
ENSMUSG00000039108.14	Lsm14b	10300.8	-0.116787	0.0569655	-2.05014	0.0403506	0.574338	10646	10636	11491	9036	9568	10636
ENSMUSG00000023951.18	Vegfa	3319.57	-0.212096	0.103443	-2.05037	0.0403288	0.574338	3143	3551	4204	2990	2699	3432
ENSMUSG00000063286.7	Gm8995	64.5123	0.845794	0.412674	2.04954	0.040409	0.574683	29	48	64	61	100	83
ENSMUSG00000029014.14	Dnajc2	8113.78	0.132952	0.0648905	2.04887	0.0404748	0.575132	8232	7742	7688	8643	7913	8497
ENSMUSG00000039628.9	Hs3st6	40.4777	-0.839839	0.410357	-2.04661	0.0406966	0.57585	57	47	55	33	22	31
ENSMUSG00000024462.17	Gabbr1	2520.1	-0.241347	0.117886	-2.0473	0.0406288	0.57585	2500	2548	3310	2017	2100	2747
ENSMUSG00000040035.14	Disp2	216.193	-0.542444	0.265031	-2.04672	0.0406855	0.57585	213	247	325	144	132	252
ENSMUSG00000024393.14	Prrc2a	60485.9	-0.0890236	0.0434927	-2.04686	0.0406714	0.57585	63965	60032	66735	55961	54086	63498
ENSMUSG00000048856.9	Slc25a47	395.557	-0.37863	0.184881	-2.04797	0.0405629	0.57585	408	496	461	294	394	323
ENSMUSG00000022912.8	Pros1	1429.49	0.167388	0.0818192	2.04583	0.0407731	0.576447	1309	1363	1445	1417	1437	1620
ENSMUSG00000053117.11	E330013P04Rik	329.175	-0.436439	0.213368	-2.04547	0.0408083	0.57646	459	330	370	204	315	308
ENSMUSG00000027220.2	Syt13	981.843	-0.385068	0.188309	-2.04487	0.0408672	0.576808	802	1318	1274	715	772	1047
ENSMUSG00000022999.15	Lmbr1l	1852.4	-0.18774	0.0918463	-2.04407	0.0409468	0.577059	1926	1830	2282	1661	1598	1868
ENSMUSG00000020102.15	Slc16a7	232.529	-0.442945	0.216705	-2.044	0.0409537	0.577059	239	265	316	160	171	257
ENSMUSG00000090083.11	Rnf8	3405.24	0.173937	0.0851553	2.04259	0.0410932	0.57744	3290	3198	3295	3496	3692	3441
ENSMUSG00000053199.13	Arhgap20	218.106	0.411668	0.201543	2.04258	0.0410937	0.57744	184	205	183	250	193	298
ENSMUSG00000027868.11	Tbx15	541.194	-0.485149	0.237546	-2.04234	0.0411181	0.57744	633	768	524	281	470	593
ENSMUSG00000020108.4	Ddit4	3589.5	-0.281473	0.137762	-2.04319	0.0410334	0.57744	3555	4989	3457	2897	3045	3665
ENSMUSG00000061232.16	H2-K1	1742.26	0.213107	0.104473	2.03982	0.041368	0.579088	1498	1710	1723	1613	1898	2021
ENSMUSG00000067438.5	Hmx1	217.363	-0.7404	0.362886	-2.04031	0.0413193	0.579088	192	300	339	221	72	193
ENSMUSG00000057762.6	Gm6169	526.153	0.277788	0.136209	2.03942	0.0414077	0.579088	441	538	473	555	549	600
ENSMUSG00000028546.17	Elavl4	1885.53	-0.33461	0.163976	-2.0406	0.0412904	0.579088	1705	2412	2304	1321	1460	2199
ENSMUSG00000038642.10	Ctss	167.995	0.835917	0.409823	2.0397	0.0413798	0.579088	68	180	119	139	152	361
ENSMUSG00000026670.15	Uap1	3034.68	0.127893	0.0627312	2.03874	0.0414758	0.579558	2927	2961	2978	2984	2890	3517
ENSMUSG00000024640.9	Psat1	16811.5	0.102768	0.050427	2.03797	0.0415532	0.579701	17435	15523	16635	16717	16480	18272
ENSMUSG00000068923.14	Syt11	7644.36	0.129085	0.0633405	2.03795	0.041555	0.579701	7556	7491	7273	7200	7444	9035
ENSMUSG00000021384.14	Susd3	35.8633	0.882228	0.433284	2.03614	0.041736	0.581743	25	30	22	46	39	53
ENSMUSG00000057614.6	Gnai1	1117.87	0.215467	0.105934	2.03397	0.0419546	0.583173	1046	1064	1052	1287	1015	1252
ENSMUSG00000073599.10	Ecscr	745.862	0.226463	0.111364	2.03354	0.0419975	0.583173	736	708	657	722	769	891
ENSMUSG00000052085.7	Dock8	546.821	0.253471	0.124594	2.03438	0.0419137	0.583173	473	523	529	547	540	677
ENSMUSG00000036552.19	Ermard	996.426	-0.212432	0.104471	-2.0334	0.042012	0.583173	1008	1129	1131	926	874	925
ENSMUSG00000027276.7	Jag1	2259.11	0.166475	0.0818167	2.03473	0.041878	0.583173	2025	2304	2174	2259	2228	2585
ENSMUSG00000047730.17	Fcgbp	144.328	0.516867	0.254407	2.03165	0.0421888	0.585144	113	116	134	200	156	143
ENSMUSG00000020871.8	Dlx4	37.173	-0.869772	0.428262	-2.03093	0.0422617	0.585672	56	46	45	29	20	29
ENSMUSG00000054874.12	Pcnx3	9220.42	-0.116563	0.0574256	-2.0298	0.0423764	0.586245	10119	9070	10160	8122	8437	9632
ENSMUSG00000034484.8	Snx2	5924.73	0.143989	0.0709482	2.0295	0.0424077	0.586245	5981	5908	5309	5946	5949	6487
ENSMUSG00000034450.8	Gulo	100.405	-0.683166	0.336601	-2.0296	0.0423968	0.586245	131	148	98	72	95	58
ENSMUSG00000075284.10	Wipf1	3200.51	-0.132095	0.0651318	-2.02812	0.0425481	0.587702	3422	3277	3538	2825	2785	3446
ENSMUSG00000033781.7	Asb13	1898.63	-0.172069	0.0848626	-2.02762	0.0425987	0.587918	2149	1900	2105	1844	1640	1788
ENSMUSG00000094344.1	Gm11942	2237.09	-0.243239	0.120028	-2.02652	0.0427118	0.588995	2791	2281	2346	2140	2054	1827
ENSMUSG00000116250.1	Gm34939	37.3241	0.954271	0.471137	2.02546	0.0428199	0.58989	26	20	32	42	34	72
ENSMUSG00000022203.7	Efs	4260.76	-0.13152	0.0649417	-2.0252	0.0428468	0.58989	4388	4438	4795	4037	3835	4138
ENSMUSG00000071793.12	2610005L07Rik	3899.95	-0.17651	0.0871837	-2.02458	0.0429106	0.590285	4262	3664	4746	3621	3260	3963
ENSMUSG00000037791.15	Phf12	7027.26	-0.123553	0.0610834	-2.02269	0.043105	0.591989	7177	7144	8093	6367	6368	7161
ENSMUSG00000051506.17	Wdfy4	105.714	0.550275	0.272022	2.0229	0.0430833	0.591989	78	100	84	117	103	154
ENSMUSG00000052430.15	Bmpr1b	1524.96	-0.151491	0.0749107	-2.02229	0.0431463	0.592073	1647	1552	1710	1373	1358	1544
ENSMUSG00000045629.8	Sh3tc2	817.103	-0.227751	0.112693	-2.02099	0.0432811	0.593434	952	927	814	694	715	819
ENSMUSG00000025780.7	Itih5	1200.01	0.235213	0.116405	2.02065	0.0433161	0.593434	1103	1230	1033	1130	1213	1508
ENSMUSG00000015605.6	Srf	4540.41	-0.151652	0.0750791	-2.0199	0.0433933	0.594008	5009	4895	4700	4304	4177	4202
ENSMUSG00000031765.8	Mt1	1454.39	-0.334738	0.165839	-2.01845	0.0435446	0.594629	1592	1461	1915	1429	869	1535
ENSMUSG00000097408.1	Gm26831	43.3267	-0.857238	0.424702	-2.01845	0.0435448	0.594629	52	53	66	34	19	39
ENSMUSG00000030029.14	Lrig1	4638.57	0.170019	0.0842136	2.0189	0.043498	0.594629	4768	4168	4417	4362	5080	5054
ENSMUSG00000108402.1	9430064I24Rik	139.886	-0.718581	0.356244	-2.0171	0.0436847	0.596054	158	102	275	115	102	94
ENSMUSG00000022220.14	Adcy4	1006.7	0.254273	0.126137	2.01585	0.0438152	0.596993	882	820	1110	998	995	1257
ENSMUSG00000052688.12	Rab7b	51.2316	0.799791	0.396768	2.01577	0.0438244	0.596993	41	46	27	52	65	76
ENSMUSG00000048377.7	Foxi2	315.451	-0.427122	0.212177	-2.01304	0.0441101	0.597596	442	323	342	319	241	231
ENSMUSG00000066306.13	Numa1	21666.2	-0.0976387	0.0484937	-2.01343	0.0440693	0.597596	23030	21338	24159	20280	19329	22328
ENSMUSG00000037685.15	Atp8a1	1148.92	-0.278731	0.138419	-2.01367	0.0440442	0.597596	1332	1234	1287	868	865	1368
ENSMUSG00000030096.8	Slc6a6	7712.27	0.0965375	0.0479248	2.01436	0.0439722	0.597596	7795	7339	7660	7777	7454	8331
ENSMUSG00000026024.14	Als2	3818.39	0.121817	0.0605067	2.01327	0.0440859	0.597596	3881	3675	3625	3786	3639	4362
ENSMUSG00000020099.8	Unc5b	5451.16	0.139618	0.0693709	2.01263	0.0441532	0.597596	4958	5329	5569	5536	5529	5806
ENSMUSG00000040009.6	Gnaz	424.403	-0.287929	0.143045	-2.01285	0.0441307	0.597596	464	514	447	385	332	415
ENSMUSG00000020542.18	Myocd	74.6385	1.00327	0.497996	2.01461	0.043945	0.597596	34	78	39	46	94	160
ENSMUSG00000039835.16	Nhsl1	3884.36	-0.126497	0.0628766	-2.01182	0.0442385	0.597745	4379	3990	4029	3646	3361	3987
ENSMUSG00000094936.8	Rbm4	3407.19	-0.140823	0.0700012	-2.01173	0.0442489	0.597745	3576	3544	3807	2897	3160	3535
ENSMUSG00000060735.4	Rxfp3	73.4033	-0.624833	0.310628	-2.01152	0.0442708	0.597745	79	94	99	56	60	54
ENSMUSG00000046687.6	Gm5424	85.5208	-0.597417	0.297121	-2.01068	0.0443591	0.598457	93	125	96	69	63	69
ENSMUSG00000015961.8	Adss	8391.84	0.123207	0.0613103	2.00957	0.0444771	0.599567	8147	8473	7924	8468	8365	9014
ENSMUSG00000081683.5	Fzd10	990.333	-0.218864	0.10902	-2.00755	0.0446909	0.600042	1060	1029	1169	842	946	911
ENSMUSG00000069806.5	Cacng7	4226.77	-0.206039	0.102596	-2.00826	0.0446159	0.600042	4727	4666	4445	3160	4089	4369
ENSMUSG00000033307.7	Mif	31908.5	-0.157884	0.0786389	-2.00771	0.0446739	0.600042	32603	35866	34338	29041	30680	29120
ENSMUSG00000030272.15	Camk1	1854.48	0.17549	0.087403	2.00783	0.0446612	0.600042	1704	1897	1719	1948	1756	2120
ENSMUSG00000024935.11	Slc1a1	41.7437	-0.857693	0.427177	-2.00782	0.0446629	0.600042	48	63	53	26	36	25
ENSMUSG00000048163.13	Selplg	31.2992	1.20796	0.602206	2.00589	0.0448681	0.601462	8	17	33	34	35	62
ENSMUSG00000040322.10	Slc25a24	3487.22	0.124037	0.0618287	2.00613	0.0448421	0.601462	3392	3451	3357	3398	3383	3990
ENSMUSG00000019578.11	Ubxn6	1485.35	-0.252693	0.126119	-2.0036	0.0451128	0.604259	1578	1485	1880	1462	1296	1230
ENSMUSG00000022096.14	Hr	198.606	-0.416684	0.20801	-2.00319	0.0451564	0.604363	246	184	266	161	156	187
ENSMUSG00000049791.4	Fzd4	3842.25	-0.120327	0.0601104	-2.00176	0.0453101	0.605456	4137	3845	4262	3531	3321	4058
ENSMUSG00000022464.14	Slc38a4	5521.65	0.10922	0.054556	2.00197	0.0452877	0.605456	5373	5441	5424	5398	5491	6054
ENSMUSG00000032058.14	Ppp2r1b	9964.56	0.118562	0.059269	2.0004	0.0454572	0.606304	9765	9012	10460	9658	9950	11075
ENSMUSG00000068428.7	Gmnc	87.1068	0.73172	0.365862	1.99999	0.0455013	0.606304	86	65	49	79	139	101
ENSMUSG00000079137.3	Rpl27-ps1	1841.78	0.177595	0.0887636	2.00077	0.0454173	0.606304	1779	1868	1632	1863	1877	2037
ENSMUSG00000010142.12	Tnfrsf13b	70.2442	0.664887	0.33247	1.99984	0.0455179	0.606304	42	62	62	75	78	103
ENSMUSG00000052681.8	Rap1b	6691.35	0.108231	0.0541541	1.99857	0.0456544	0.607531	6731	6566	6389	6536	6432	7590
ENSMUSG00000067847.13	Romo1	2655.97	-0.188774	0.0944821	-1.99798	0.0457184	0.607531	2968	2977	2699	2165	2555	2613
ENSMUSG00000031021.13	Tmem9b	777.796	0.224673	0.112447	1.99803	0.0457135	0.607531	720	783	688	769	785	929
ENSMUSG00000033453.8	Adamts15	1992.53	-0.188905	0.094573	-1.99745	0.0457764	0.607718	2088	2031	2376	1919	1564	2037
ENSMUSG00000029060.17	Mib2	2062.21	-0.153328	0.0767717	-1.99719	0.0458048	0.607718	2151	2118	2374	1905	1728	2154
ENSMUSG00000038241.16	Cep250	5618.66	-0.270729	0.135615	-1.99631	0.0459001	0.608502	6202	5347	7272	4340	4107	6780
ENSMUSG00000015484.3	Fam163a	64.1698	0.666074	0.333943	1.99457	0.0460896	0.610463	58	42	52	65	74	95
ENSMUSG00000040680.9	Kremen2	296.627	-0.344895	0.172941	-1.99429	0.0461206	0.610463	355	290	371	253	266	251
ENSMUSG00000005373.13	Mlxipl	342.464	-0.3915	0.196568	-1.99168	0.0464064	0.610684	416	296	480	304	252	322
ENSMUSG00000035355.15	Kcnh4	125.687	-0.557305	0.279607	-1.99317	0.0462428	0.610684	142	122	195	100	78	125
ENSMUSG00000039629.14	Strip2	90.9453	-0.59618	0.299051	-1.99357	0.0461987	0.610684	129	106	100	58	63	95
ENSMUSG00000020883.18	Fbxl20	3275.99	-0.148199	0.0743996	-1.99193	0.0463785	0.610684	3426	3421	3686	2976	2686	3564
ENSMUSG00000025487.15	Psmd13	13573	0.111831	0.0561442	1.99186	0.0463867	0.610684	13768	13020	13100	13606	13719	14291
ENSMUSG00000020297.10	Nsg2	1093.72	-0.277763	0.139386	-1.99275	0.0462886	0.610684	1178	1444	1033	929	950	1044
ENSMUSG00000037166.5	Ppp1r14a	363.097	-0.497316	0.249561	-1.99277	0.0462869	0.610684	275	518	504	268	254	375
ENSMUSG00000003746.16	Man1a	412.929	0.355499	0.17851	1.99148	0.046428	0.610684	316	444	345	463	392	520
ENSMUSG00000037949.8	Ano10	2041.01	0.164767	0.0828452	1.98886	0.0467169	0.613748	1942	2001	1939	1909	2041	2446
ENSMUSG00000032840.7	2410131K14Rik	3376.44	-0.143653	0.0722346	-1.9887	0.0467339	0.613748	3602	3781	3444	3019	3070	3398
ENSMUSG00000073002.9	Vamp5	224.384	0.358416	0.180343	1.98741	0.0468774	0.614714	203	181	218	249	215	284
ENSMUSG00000074227.12	Spint2	2493.87	0.181081	0.0911307	1.98705	0.0469172	0.614714	2302	2454	2386	2815	2422	2580
ENSMUSG00000029561.17	Oasl2	35.6748	1.10566	0.556373	1.98726	0.0468932	0.614714	16	32	21	50	23	74
ENSMUSG00000025478.15	Dpysl4	4236.48	-0.241692	0.121656	-1.98668	0.0469579	0.614768	4397	4400	5249	3073	3563	4933
ENSMUSG00000075581.5	Gm16409	1671.26	0.173086	0.0871728	1.98555	0.0470832	0.615928	1616	1676	1507	1758	1658	1817
ENSMUSG00000036825.12	Ssx2ip	3945.78	0.146156	0.0736415	1.9847	0.0471777	0.616593	4109	3613	3735	4248	3696	4315
ENSMUSG00000089824.10	Rbm12	4942.42	0.183718	0.092595	1.98411	0.047244	0.616593	4906	4739	4501	5091	4268	6282
ENSMUSG00000020277.10	Pfkl	21818.8	-0.20088	0.101229	-1.98441	0.0472102	0.616593	20500	27374	23322	19256	19883	20805
ENSMUSG00000039427.14	Alg1	571.61	0.337423	0.170102	1.98365	0.0472944	0.616772	635	392	521	586	623	678
ENSMUSG00000035722.15	Abca7	762.884	-0.323992	0.163441	-1.98232	0.0474433	0.617516	790	734	1075	610	571	837
ENSMUSG00000035735.10	Dagla	771.047	-0.211282	0.106585	-1.98228	0.0474478	0.617516	851	783	898	689	624	807
ENSMUSG00000038175.10	Mylip	1213.67	0.176143	0.0888641	1.98216	0.0474617	0.617516	1143	1157	1184	1154	1252	1405
ENSMUSG00000051118.9	Olfr77	462.284	-0.323487	0.163286	-1.9811	0.0475796	0.618572	585	470	517	440	405	362
ENSMUSG00000030849.18	Fgfr2	6405.18	0.116589	0.0588899	1.97979	0.0477276	0.620017	6317	6414	6051	6265	6171	7299
ENSMUSG00000039470.15	Zdhhc2	1130.58	0.191073	0.0965322	1.97937	0.0477739	0.620138	1041	1030	1159	1150	1052	1375
ENSMUSG00000024869.10	Gm49405	477.422	-0.367498	0.185736	-1.9786	0.0478605	0.620545	544	427	678	461	361	409
ENSMUSG00000038042.11	Ptpdc1	1035.97	-0.177223	0.0895773	-1.97844	0.047879	0.620545	1086	1108	1168	935	875	1071
ENSMUSG00000022305.13	Lrp12	2803.03	-0.145597	0.073608	-1.97801	0.0479279	0.620699	2970	3073	2954	2717	2381	2773
ENSMUSG00000020706.13	Ftsj3	12048.2	0.121509	0.0614537	1.97725	0.0480139	0.620856	11985	11625	11670	12569	12045	12420
ENSMUSG00000074272.10	Ceacam1	68.3399	-0.620154	0.313603	-1.97751	0.0479836	0.620856	79	91	83	52	45	63
ENSMUSG00000019845.8	Tube1	1566.13	-0.157383	0.0796414	-1.97614	0.0481387	0.621992	1679	1576	1797	1464	1370	1544
ENSMUSG00000004651.6	Tyr	52.6262	-1.27149	0.643813	-1.97494	0.0482753	0.6228	133	77	17	30	37	23
ENSMUSG00000028005.13	Gucy1b1	179.424	0.430383	0.217919	1.97496	0.0482722	0.6228	132	163	172	179	216	213
ENSMUSG00000027746.13	Ufm1	3386.7	0.138524	0.0701672	1.97419	0.0483596	0.623046	3493	3268	3094	3467	3255	3779
ENSMUSG00000074736.10	Syndig1	74.7101	0.620834	0.314487	1.97412	0.0483685	0.623046	71	60	49	82	80	107
ENSMUSG00000003575.13	Crtc1	3183.53	-0.139104	0.0705538	-1.9716	0.0486549	0.624795	3418	3125	3668	2810	2872	3287
ENSMUSG00000046722.14	Cdc42se1	8422.84	0.0927753	0.0470549	1.97164	0.0486509	0.624795	8387	7908	8639	8412	8052	9256
ENSMUSG00000078878.9	Gm14305	471.612	0.45021	0.228236	1.97257	0.048545	0.624795	412	404	402	445	716	428
ENSMUSG00000000056.7	Narf	5358.47	-0.109109	0.0553488	-1.97129	0.0486902	0.624795	5667	5718	5612	4868	4732	5673
ENSMUSG00000024038.17	Ndufv3	3052.47	-0.147646	0.0748722	-1.97197	0.048613	0.624795	3079	3416	3307	2812	2756	2989
ENSMUSG00000018398.18	Septin8	6487.85	0.0991007	0.0502805	1.97096	0.0487289	0.624815	6490	6118	6552	6337	6412	7093
ENSMUSG00000029524.16	Sirt4	264.29	-0.432645	0.21967	-1.96952	0.0488929	0.626441	264	279	387	195	187	289
ENSMUSG00000041577.5	Prelp	63.389	-0.688108	0.349656	-1.96796	0.0490732	0.628271	72	85	82	34	52	58
ENSMUSG00000109176.1	Zfp264	58.6899	-0.991717	0.504259	-1.96668	0.0492202	0.629178	46	58	136	36	25	57
ENSMUSG00000030226.12	Lmo3	588.263	0.331518	0.168693	1.96522	0.0493888	0.629178	635	461	499	525	619	806
ENSMUSG00000047735.14	Samd9l	31.7159	0.92434	0.470277	1.96552	0.0493537	0.629178	27	21	19	36	34	54
ENSMUSG00000034902.17	Pip5k1c	9699.35	-0.101744	0.0517605	-1.96567	0.0493371	0.629178	10044	9846	10819	8895	8917	9853
ENSMUSG00000083311.3	Gm5643	3554.44	0.126174	0.0641698	1.96625	0.0492699	0.629178	3560	3346	3487	3621	3580	3750
ENSMUSG00000022241.6	Tars	11680.5	0.0914723	0.0465491	1.96507	0.049406	0.629178	11724	11295	11560	11628	11473	12508
ENSMUSG00000022505.9	Emp2	199.165	0.486347	0.247472	1.96526	0.0493843	0.629178	162	202	142	171	239	280
ENSMUSG00000042425.18	Frmpd3	167.288	-0.53834	0.274088	-1.96411	0.0495168	0.630112	191	202	213	85	138	184
ENSMUSG00000025409.14	Mbd6	5120.33	-0.228383	0.11642	-1.96172	0.0497955	0.6327	5370	4632	6929	4435	4213	5342
ENSMUSG00000054641.10	Mmrn1	938.983	0.187486	0.0955657	1.96185	0.0497795	0.6327	952	867	866	931	927	1104
ENSMUSG00000087624.1	9230111E07Rik	43.7629	-0.878941	0.448228	-1.96093	0.0498877	0.632915	48	45	81	32	21	39
ENSMUSG00000006699.17	Cdc42	24387.6	0.102313	0.052172	1.96107	0.0498705	0.632915	24665	24288	22932	24054	23567	27102
ENSMUSG00000049176.16	Frmpd4	52.6783	0.761068	0.388387	1.95956	0.0500469	0.633769	45	27	48	55	62	80
ENSMUSG00000044338.9	Aplnr	4019.99	0.138218	0.070539	1.95946	0.0500592	0.633769	4147	3598	3966	3809	3986	4685
ENSMUSG00000026421.14	Csrp1	5470.62	-0.123354	0.0629555	-1.95938	0.0500681	0.633769	5792	5786	5858	5037	5147	5269
ENSMUSG00000055805.15	Fmnl1	145.491	0.584729	0.298561	1.95849	0.0501728	0.634617	86	125	145	140	139	244
ENSMUSG00000034793.15	G6pc3	1493.59	-0.184949	0.0945224	-1.95667	0.0503861	0.636835	1514	1617	1727	1258	1401	1472
ENSMUSG00000041263.14	Rusc1	991.388	-0.278855	0.142713	-1.95395	0.0507067	0.640406	1035	1102	1187	845	684	1145
ENSMUSG00000043518.7	Rai2	162.862	-0.488879	0.250299	-1.95318	0.0507979	0.641076	209	209	163	139	97	168
ENSMUSG00000042286.13	Stab1	1851.25	0.266216	0.136332	1.9527	0.0508547	0.64119	1612	1480	2057	1832	1665	2529
ENSMUSG00000115938.1	Gm17241	66.6723	-0.640517	0.328056	-1.95246	0.0508832	0.64119	79	86	83	56	53	44
ENSMUSG00000025572.17	Tmc6	753.066	-0.230663	0.118271	-1.95029	0.051141	0.643956	856	767	864	687	696	658
ENSMUSG00000055980.2	Irs1	4706.54	0.137865	0.0707118	1.94967	0.0512155	0.644411	4426	4789	4477	4531	4564	5521
ENSMUSG00000068614.7	Actc1	178.863	0.494168	0.253507	1.94933	0.0512566	0.644445	120	183	150	161	217	242
ENSMUSG00000016262.14	Sertad4	3613	0.130244	0.0668647	1.94788	0.0514292	0.646132	3567	3380	3605	3438	3457	4306
ENSMUSG00000021904.6	Sema3g	590.92	-0.30274	0.155456	-1.94743	0.0514834	0.64633	597	743	653	478	441	657
ENSMUSG00000047613.10	A430005L14Rik	3201.59	0.14604	0.0750201	1.94668	0.0515733	0.646493	3192	3088	3010	3249	3329	3342
ENSMUSG00000020661.15	Dnmt3a	16644	0.120994	0.0621438	1.947	0.0515353	0.646493	15802	16872	16046	15710	16540	19104
ENSMUSG00000064351.1	mt-Co1	458585	-0.111268	0.0571771	-1.94603	0.0516512	0.646585	516779	455630	484416	409334	399028	499466
ENSMUSG00000022995.16	Enah	20110.4	-0.120941	0.0621573	-1.94572	0.0516887	0.646585	20813	20164	23123	18115	17237	21804
ENSMUSG00000024968.14	Rcor2	14388.8	-0.12457	0.0640278	-1.94556	0.0517072	0.646585	14474	14796	16634	13146	13327	14193
ENSMUSG00000024987.6	Cyp26a1	877.724	0.261368	0.134356	1.94534	0.0517345	0.646585	749	942	745	955	830	1051
ENSMUSG00000003617.16	Cp	651.477	0.401589	0.206534	1.94442	0.0518446	0.64748	619	543	555	946	479	774
ENSMUSG00000026313.16	Hdac4	2447.85	-0.145196	0.0746992	-1.94374	0.0519269	0.648027	2717	2439	2710	2300	2024	2567
ENSMUSG00000109325.1	Krt8-ps	217.914	0.552086	0.284352	1.94156	0.0521905	0.65067	155	139	248	319	179	270
ENSMUSG00000038116.16	Phf20	4972.2	0.148417	0.076463	1.94103	0.0522549	0.65067	5019	4683	4718	5440	4882	5095
ENSMUSG00000002930.6	Ppp1r17	850.57	-0.859097	0.442526	-1.94135	0.0522164	0.65067	617	1499	1223	420	556	832
ENSMUSG00000030726.16	Pold3	8989.13	0.137452	0.0708369	1.9404	0.0523311	0.650736	8963	8229	8996	8189	9351	10331
ENSMUSG00000051678.4	Pcdhb6	45.1715	-0.850839	0.438498	-1.94035	0.0523376	0.650736	68	56	54	26	21	50
ENSMUSG00000041782.14	Lad1	977.843	0.263873	0.136296	1.93603	0.0528639	0.652633	876	764	1082	1127	964	1059
ENSMUSG00000026456.18	Cyb5r1	1686.17	-0.206921	0.106853	-1.93651	0.0528053	0.652633	1817	1582	2135	1536	1397	1704
ENSMUSG00000020812.18	Snhg16	916.667	-0.225123	0.116214	-1.93714	0.0527286	0.652633	988	906	1130	886	759	852
ENSMUSG00000032657.15	Fam189b	1812.56	-0.156657	0.0809216	-1.93591	0.0528784	0.652633	1948	1802	2097	1567	1628	1881
ENSMUSG00000028995.14	Fam126a	4465.57	0.147651	0.0762038	1.93758	0.0526743	0.652633	4422	4044	4498	4348	4089	5510
ENSMUSG00000027452.11	Acss1	827.152	-0.239916	0.123916	-1.93612	0.0528525	0.652633	905	892	943	682	637	940
ENSMUSG00000042367.12	Gjb3	223.197	-0.376272	0.194141	-1.93814	0.052606	0.652633	247	265	258	192	204	175
ENSMUSG00000068154.5	Insm1	978.994	-0.234805	0.121251	-1.93653	0.0528033	0.652633	978	1125	1132	808	783	1084
ENSMUSG00000045414.7	Dipk2a	2196.13	0.163484	0.0844417	1.93606	0.0528606	0.652633	1957	2253	2118	2212	2192	2458
ENSMUSG00000032179.7	Bmp5	555.257	0.265372	0.136973	1.9374	0.0526967	0.652633	510	563	467	544	560	694
ENSMUSG00000054920.12	Klhl5	1917.64	0.165767	0.0856613	1.93515	0.0529724	0.653313	1872	1814	1840	1776	2039	2181
ENSMUSG00000046718.8	Bst2	194.778	0.612293	0.316806	1.9327	0.0532727	0.656536	154	165	152	182	143	388
ENSMUSG00000111977.1	Gm47163	342.751	-0.288289	0.149203	-1.93219	0.0533363	0.656838	369	409	373	288	301	323
ENSMUSG00000020333.17	Acsl6	841.497	0.224819	0.116395	1.93152	0.0534188	0.657372	784	698	894	818	867	1001
ENSMUSG00000056014.15	A430033K04Rik	788.838	-0.233879	0.121133	-1.93077	0.0535116	0.658032	856	885	865	772	589	788
ENSMUSG00000010358.13	Ifi35	73.8476	0.640025	0.331643	1.92986	0.0536242	0.658453	54	48	75	75	80	113
ENSMUSG00000060548.13	Tnfrsf19	6929.91	0.216672	0.112263	1.93005	0.053601	0.658453	6974	6638	5975	6197	8247	7507
ENSMUSG00000030707.15	Coro1a	1406.87	0.192321	0.0997432	1.92816	0.0538347	0.660555	1216	1391	1406	1341	1433	1671
ENSMUSG00000015994.10	Fnta	4364.36	0.118816	0.0616432	1.92749	0.0539189	0.661106	4223	4368	4196	4297	4359	4776
ENSMUSG00000040540.6	Ctdsp2-ps	835.001	-0.185587	0.0963094	-1.92699	0.0539809	0.661385	892	890	935	780	703	829
ENSMUSG00000070462.4	Tlnrd1	5187.68	-0.0987287	0.0512555	-1.92621	0.0540787	0.661419	5497	5444	5459	4765	4721	5334
ENSMUSG00000039062.15	Anpep	757.321	-0.24559	0.127512	-1.92602	0.0541018	0.661419	758	880	872	600	711	737
ENSMUSG00000036062.13	Phf24	94.6288	-0.615285	0.319457	-1.92603	0.0541005	0.661419	86	127	137	61	64	98
ENSMUSG00000097042.2	Gm17491	222.079	-0.502701	0.261135	-1.92506	0.0542217	0.661798	236	199	364	147	171	229
ENSMUSG00000110393.2	Gm36445	150.675	-0.460081	0.239063	-1.92451	0.0542903	0.661798	200	139	196	118	109	150
ENSMUSG00000044447.5	Dock5	1909.54	0.205582	0.10682	1.92456	0.0542848	0.661798	1964	1551	1917	1896	1764	2420
ENSMUSG00000019943.10	Atp2b1	9898.31	0.101161	0.0525519	1.92498	0.0542315	0.661798	9742	9390	10079	9905	9092	11373
ENSMUSG00000045045.7	Lrfn4	5473.67	-0.13112	0.0681475	-1.92406	0.054347	0.662009	5701	5790	6001	4926	5232	5257
ENSMUSG00000042331.13	Specc1	4727.78	0.109034	0.0567004	1.92298	0.0544824	0.662725	4503	4544	4863	4617	4625	5276
ENSMUSG00000042066.16	Tmcc2	2690.94	-0.171253	0.0890566	-1.92296	0.0544846	0.662725	2625	2961	3127	2319	2307	2883
ENSMUSG00000026204.15	Ptprn	257.67	-0.535556	0.27856	-1.92258	0.0545323	0.662825	266	287	381	161	147	326
ENSMUSG00000020541.12	Tom1l1	2304.81	0.132851	0.0691126	1.92224	0.0545756	0.662872	2283	2148	2293	2430	2198	2499
ENSMUSG00000052560.15	Cpne8	167.162	0.400012	0.208293	1.92043	0.0548034	0.665142	135	163	142	187	178	197
ENSMUSG00000020644.9	Id2	7514.63	0.194957	0.101533	1.92013	0.0548416	0.665142	6828	8103	6450	7826	7965	7852
ENSMUSG00000028687.17	Mutyh	921.806	-0.200631	0.104515	-1.91963	0.0549045	0.665426	1062	893	1062	815	835	884
ENSMUSG00000030401.16	Rtn2	1772.68	0.147223	0.0767474	1.91828	0.0550758	0.667021	1796	1687	1660	1852	1679	1982
ENSMUSG00000060671.12	Atp8b2	6963.05	-0.108617	0.0566858	-1.91613	0.0553486	0.669841	7496	6864	7745	6523	6015	7311
ENSMUSG00000027423.15	Snx5	20982.1	0.15078	0.0787366	1.915	0.0554926	0.670402	20776	20648	19342	22744	21337	20941
ENSMUSG00000083496.1	Gm11263	2955.08	0.15126	0.0789685	1.91545	0.0554358	0.670402	2889	2970	2695	3095	2952	3133
ENSMUSG00000096847.2	Tmem151b	1810.16	-0.194701	0.10168	-1.91483	0.0555145	0.670402	1770	2150	1980	1535	1578	1890
ENSMUSG00000093574.1	Gm20671	79.9606	-1.24279	0.649561	-1.91328	0.0557125	0.67227	191	21	135	76	32	31
ENSMUSG00000039682.12	Lap3	9592.37	0.111226	0.0581426	1.91299	0.0557492	0.67227	9875	9171	9151	10022	9104	10321
ENSMUSG00000031343.13	Gabra3	589.585	-0.227939	0.119247	-1.91148	0.0559426	0.674119	690	638	616	534	524	545
ENSMUSG00000043456.17	Zfp536	759.648	0.216873	0.113549	1.90995	0.0561397	0.676009	760	729	658	745	797	873
ENSMUSG00000029174.18	Tbc1d1	5992.6	0.099835	0.0522854	1.90942	0.0562076	0.676342	5982	5806	5898	6052	5860	6407
ENSMUSG00000005148.8	Klf5	272.111	0.305933	0.160284	1.90869	0.0563018	0.676991	251	250	243	297	260	335
ENSMUSG00000017978.18	Cadps2	421.884	0.266377	0.13962	1.90787	0.0564083	0.677786	412	388	371	474	391	500
ENSMUSG00000073485.3	H3f3aos	49.6177	-0.778074	0.408135	-1.90641	0.0565966	0.678889	80	51	61	46	27	35
ENSMUSG00000002409.18	Dyrk1b	2080.71	-0.141815	0.0743862	-1.90647	0.0565897	0.678889	2217	2078	2383	1961	1823	2066
ENSMUSG00000051498.7	Tlr6	39.1389	0.859129	0.450697	1.90622	0.0566212	0.678889	21	33	31	47	36	68
ENSMUSG00000037991.9	Rmi2	1093.16	-0.183258	0.0961562	-1.90584	0.0566712	0.679004	1128	1239	1185	997	906	1131
ENSMUSG00000052854.15	Nrk	397.25	-0.409874	0.215335	-1.90343	0.056985	0.681986	530	456	400	244	308	468
ENSMUSG00000034706.16	Dnaic2	95.7488	-0.578034	0.3037	-1.9033	0.0570012	0.681986	117	136	97	61	68	100
ENSMUSG00000050846.9	Zfp623	2064.3	0.151456	0.0796276	1.90205	0.057164	0.683447	1929	2042	2007	2166	1889	2383
ENSMUSG00000028657.14	Ppt1	4086.72	0.116789	0.0614156	1.90162	0.0572209	0.683641	4112	4001	3872	4046	4075	4446
ENSMUSG00000096370.8	Gm21992	267.866	0.512465	0.269818	1.8993	0.0575254	0.684053	270	184	222	418	272	232
ENSMUSG00000024186.15	Rgs11	103.587	-0.632359	0.333203	-1.89782	0.0577202	0.684053	109	109	168	95	51	96
ENSMUSG00000015957.12	Wnt11	81.676	0.608669	0.320648	1.89825	0.0576638	0.684053	63	60	75	70	110	112
ENSMUSG00000020037.15	Rfx4	548.32	0.363125	0.191358	1.89762	0.0577456	0.684053	569	453	445	459	719	641
ENSMUSG00000024084.8	Qpct	70.4929	0.577878	0.304489	1.89786	0.0577144	0.684053	58	55	60	72	84	94
ENSMUSG00000026657.17	Frmd4a	9302.83	-0.106586	0.056092	-1.9002	0.0574063	0.684053	9602	9391	10513	8520	8142	9884
ENSMUSG00000020009.13	Ifngr1	1197.02	0.184647	0.0973193	1.89733	0.0577844	0.684053	1187	1092	1148	1329	1083	1359
ENSMUSG00000050668.10	Gpatch11	1889.79	-0.140533	0.0740266	-1.89842	0.0576408	0.684053	2044	1955	2062	1659	1640	2032
ENSMUSG00000031453.16	Rasa3	3778.23	0.12271	0.0646388	1.89839	0.0576442	0.684053	3578	3617	3867	3601	3704	4363
ENSMUSG00000028121.8	Bcar3	1269.22	-0.161304	0.0850136	-1.89739	0.0577766	0.684053	1319	1394	1382	1159	1140	1242
ENSMUSG00000030695.16	Aldoa	46194	-0.207033	0.109037	-1.89873	0.0575994	0.684053	42125	59221	49647	40708	41851	44082
ENSMUSG00000020475.3	Pgam2	120.858	0.720102	0.379056	1.89973	0.0574689	0.684053	52	126	100	100	180	164
ENSMUSG00000110104.1	Gm45717	45.1046	1.20222	0.633154	1.89878	0.0575933	0.684053	5	45	33	57	61	68
ENSMUSG00000072640.11	Lyrm9	894.486	-0.186273	0.0982776	-1.89538	0.0580419	0.685653	971	905	1037	840	751	885
ENSMUSG00000021814.17	Anxa7	1894.12	-0.136487	0.0719996	-1.89567	0.0580039	0.685653	2085	1997	1982	1679	1721	1939
ENSMUSG00000042581.14	Thsd7b	616.446	-0.44444	0.234482	-1.89541	0.0580376	0.685653	486	893	788	391	482	685
ENSMUSG00000020142.12	Slc1a4	2119.8	0.151208	0.0797928	1.895	0.058092	0.685763	2030	1898	2218	2062	2181	2351
ENSMUSG00000000305.12	Cdh4	1652.01	0.22112	0.11673	1.89428	0.0581875	0.686409	1632	1608	1421	1453	1797	2019
ENSMUSG00000031963.8	Bmper	395.347	0.291779	0.154176	1.89251	0.0584232	0.688705	361	386	339	368	418	505
ENSMUSG00000000901.17	Mmp11	1817.94	0.20251	0.107034	1.89201	0.0584897	0.689006	1536	1839	1789	1682	1913	2166
ENSMUSG00000026946.9	Nmi	142.494	0.440964	0.233133	1.89147	0.0585615	0.689369	138	111	121	174	130	183
ENSMUSG00000032394.6	Igdcc3	27879.1	-0.135268	0.0715468	-1.89062	0.0586753	0.690225	31853	25912	31591	25836	25284	27380
ENSMUSG00000037731.5	Themis2	100.244	0.664082	0.351389	1.88988	0.058774	0.690902	47	90	100	108	99	160
ENSMUSG00000037995.15	Igsf9	10712.6	-0.139436	0.073799	-1.8894	0.0588382	0.691174	11191	10334	12848	9801	9791	10526
ENSMUSG00000028469.15	Npr2	2165.12	-0.514706	0.272604	-1.88811	0.0590113	0.692723	1845	2714	3227	1413	1609	2295
ENSMUSG00000030203.17	Dusp16	3441.81	0.118209	0.0626644	1.88639	0.059243	0.694958	3542	3226	3327	3426	3242	3947
ENSMUSG00000020623.11	Map2k6	4099.21	-0.114775	0.0608663	-1.88569	0.0593372	0.695555	4332	4433	4259	3832	3697	4106
ENSMUSG00000045493.4	Bhlhe23	82.1251	-0.675072	0.358053	-1.88539	0.0593767	0.695555	82	107	120	46	49	95
ENSMUSG00000066720.7	Cldn9	342.547	0.298936	0.158601	1.88483	0.0594532	0.695967	282	311	346	390	353	372
ENSMUSG00000040356.16	Skiv2l	5502.65	-0.163151	0.0866614	-1.88263	0.0597503	0.698958	5519	5458	6815	4766	4831	5789
ENSMUSG00000025081.13	Tdrd1	113.419	0.546975	0.290878	1.88043	0.0600493	0.699488	98	92	92	147	87	168
ENSMUSG00000041912.12	Tdrkh	1329	0.200018	0.106384	1.88016	0.0600869	0.699488	1204	1248	1331	1336	1187	1704
ENSMUSG00000106951.1	5930430L01Rik	210.587	-0.455175	0.242031	-1.88064	0.0600203	0.699488	291	247	206	216	149	158
ENSMUSG00000055053.18	Nfic	1532.12	-0.170022	0.0903839	-1.88111	0.0599569	0.699488	1557	1653	1750	1291	1351	1633
ENSMUSG00000021714.15	Cenpk	1459.75	-0.183332	0.0974416	-1.88146	0.0599096	0.699488	1532	1640	1572	1213	1241	1606
ENSMUSG00000074340.9	Ovgp1	104.572	-0.873894	0.464797	-1.88016	0.060086	0.699488	81	154	178	110	70	34
ENSMUSG00000040280.10	Ndufa4l2	78.1495	-0.798191	0.424215	-1.88157	0.0598943	0.699488	69	163	69	54	52	63
ENSMUSG00000061603.8	Akap6	837.614	-0.431934	0.22982	-1.87944	0.060184	0.700133	827	1113	997	532	510	1108
ENSMUSG00000078684.8	5830417I10Rik	2984.73	0.592787	0.31551	1.87882	0.0602687	0.700167	2321	2296	2664	2090	4074	4501
ENSMUSG00000079557.11	Marchf2	1126.52	0.155268	0.0826837	1.87785	0.0604016	0.700167	1104	1071	1084	1148	1085	1281
ENSMUSG00000034220.7	Gpc1	15826.8	-0.135718	0.0722748	-1.8778	0.0604079	0.700167	16138	16804	17716	13311	15304	15953
ENSMUSG00000022792.16	Yars2	2552.17	0.127482	0.0678732	1.87823	0.0603494	0.700167	2497	2484	2475	2646	2506	2719
ENSMUSG00000047261.9	Gap43	3851.01	-0.205932	0.109644	-1.87819	0.0603555	0.700167	3769	4636	4190	2975	3488	4147
ENSMUSG00000036585.16	Fgf1	53.2808	0.6791	0.361686	1.87759	0.0604368	0.700167	35	49	41	58	65	71
ENSMUSG00000033287.16	Kctd17	4748.22	-0.135313	0.0721018	-1.87669	0.0605601	0.700561	5265	4638	5306	4337	4472	4544
ENSMUSG00000047181.12	Samd14	7648.1	-0.113105	0.0602766	-1.87643	0.0605958	0.700561	7917	7748	8645	6736	6863	8175
ENSMUSG00000070990.2	Foxe1	443.882	0.403321	0.214896	1.87682	0.0605425	0.700561	301	478	386	449	576	459
ENSMUSG00000086725.1	A630052C17Rik	262.494	-0.46186	0.246391	-1.8745	0.0608615	0.70062	285	243	405	176	187	297
ENSMUSG00000074505.6	Fat3	1467.65	0.266727	0.142834	1.86739	0.0618473	0.70062	1565	1112	1405	1654	1228	1887
ENSMUSG00000030032.12	Wdr54	1776.48	-0.232077	0.124259	-1.86769	0.0618048	0.70062	1964	1625	2291	1403	1534	1914
ENSMUSG00000015944.9	Castor2	2680.66	-0.169043	0.0904426	-1.86906	0.0616144	0.70062	2969	2574	3144	2303	2244	2949
ENSMUSG00000029512.11	Ulk1	7696.54	-0.137542	0.0736426	-1.86769	0.0618051	0.70062	8206	7349	9128	6848	6732	8142
ENSMUSG00000053693.16	Mast1	492.49	-0.403862	0.216021	-1.86954	0.061547	0.70062	543	516	659	353	302	619
ENSMUSG00000112567.1	Gm32899	49.9839	-0.697174	0.372506	-1.87158	0.0612651	0.70062	63	59	67	42	38	32
ENSMUSG00000027248.13	Pdia3	52711.1	0.106072	0.0566618	1.87202	0.0612036	0.70062	51456	49784	54045	51093	48484	62625
ENSMUSG00000002107.18	Celf2	4251.63	0.137469	0.0735734	1.86845	0.0616987	0.70062	4141	3987	4256	4414	3756	5050
ENSMUSG00000006519.11	Cyba	735.375	0.208095	0.111353	1.86878	0.0616528	0.70062	656	672	759	721	771	839
ENSMUSG00000028524.21	Sgip1	295.125	-0.280698	0.150301	-1.86757	0.0618226	0.70062	345	319	326	251	248	290
ENSMUSG00000024331.11	Dsc2	587.953	0.232534	0.124177	1.87261	0.0611227	0.70062	601	533	519	655	567	656
ENSMUSG00000030752.8	Kdm8	696.65	0.301909	0.161536	1.86899	0.0616248	0.70062	590	623	695	594	867	809
ENSMUSG00000033166.11	Dis3	7657.19	0.111271	0.0596019	1.86691	0.0619142	0.70062	7670	7350	7487	7769	7725	7971
ENSMUSG00000021359.16	Tfap2a	2275.42	-0.158776	0.0846756	-1.8751	0.0607783	0.70062	2279	2405	2656	2193	1932	2233
ENSMUSG00000070867.4	Trabd2b	560.922	0.215846	0.115275	1.87245	0.061145	0.70062	517	520	550	549	580	655
ENSMUSG00000022898.13	Vps26c	3610.33	0.10985	0.058584	1.87509	0.0607807	0.70062	3549	3485	3584	3460	3566	4066
ENSMUSG00000026880.11	Stom	918.731	0.202137	0.107881	1.8737	0.0609713	0.70062	875	858	880	853	909	1157
ENSMUSG00000028125.14	Abca4	520.799	-0.302972	0.161837	-1.87208	0.0611956	0.70062	572	581	606	531	347	505
ENSMUSG00000032064.17	Dixdc1	5581.52	-0.099097	0.0530534	-1.86787	0.0617798	0.70062	6021	5834	5793	5279	4914	5757
ENSMUSG00000022577.17	Ly6h	322.233	0.311051	0.166186	1.8717	0.0612479	0.70062	308	291	280	305	380	368
ENSMUSG00000030748.9	Il4ra	504.778	0.222976	0.119445	1.86676	0.0619346	0.70062	457	475	492	537	499	572
ENSMUSG00000028420.13	Tmem38b	517.92	0.227531	0.121781	1.86837	0.0617112	0.70062	494	491	473	553	535	561
ENSMUSG00000021087.18	Rtn1	1858.99	-0.197772	0.105819	-1.86897	0.0616276	0.70062	1819	2082	2170	1566	1518	2064
ENSMUSG00000028445.7	Enho	1183.43	0.169878	0.0907031	1.8729	0.0610819	0.70062	1111	1185	1107	1160	1185	1364
ENSMUSG00000005107.13	Slc2a9	31.4396	0.935325	0.500991	1.86695	0.0619088	0.70062	13	23	30	39	40	43
ENSMUSG00000017817.11	Jph2	332.28	0.2845	0.151778	1.87445	0.0608681	0.70062	302	323	290	360	351	366
ENSMUSG00000027217.13	Tspan18	3782.12	-0.182146	0.0971406	-1.87508	0.0607818	0.70062	3792	4344	4146	3021	3307	4198
ENSMUSG00000052302.6	Tbc1d30	344.534	-0.333576	0.178487	-1.86891	0.0616355	0.70062	319	417	438	281	271	353
ENSMUSG00000038305.15	Spats2l	750.906	0.234958	0.125507	1.87207	0.0611975	0.70062	657	778	671	731	806	863
ENSMUSG00000009394.13	Syn2	152.546	-0.606914	0.324837	-1.86837	0.061711	0.70062	112	227	223	97	104	160
ENSMUSG00000025804.5	Ccr1	74.6501	0.760255	0.405714	1.87387	0.0609487	0.70062	32	74	63	74	77	130
ENSMUSG00000020911.14	Krt19	740.439	0.267658	0.143422	1.86623	0.0620087	0.700986	589	763	699	851	759	774
ENSMUSG00000042308.14	Setd1a	8643.04	-0.122098	0.0654378	-1.86587	0.0620598	0.701093	8990	8442	10136	7925	7658	8917
ENSMUSG00000038695.13	Josd2	1679.99	-0.176628	0.0947205	-1.86473	0.0622196	0.701167	1904	1605	1948	1625	1411	1627
ENSMUSG00000051043.16	Gprc5c	4574.48	-0.121699	0.0652881	-1.86404	0.0623167	0.701167	4914	4439	5236	4258	4013	4697
ENSMUSG00000025867.8	Cplx2	2896.66	-0.137181	0.0735657	-1.86474	0.0622174	0.701167	2990	2945	3347	2703	2438	3035
ENSMUSG00000060206.11	Zfp462	17088.3	-0.127098	0.0681798	-1.86416	0.0622994	0.701167	19322	17317	17924	16286	13854	18327
ENSMUSG00000032872.16	Cyb5r4	3795.43	0.107643	0.0577456	1.8641	0.0623082	0.701167	3837	3646	3689	3802	3557	4302
ENSMUSG00000050721.9	Plekho2	1821.59	0.144653	0.0775949	1.86421	0.0622917	0.701167	1694	1749	1847	1759	1849	2050
ENSMUSG00000026888.14	Grb14	222.13	0.343572	0.184442	1.86277	0.0624951	0.702704	191	192	216	212	238	287
ENSMUSG00000014856.12	Tmem208	1423	-0.147415	0.0791831	-1.8617	0.0626451	0.703919	1501	1514	1557	1254	1305	1434
ENSMUSG00000019978.16	Epb41l2	8526.11	0.106969	0.0574743	1.86116	0.0627217	0.70431	8105	8321	8674	8091	8285	9821
ENSMUSG00000025980.14	Hspd1	65154.9	0.081692	0.0439057	1.86062	0.0627972	0.704505	66768	60428	66481	64327	61764	72225
ENSMUSG00000027166.14	Dnajc24	1101.28	0.181137	0.0973621	1.86044	0.0628229	0.704505	1059	1096	998	1155	1117	1183
ENSMUSG00000028684.14	Urod	4213.76	-0.102531	0.0551365	-1.85959	0.0629442	0.705251	4464	4291	4588	3873	3884	4256
ENSMUSG00000011171.11	Vipr2	319.837	-0.30057	0.161651	-1.85938	0.0629734	0.705251	358	352	370	264	239	350
ENSMUSG00000022010.19	Tsc22d1	20876.1	0.0967449	0.0520546	1.85853	0.0630944	0.706137	21093	20607	19968	19944	20225	23732
ENSMUSG00000020400.17	Tnip1	1072.04	0.166723	0.0897277	1.8581	0.0631554	0.706349	1016	989	1084	1071	1104	1175
ENSMUSG00000074577.9	Ripor3	71.5183	-0.744122	0.400578	-1.85762	0.0632229	0.706634	90	63	122	32	59	68
ENSMUSG00000043003.14	Rasef	633.491	0.303253	0.16328	1.85725	0.063275	0.706745	575	516	645	826	559	682
ENSMUSG00000074637.7	Sox2	5092.77	0.129313	0.0696452	1.85674	0.0633484	0.707095	5016	4687	5176	5186	5250	5254
ENSMUSG00000026269.14	Rnpepl1	3538.39	-0.121487	0.0654754	-1.85547	0.0635294	0.708176	3768	3523	3990	3133	3147	3763
ENSMUSG00000090122.3	Kcne1l	482.781	-0.267047	0.143918	-1.85555	0.0635174	0.708176	467	576	568	407	400	492
ENSMUSG00000022304.13	Dpys	31.8843	0.870342	0.469442	1.85399	0.0637405	0.70859	28	22	19	37	33	53
ENSMUSG00000037235.13	Mxd4	4615.92	0.162827	0.087834	1.85381	0.0637665	0.70859	4090	4461	4765	4261	4507	5711
ENSMUSG00000095597.2	Rps7-ps3	12754.2	0.115801	0.0624449	1.85446	0.0636741	0.70859	12793	12626	11993	12815	12950	13384
ENSMUSG00000043391.10	2510009E07Rik	1754.84	0.213932	0.115406	1.85373	0.0637773	0.70859	1524	1691	1752	1545	1787	2269
ENSMUSG00000023186.14	Vwa5a	1060.7	0.168105	0.0906427	1.85459	0.0636545	0.70859	991	1046	1016	1083	1010	1232
ENSMUSG00000036523.16	Greb1	5880.56	-0.15606	0.0842415	-1.85253	0.06395	0.710039	6379	5478	7123	5428	5291	5713
ENSMUSG00000038623.9	Tm6sf1	388.064	0.288802	0.155993	1.85137	0.0641165	0.711418	383	302	385	373	403	490
ENSMUSG00000104453.1	Gm37829	149.52	-0.572051	0.309412	-1.84883	0.0644817	0.712648	164	121	264	104	127	124
ENSMUSG00000024736.15	Tmem132a	16933.1	-0.135299	0.0731727	-1.84904	0.0644525	0.712648	16973	17124	20132	14854	15911	16926
ENSMUSG00000027858.13	Tspan2	640.893	-0.21625	0.116894	-1.84997	0.0643174	0.712648	699	673	735	611	501	645
ENSMUSG00000022865.14	Cxadr	4608.92	0.116461	0.0629712	1.84944	0.0643943	0.712648	4525	4386	4615	4474	4283	5470
ENSMUSG00000000303.12	Cdh1	3361.18	0.133431	0.072121	1.8501	0.0642991	0.712648	3107	3285	3408	3515	3078	3824
ENSMUSG00000006931.15	P3h4	1565.72	0.223268	0.120727	1.84935	0.0644067	0.712648	1339	1632	1439	1530	1779	1660
ENSMUSG00000036782.13	Klhl13	5213.13	-0.143229	0.0774917	-1.84831	0.0645569	0.71301	5678	5398	5656	5263	4205	5194
ENSMUSG00000025930.6	Msc	152.819	-0.444475	0.240757	-1.84616	0.0648695	0.715523	149	203	186	125	105	155
ENSMUSG00000022523.10	Fgf12	196.126	0.423238	0.229252	1.84617	0.0648674	0.715523	146	203	162	252	193	218
ENSMUSG00000024529.14	Lox	312.191	0.446443	0.241881	1.84572	0.0649335	0.715758	233	343	229	264	406	394
ENSMUSG00000037014.4	Sstr4	68.842	-0.581456	0.315218	-1.84461	0.065094	0.717058	72	92	88	55	51	57
ENSMUSG00000005667.8	Mthfd2	4670.76	0.123276	0.0668473	1.84414	0.0651632	0.71735	4748	4193	4739	4726	4709	4943
ENSMUSG00000038668.14	Lpar1	6418.68	-0.129397	0.0701878	-1.84359	0.0652436	0.717765	6608	7251	6624	5678	5892	6565
ENSMUSG00000014195.16	Dnajc7	18465.3	0.090813	0.0492812	1.84275	0.0653653	0.718482	19113	17482	18096	18681	17843	19765
ENSMUSG00000000531.5	Grasp	1027.82	-0.208684	0.113258	-1.84255	0.0653942	0.718482	996	1204	1166	963	853	1005
ENSMUSG00000049728.14	Zfp668	2677.1	-0.126481	0.0687454	-1.83984	0.0657913	0.722372	2872	2636	3042	2496	2339	2741
ENSMUSG00000095440.2	Fignl2	9174.22	-0.122435	0.0665798	-1.83892	0.0659263	0.72291	10313	8950	9998	9004	7861	9110
ENSMUSG00000019996.17	Map7	843.269	0.204614	0.111255	1.83915	0.0658929	0.72291	757	790	849	929	762	985
ENSMUSG00000014245.8	Pigl	874.101	-0.183076	0.0996046	-1.83803	0.066058	0.723882	944	889	1010	777	801	840
ENSMUSG00000076431.4	Sox4	17771.2	-0.0798189	0.0434499	-1.83703	0.066205	0.724301	18747	18013	19088	16173	16041	18964
ENSMUSG00000041360.8	Pum3	10677.7	0.114614	0.0623957	1.83689	0.0662255	0.724301	10521	10627	10185	10795	10819	11143
ENSMUSG00000042684.8	Npl	648.317	0.329694	0.179428	1.83747	0.0661402	0.724301	647	618	489	712	795	609
ENSMUSG00000030986.13	Dhx32	4464.39	0.132263	0.0720753	1.83507	0.0664952	0.724773	4600	4008	4424	4536	4575	4663
ENSMUSG00000000378.15	Ccm2	3904.16	-0.120821	0.0658429	-1.83499	0.0665069	0.724773	4253	4085	4096	3792	3471	3784
ENSMUSG00000042873.11	Lhfpl4	1398.04	0.160889	0.0876354	1.8359	0.066373	0.724773	1391	1346	1298	1330	1444	1592
ENSMUSG00000019478.16	Rab4a	1813.03	0.138021	0.0751899	1.83563	0.0664126	0.724773	1816	1773	1687	1839	1773	2006
ENSMUSG00000021010.9	Npas3	662.263	0.243521	0.13272	1.83485	0.0665273	0.724773	582	661	610	632	637	866
ENSMUSG00000018411.17	Mapt	834.176	-0.418202	0.227883	-1.83516	0.0664821	0.724773	686	1236	986	523	638	974
ENSMUSG00000027387.11	Zc3h8	418.616	0.245752	0.133963	1.83447	0.0665839	0.724919	383	379	409	436	450	454
ENSMUSG00000024451.9	Arap3	2127.59	0.149963	0.0817841	1.83365	0.0667061	0.725105	2172	1862	2138	2153	2183	2271
ENSMUSG00000027338.16	Prnd	432.769	-0.303559	0.165557	-1.83356	0.0667198	0.725105	430	463	570	322	379	448
ENSMUSG00000040263.16	Klhdc4	2157.63	0.308739	0.168398	1.83339	0.0667441	0.725105	1971	1923	1999	1995	3007	1978
ENSMUSG00000021756.12	Il6st	6988.64	0.1613	0.0879887	1.8332	0.0667735	0.725105	6514	6687	6972	6248	6781	8911
ENSMUSG00000051212.8	Gpr183	190.328	0.345692	0.188615	1.83279	0.0668338	0.725291	172	159	182	198	191	243
ENSMUSG00000026678.10	Rgs5	67.6135	-0.810049	0.442147	-1.83208	0.0669397	0.725972	89	119	54	28	55	63
ENSMUSG00000107726.1	Gm44037	47.6496	-0.866652	0.473739	-1.82939	0.0673413	0.72629	56	49	84	24	22	56
ENSMUSG00000005087.17	Cd44	380.342	0.27637	0.151038	1.8298	0.0672802	0.72629	397	311	345	414	362	459
ENSMUSG00000042225.3	Ammecr1	2034.81	-0.180275	0.0985157	-1.82991	0.0672637	0.72629	2318	1957	2343	1924	1581	2158
ENSMUSG00000018909.15	Arrb1	6700.71	-0.116456	0.0636063	-1.83089	0.0671164	0.72629	7233	6471	7630	6202	5806	7041
ENSMUSG00000016552.13	Foxred2	1327.09	-0.157375	0.0860017	-1.8299	0.0672642	0.72629	1381	1362	1537	1242	1165	1302
ENSMUSG00000016179.11	Camk1g	976.599	0.176903	0.0966721	1.82993	0.0672602	0.72629	950	902	951	1058	969	1032
ENSMUSG00000032375.15	Aph1b	949.745	0.410505	0.224163	1.83128	0.0670583	0.72629	847	866	779	799	760	1713
ENSMUSG00000027358.6	Bmp2	123.916	0.508183	0.277805	1.82928	0.0673579	0.72629	86	123	103	168	131	129
ENSMUSG00000017718.15	Afmid	154.231	-0.573104	0.313098	-1.83043	0.0671855	0.72629	117	223	223	94	119	156
ENSMUSG00000025558.19	Dock9	1774.57	0.279354	0.152785	1.82841	0.0674881	0.727228	1417	1540	1949	2255	1471	2038
ENSMUSG00000064345.1	mt-Nd2	79388.2	-0.0918219	0.0502609	-1.8269	0.0677143	0.728731	88362	79782	82364	75577	69027	82980
ENSMUSG00000020930.9	Ccdc103	101.512	0.470607	0.257598	1.8269	0.0677141	0.728731	91	90	79	105	115	129
ENSMUSG00000054720.12	Lrrc8c	1614.51	0.149637	0.0819318	1.82636	0.0677959	0.729142	1563	1540	1578	1541	1552	1945
ENSMUSG00000043015.15	Nemp2	1032.44	-0.17592	0.0963962	-1.82497	0.0680053	0.730551	1112	1021	1219	945	876	1050
ENSMUSG00000033737.14	Fndc3c1	19161.6	-0.109663	0.0601264	-1.82387	0.0681712	0.730551	21005	19394	20429	18846	15976	19763
ENSMUSG00000021785.8	Ngly1	1087.83	0.185056	0.101451	1.82409	0.0681378	0.730551	1147	1004	962	1140	1046	1240
ENSMUSG00000029777.10	Gars	17650.2	0.0899299	0.049305	1.82395	0.0681595	0.730551	16994	17341	17940	17115	17509	19179
ENSMUSG00000020477.10	Mrps24	1713.44	0.160856	0.088154	1.82471	0.0680443	0.730551	1645	1656	1644	1899	1634	1808
ENSMUSG00000050708.16	Ftl1	64232.5	-0.173153	0.0949426	-1.82376	0.0681876	0.730551	66910	78572	62250	53651	60047	64866
ENSMUSG00000039556.16	Ppp1r3f	221.445	-0.427519	0.234531	-1.82287	0.0683231	0.731071	247	233	298	197	127	240
ENSMUSG00000022180.7	Slc7a8	149.08	0.45236	0.248147	1.82295	0.0683107	0.731071	133	132	120	148	136	231
ENSMUSG00000002346.16	Slc25a42	317.265	-0.377732	0.207272	-1.8224	0.068395	0.731374	316	301	482	257	253	308
ENSMUSG00000038884.14	Shfl	209.745	0.482474	0.264799	1.82204	0.0684492	0.731488	124	190	221	227	188	315
ENSMUSG00000079450.11	Cldn34c1	79.5386	-0.622966	0.342095	-1.82103	0.0686021	0.732438	100	86	109	74	65	44
ENSMUSG00000028949.13	Smarcd3	1098.07	0.248253	0.13643	1.81964	0.0688142	0.732438	1150	936	985	959	1283	1281
ENSMUSG00000021097.15	Clmn	2137.61	-0.166851	0.0916863	-1.8198	0.0687888	0.732438	2318	2148	2453	1878	1719	2391
ENSMUSG00000042333.16	Tnfrsf14	63.4517	-0.618566	0.339888	-1.81991	0.0687726	0.732438	88	74	73	38	55	55
ENSMUSG00000046636.5	Gm7729	3138.37	0.121635	0.0668528	1.81945	0.0688431	0.732438	3161	2943	3088	3217	3142	3295
ENSMUSG00000043061.10	Tmem18	2210.29	-0.128469	0.0705874	-1.82	0.0687593	0.732438	2484	2267	2308	2008	2020	2215
ENSMUSG00000029304.14	Spp1	36.7383	0.854291	0.469274	1.82045	0.0686901	0.732438	33	27	20	32	47	62
ENSMUSG00000005057.13	Sh2b2	1858.22	-0.226533	0.124531	-1.8191	0.0688968	0.732546	1986	1684	2470	1543	1687	1835
ENSMUSG00000005089.15	Slc1a2	811.461	0.248725	0.136815	1.81796	0.0690701	0.732998	773	726	770	733	771	1123
ENSMUSG00000031951.8	Tmem231	1512.96	-0.139655	0.076813	-1.81812	0.0690463	0.732998	1633	1608	1607	1412	1359	1483
ENSMUSG00000024366.8	Gfra3	52.0777	-0.781849	0.429965	-1.8184	0.0690031	0.732998	68	73	60	21	50	42
ENSMUSG00000045083.14	Lingo2	53.7432	0.670491	0.369151	1.81631	0.0693234	0.735194	39	36	52	75	55	65
ENSMUSG00000042408.13	Zmym6	1447.57	-0.202025	0.111245	-1.81604	0.0693646	0.735194	1529	1437	1775	1192	1196	1615
ENSMUSG00000034947.13	Tmem106a	66.0105	0.593686	0.32714	1.81478	0.0695584	0.736784	54	47	60	68	87	79
ENSMUSG00000032212.10	Sltm	8937.99	0.100333	0.0552993	1.81436	0.069623	0.737004	9201	8199	8993	9155	8337	9881
ENSMUSG00000025077.13	Dclre1a	1456.98	-0.169774	0.0936178	-1.81348	0.0697575	0.737558	1654	1535	1528	1380	1153	1535
ENSMUSG00000020086.6	Macroh2a2	25248.9	-0.0903414	0.0498175	-1.81345	0.0697631	0.737558	26542	26861	26175	23179	23539	25564
ENSMUSG00000078566.8	Bnip3	3383.13	-0.270155	0.149046	-1.81256	0.0699	0.738541	3527	4745	2995	3182	2739	3144
ENSMUSG00000030302.16	Atp2b2	170.224	0.375144	0.2071	1.81141	0.0700767	0.739479	164	149	140	169	196	203
ENSMUSG00000031189.12	Aff2	1383.95	0.194298	0.10725	1.81163	0.0700435	0.739479	1241	1322	1384	1413	1220	1760
ENSMUSG00000019852.7	Arfgef3	200.256	0.33913	0.187306	1.81056	0.0702083	0.740382	200	167	174	208	205	250
ENSMUSG00000021782.14	Dlg5	12456.1	-0.100023	0.0552608	-1.81001	0.0702944	0.740382	13478	12493	13448	10900	11308	13424
ENSMUSG00000029616.9	Erp29	8744.24	0.0933865	0.0515871	1.81027	0.0702542	0.740382	8789	8450	8630	8382	8741	9567
ENSMUSG00000006205.13	Htra1	155.313	-0.401012	0.221606	-1.80958	0.0703613	0.740452	178	166	197	144	106	147
ENSMUSG00000003865.16	Gys1	4762.38	-0.131874	0.0728828	-1.8094	0.0703892	0.740452	4708	5361	5143	4347	4292	4800
ENSMUSG00000052271.7	Bhlha15	35.6102	-0.764354	0.422523	-1.80902	0.0704475	0.740602	45	46	46	23	27	28
ENSMUSG00000089782.1	Gm3531	1078.08	0.171968	0.0951465	1.8074	0.0707002	0.742794	1090	1021	988	1153	1059	1162
ENSMUSG00000024942.17	Capn1	560.239	0.23573	0.130478	1.80667	0.0708138	0.743523	524	554	494	619	511	666
ENSMUSG00000033597.9	Caskin1	782.989	-0.382912	0.212036	-1.80589	0.0709363	0.744103	869	660	1191	572	539	923
ENSMUSG00000063704.13	Mapk15	109.759	-0.485151	0.268693	-1.8056	0.0709816	0.744103	124	124	144	78	75	120
ENSMUSG00000038526.14	Car14	5636.13	-0.135541	0.0750729	-1.80547	0.0710019	0.744103	5982	6144	5904	5567	5014	5263
ENSMUSG00000066607.5	Insyn1	712.77	-0.188429	0.104404	-1.80479	0.0711069	0.74474	744	781	796	633	605	736
ENSMUSG00000050896.12	Rtn4rl2	165.458	-0.558116	0.309512	-1.80321	0.0713548	0.74687	138	273	189	102	123	174
ENSMUSG00000096699.1	Rps19-ps4	2102.34	0.135678	0.0752551	1.80291	0.0714029	0.746909	2026	1967	2134	2001	2165	2342
ENSMUSG00000030263.13	Lrmp	160.616	0.397515	0.220666	1.80144	0.0716337	0.748857	142	142	140	156	158	230
ENSMUSG00000049504.12	Proser1	4375.08	-0.131481	0.0730135	-1.80077	0.0717389	0.749491	4660	4219	5121	4142	3842	4363
ENSMUSG00000007872.3	Id3	11863	0.133413	0.0741475	1.7993	0.0719714	0.751453	11359	11859	11354	11335	12730	12544
ENSMUSG00000101797.1	Gm29266	45.0115	0.771962	0.42953	1.79723	0.0722998	0.752079	42	21	39	52	62	53
ENSMUSG00000032802.8	Srxn1	1406.95	0.199717	0.111099	1.79765	0.0722317	0.752079	1351	1165	1494	1596	1309	1542
ENSMUSG00000022571.9	Pycrl	4419.42	0.10226	0.0568771	1.7979	0.0721922	0.752079	4388	4192	4455	4384	4410	4724
ENSMUSG00000037379.7	Spon2	248.181	0.497136	0.27642	1.79848	0.0721012	0.752079	130	272	225	287	301	266
ENSMUSG00000038408.14	1700018A04Rik	84.4608	0.664154	0.369316	1.79833	0.0721243	0.752079	57	90	52	69	108	131
ENSMUSG00000102440.1	Pcdhga9	379.837	-0.538726	0.299712	-1.79748	0.0722599	0.752079	328	669	370	368	311	226
ENSMUSG00000027478.15	Dnmt3b	3996.42	0.162332	0.0903961	1.79578	0.0725291	0.752602	4018	3600	3919	4464	4016	3949
ENSMUSG00000025212.17	Sfxn3	818.104	-0.207262	0.115396	-1.79609	0.0724807	0.752602	871	928	880	649	745	856
ENSMUSG00000021281.15	Tnfaip2	584.12	0.233688	0.130108	1.79611	0.0724767	0.752602	570	572	498	657	561	648
ENSMUSG00000029311.16	Hsd17b11	995.282	0.192089	0.106977	1.79562	0.0725549	0.752602	901	1023	913	998	1040	1097
ENSMUSG00000020053.18	Igf1	4380.85	-0.211165	0.117626	-1.79522	0.0726187	0.752602	4890	5253	4207	3365	3733	4984
ENSMUSG00000031295.13	Phka2	2043	0.206764	0.115162	1.79543	0.0725853	0.752602	1794	2211	1783	2137	1866	2495
ENSMUSG00000037907.16	Ankrd13b	6321.83	-0.165391	0.0921697	-1.79442	0.0727468	0.753001	6596	5902	7971	5644	5703	6272
ENSMUSG00000028405.9	Aco1	6375.03	0.101914	0.0567875	1.79466	0.072708	0.753001	6031	6268	6501	6146	6228	7162
ENSMUSG00000003585.13	Sec14l2	490.452	0.22925	0.127832	1.79338	0.0729126	0.754119	456	442	483	466	526	574
ENSMUSG00000035051.15	Dhx57	3615.78	-0.109042	0.0608091	-1.79318	0.0729445	0.754119	3680	3813	3978	3378	3214	3701
ENSMUSG00000054146.8	Krt15	86.4631	0.548001	0.305674	1.79276	0.0730113	0.754345	79	68	68	95	76	136
ENSMUSG00000033998.9	Kcnk1	779.032	0.22813	0.127323	1.79174	0.0731742	0.754855	799	602	797	831	778	876
ENSMUSG00000042903.8	Foxo4	5208.04	-0.094217	0.0525879	-1.79161	0.0731953	0.754855	5544	5302	5599	4763	4835	5295
ENSMUSG00000097164.2	Cep83os	303.903	0.402708	0.224705	1.79216	0.0731077	0.754855	247	345	205	349	334	337
ENSMUSG00000002032.17	Tmem25	98.9834	-0.507843	0.28383	-1.78925	0.0735743	0.756157	127	99	130	63	87	92
ENSMUSG00000039637.15	Coro7	1779.43	-0.169888	0.0949469	-1.78929	0.0735678	0.756157	1938	1676	2155	1629	1518	1812
ENSMUSG00000021572.9	Cep72	2063.28	-0.154848	0.0865275	-1.78959	0.0735206	0.756157	2144	2038	2471	1888	1741	2158
ENSMUSG00000079056.12	Kcnip3	498.826	0.228232	0.127758	1.78643	0.0740289	0.756157	469	441	495	532	528	527
ENSMUSG00000099034.7	2810039B14Rik	342.324	-0.258885	0.144846	-1.78731	0.0738875	0.756157	371	362	408	303	274	347
ENSMUSG00000029207.16	Apbb2	1703.64	-0.142128	0.0795122	-1.78749	0.0738576	0.756157	1853	1738	1877	1510	1446	1850
ENSMUSG00000032035.16	Ets1	5010.43	0.121205	0.0677487	1.78904	0.073609	0.756157	4722	4727	5232	4770	4803	5909
ENSMUSG00000058799.16	Nap1l1	73774.8	0.0814647	0.0455885	1.78696	0.0739445	0.756157	74607	71834	72740	75593	68169	80722
ENSMUSG00000022377.16	Asap1	8167.52	-0.091267	0.0509854	-1.79006	0.0734441	0.756157	8398	8463	8901	7597	7165	8667
ENSMUSG00000049907.8	Rasl11b	1963.21	-0.122425	0.0685285	-1.78648	0.074021	0.756157	2049	2061	2147	1799	1719	2049
ENSMUSG00000032534.18	Cep63	2364.24	0.119186	0.066681	1.78741	0.0738715	0.756157	2325	2284	2321	2409	2191	2693
ENSMUSG00000015291.10	Gdi1	10404	-0.182251	0.101976	-1.78719	0.0739063	0.756157	9674	11291	12852	8831	8591	11551
ENSMUSG00000048895.13	Cdk5r1	1108.38	-0.260771	0.145805	-1.78849	0.0736965	0.756157	1160	1270	1263	778	924	1305
ENSMUSG00000028581.17	Laptm5	716.152	0.349265	0.195233	1.78897	0.0736196	0.756157	489	706	729	607	750	1035
ENSMUSG00000046463.5	5930403N24Rik	508.401	0.257923	0.14421	1.78852	0.0736922	0.756157	433	525	456	529	476	639
ENSMUSG00000024677.13	Ms4a6b	103.924	0.653467	0.36581	1.78636	0.0740413	0.756157	53	114	79	93	112	175
ENSMUSG00000027439.9	Gzf1	4089.76	-0.108158	0.0605873	-1.78517	0.0742345	0.75767	4388	4162	4427	3675	3562	4436
ENSMUSG00000063415.12	Cyp26b1	605.467	-0.295777	0.165742	-1.78456	0.0743325	0.758209	657	605	781	630	420	559
ENSMUSG00000027967.8	Neurog2	390.235	0.475304	0.266426	1.784	0.0744234	0.758676	353	309	337	244	542	561
ENSMUSG00000097061.2	9330151L19Rik	302.452	-0.374038	0.209757	-1.78319	0.0745548	0.759555	338	277	432	253	207	325
ENSMUSG00000022790.14	Igsf11	302.486	0.290783	0.163155	1.78226	0.0747075	0.760341	289	251	293	293	301	395
ENSMUSG00000039910.10	Cited2	2586.2	-0.132396	0.0742893	-1.78216	0.0747224	0.760341	2590	2817	2859	2306	2363	2629
ENSMUSG00000045314.5	Sowahb	194.718	-0.398145	0.223472	-1.78163	0.0748099	0.760771	226	218	233	204	132	160
ENSMUSG00000079197.10	Psme2	3992.18	0.104125	0.0584547	1.78129	0.0748645	0.760866	3947	3953	3861	3904	3937	4391
ENSMUSG00000053129.5	Gsx1	100.212	0.588306	0.330603	1.7795	0.0751583	0.762929	70	83	92	103	81	178
ENSMUSG00000009350.13	Mpo	182.462	0.48476	0.272387	1.77968	0.0751291	0.762929	179	179	106	174	191	269
ENSMUSG00000058254.12	Tspan7	3700.95	-0.14723	0.0827528	-1.77915	0.0752151	0.763045	3786	4074	4025	3160	3596	3611
ENSMUSG00000075609.3	Gm7935	2415.92	-0.139919	0.0787154	-1.77752	0.0754819	0.763486	2527	2453	2767	2188	2277	2319
ENSMUSG00000050394.14	Armcx6	1231.49	0.156782	0.0881638	1.77831	0.0753536	0.763486	1243	1173	1144	1197	1262	1380
ENSMUSG00000050428.7	Fbxo46	1402.65	-0.153524	0.0863704	-1.7775	0.0754857	0.763486	1482	1519	1514	1188	1297	1445
ENSMUSG00000027506.15	Tpd52	2347.67	0.144543	0.0812827	1.77828	0.0753581	0.763486	2336	2321	2158	2489	2142	2671
ENSMUSG00000040253.15	Gbp7	116.66	0.459497	0.258463	1.7778	0.0754364	0.763486	97	113	90	120	116	166
ENSMUSG00000116953.1	9030025P20Rik	553.294	-0.330252	0.185855	-1.77693	0.0755799	0.763979	500	792	586	493	441	516
ENSMUSG00000062093.5	Gm10110	3339.17	0.114955	0.0647131	1.77637	0.0756716	0.764447	3286	3170	3347	3336	3388	3526
ENSMUSG00000029714.11	Gigyf1	4520.24	-0.2522	0.142114	-1.77464	0.075958	0.764744	4796	3843	6433	3833	3560	4872
ENSMUSG00000060882.5	Kcnd2	167.155	0.359814	0.202698	1.77512	0.0758773	0.764744	156	134	158	192	173	190
ENSMUSG00000027422.15	Rrbp1	12514.1	0.138451	0.0779836	1.77538	0.0758347	0.764744	11896	11184	13380	12202	11407	15356
ENSMUSG00000031353.13	Rbbp7	24576.7	0.0769058	0.0433108	1.77567	0.075787	0.764744	24953	23844	24342	24896	23174	26551
ENSMUSG00000027778.15	Ift80	3225.81	-0.105744	0.0595893	-1.77454	0.0759739	0.764744	3425	3386	3412	2911	2872	3422
ENSMUSG00000067713.7	Prkag1	4519.67	0.132554	0.0746901	1.77472	0.075945	0.764744	4287	4506	4383	4361	4776	4813
ENSMUSG00000087303.3	Lipo2	32.6079	-0.92564	0.521741	-1.77414	0.0760406	0.764957	40	40	51	16	14	38
ENSMUSG00000028737.15	Aldh4a1	1790.21	-0.143884	0.0811549	-1.77296	0.0762356	0.766413	2025	1809	1915	1535	1593	1914
ENSMUSG00000097772.7	5430416N02Rik	876.706	-0.185368	0.104568	-1.77271	0.0762766	0.766413	1010	912	931	848	714	866
ENSMUSG00000037072.15	Selenof	11040.2	0.0918058	0.0518186	1.77168	0.0764485	0.767681	11230	10684	10764	11125	10841	11680
ENSMUSG00000034401.16	Spata6	1615.3	0.139943	0.0790055	1.7713	0.0765101	0.767842	1647	1522	1530	1603	1641	1760
ENSMUSG00000000325.16	Arvcf	8001.68	-0.110981	0.0626896	-1.77032	0.0766733	0.768561	8380	7821	9225	7204	7276	8288
ENSMUSG00000039316.14	Rftn1	640.876	0.219318	0.123884	1.77034	0.0766703	0.768561	568	630	611	683	681	668
ENSMUSG00000021767.19	Kat6b	3902.14	0.1385	0.0784323	1.76586	0.07742	0.774661	3844	3545	3977	3584	3809	4744
ENSMUSG00000023994.13	Nfya	9113.75	-0.119244	0.0675167	-1.76615	0.0773715	0.774661	9414	9313	10299	7836	8054	10035
ENSMUSG00000034762.9	Glis1	90.6859	-0.478539	0.27099	-1.76589	0.077414	0.774661	113	104	106	76	62	87
ENSMUSG00000105987.4	AI506816	415.665	-0.32131	0.182013	-1.76531	0.0775112	0.775112	481	372	562	388	358	342
ENSMUSG00000078588.10	Ccdc24	442.887	0.367848	0.20854	1.76393	0.0777446	0.776864	371	294	521	477	525	466
ENSMUSG00000048058.17	Ldlrad3	4730.72	-0.091684	0.0519897	-1.76351	0.0778153	0.776864	4980	4963	4977	4423	4249	4879
ENSMUSG00000007891.16	Ctsd	8967.01	0.119219	0.0676055	1.76345	0.077825	0.776864	8501	9214	8545	8516	9033	10076
ENSMUSG00000059895.13	Ptp4a3	2507.82	-0.126217	0.0715984	-1.76284	0.0779274	0.777425	2755	2486	2766	2419	2197	2472
ENSMUSG00000097990.1	Gm19557	45.5931	-0.876398	0.497354	-1.76212	0.0780486	0.77771	54	53	74	35	13	49
ENSMUSG00000030638.13	Sh3gl3	650.061	-0.231546	0.131392	-1.76225	0.0780271	0.77771	764	760	620	579	561	628
ENSMUSG00000066026.14	Dhrs3	542.056	-0.234666	0.133197	-1.7618	0.0781036	0.777729	635	533	626	511	415	551
ENSMUSG00000047501.3	Cldn4	1600.7	0.156743	0.0889871	1.76142	0.0781679	0.777729	1572	1470	1587	1654	1677	1643
ENSMUSG00000085741.8	5430405H02Rik	215.067	-0.369111	0.209568	-1.76129	0.0781893	0.777729	213	272	255	207	171	175
ENSMUSG00000062257.13	Opcml	90.1046	0.527066	0.299526	1.75967	0.0784644	0.780004	76	72	78	84	90	144
ENSMUSG00000020668.10	Kif3c	4099.35	-0.127033	0.0722532	-1.75816	0.0787204	0.782086	4243	4201	4645	3484	3832	4283
ENSMUSG00000071796.13	6820431F20Rik	4242.93	-0.164708	0.0937172	-1.7575	0.0788329	0.782279	4641	3885	5211	3961	3538	4353
ENSMUSG00000109509.1	Rps12-ps4	304.994	-0.29622	0.168541	-1.75756	0.0788228	0.782279	372	318	338	285	268	253
ENSMUSG00000019782.10	Rwdd1	5715.63	0.127102	0.0723389	1.75704	0.0789114	0.782596	6075	5352	5280	5982	5543	6103
ENSMUSG00000000753.15	Serpinf1	5744.36	-0.137353	0.0782441	-1.75545	0.0791828	0.784825	6142	6262	5983	5066	5617	5447
ENSMUSG00000011751.16	Sptbn4	67.1015	-0.551975	0.314706	-1.75394	0.0794408	0.786918	74	79	91	48	54	59
ENSMUSG00000002190.13	Clgn	287.78	-0.497465	0.28377	-1.75305	0.0795927	0.787108	424	311	296	289	129	295
ENSMUSG00000041695.2	Kcnj2	611.796	-0.261939	0.149423	-1.75301	0.0796005	0.787108	672	711	656	473	474	712
ENSMUSG00000026458.13	Ppfia4	441.288	-0.28571	0.162971	-1.75313	0.0795793	0.787108	409	538	534	389	341	450
ENSMUSG00000100141.1	Gm6445	63.2165	0.72339	0.412738	1.75266	0.07966	0.787234	44	47	55	92	40	104
ENSMUSG00000028278.14	Rragd	5353.95	0.111682	0.0637311	1.75239	0.0797074	0.787239	5392	4968	5383	5641	4861	5964
ENSMUSG00000034818.17	Celf5	428.895	-0.246173	0.140579	-1.75113	0.0799234	0.788447	452	498	472	342	376	445
ENSMUSG00000103088.1	Pcdhgb6	1419.36	-0.315131	0.179945	-1.75126	0.0799013	0.788447	1375	2121	1294	1195	1288	1245
ENSMUSG00000091780.3	Sco2	54.032	-1.06341	0.607867	-1.74941	0.0802196	0.789053	148	47	29	39	39	24
ENSMUSG00000006471.18	Ndor1	2164.61	-0.296553	0.169501	-1.74956	0.0801936	0.789053	2649	1749	2923	2263	1657	1806
ENSMUSG00000045179.9	Sox3	2699.95	0.163184	0.0932495	1.74997	0.0801235	0.789053	2801	2276	2721	2569	2891	2964
ENSMUSG00000062822.8	4833420G17Rik	4254.92	-0.227772	0.130149	-1.75009	0.0801027	0.789053	4706	4645	4681	2834	4082	4722
ENSMUSG00000047459.14	Dynlrb1	7463.23	-0.110754	0.0632988	-1.74971	0.080169	0.789053	8175	8043	7463	6808	6523	7935
ENSMUSG00000006058.10	Snf8	1910.69	0.126531	0.0723492	1.74889	0.0803098	0.789478	1964	1749	1875	1922	1879	2096
ENSMUSG00000068748.7	Ptprz1	3961.54	0.223064	0.127647	1.7475	0.0805503	0.78962	3909	3355	3926	3249	3993	5477
ENSMUSG00000025150.10	Cbr2	51.2329	-0.622788	0.356252	-1.74817	0.0804351	0.78962	61	59	70	42	38	39
ENSMUSG00000020646.17	Mboat2	3202.36	0.121365	0.0694334	1.74793	0.080476	0.78962	3250	3043	3088	3114	2981	3806
ENSMUSG00000022575.5	Gsdmd	63.823	0.588252	0.336687	1.74718	0.0806061	0.78962	48	51	57	59	74	95
ENSMUSG00000028597.11	Gpx7	1175.35	0.194017	0.11103	1.74743	0.0805629	0.78962	1162	1187	999	1186	1248	1267
ENSMUSG00000060402.8	Chst8	207.978	-0.597701	0.341977	-1.74778	0.0805015	0.78962	196	307	261	80	177	238
ENSMUSG00000098950.7	Gm28036	7980.61	-0.593581	0.339828	-1.74671	0.0806875	0.789958	9421	9673	10255	5385	8582	4534
ENSMUSG00000037703.14	Lzts3	912.199	-0.264384	0.151537	-1.74469	0.0810396	0.791449	1003	832	1216	684	791	987
ENSMUSG00000032352.16	Lrrc1	1842.28	0.150617	0.0863351	1.74456	0.0810608	0.791449	1776	1667	1899	1716	1922	2096
ENSMUSG00000084260.1	Gm12844	877.404	0.172385	0.0988175	1.74448	0.0810753	0.791449	820	796	908	862	867	1025
ENSMUSG00000037824.6	Tspan14	6338.44	-0.0983137	0.0563509	-1.74467	0.0810427	0.791449	6443	6727	6864	5715	5790	6614
ENSMUSG00000026198.15	Abcb6	2260.99	-0.174765	0.100144	-1.74513	0.0809622	0.791449	2487	2568	2269	2256	1782	2251
ENSMUSG00000019039.14	Dalrd3	2003.74	-0.172571	0.098955	-1.74394	0.0811701	0.791915	2111	1917	2473	1705	1836	2033
ENSMUSG00000028954.11	Nub1	3974.55	0.1102	0.0632082	1.74344	0.081256	0.792294	4011	3936	3736	3867	3891	4453
ENSMUSG00000056917.13	Sipa1	4133.02	-0.133148	0.0764373	-1.74193	0.0815207	0.793702	4356	3971	4907	3696	3728	4242
ENSMUSG00000015354.8	Pcolce2	490.412	0.247027	0.141858	1.74137	0.0816186	0.793702	522	414	436	518	525	527
ENSMUSG00000022629.17	Kif21a	5559.45	0.117864	0.0676645	1.74189	0.0815279	0.793702	5721	4999	5597	5487	5122	6558
ENSMUSG00000063434.6	Sorcs3	110.717	0.424694	0.243846	1.74165	0.0815701	0.793702	100	94	95	113	128	134
ENSMUSG00000024960.9	Plcb3	5798.5	-0.0951245	0.0546294	-1.74127	0.0816365	0.793702	5901	6119	6289	5308	5243	6044
ENSMUSG00000041957.15	Pkp2	758.774	0.19931	0.114496	1.74076	0.081725	0.793939	710	703	747	866	701	831
ENSMUSG00000024900.5	Cpt1a	1279.52	0.222516	0.127839	1.74059	0.0817554	0.793939	1064	1287	1257	1138	1307	1649
ENSMUSG00000042002.11	Foxn4	46.1298	-0.693006	0.39828	-1.74	0.0818591	0.794487	59	67	48	29	31	45
ENSMUSG00000053730.15	Tmem39b	1941.16	-0.158622	0.0911986	-1.7393	0.0819819	0.795026	2012	2093	2154	1618	1884	1916
ENSMUSG00000053279.8	Aldh1a1	202.81	-1.91178	1.09927	-1.73915	0.0820092	0.795026	120	772	70	137	37	78
ENSMUSG00000026107.11	Nabp1	483.723	-0.25762	0.148188	-1.73846	0.0821291	0.795423	587	470	556	455	356	497
ENSMUSG00000033845.13	Mrpl15	5167.78	0.124981	0.0719259	1.73763	0.0822752	0.795423	5183	5176	4746	5167	5269	5479
ENSMUSG00000037306.13	Man1c1	1214.37	0.185597	0.106814	1.73757	0.0822868	0.795423	1094	1191	1188	1101	1244	1488
ENSMUSG00000041073.10	Nacad	490.161	-0.443861	0.255389	-1.73798	0.0822143	0.795423	444	607	676	268	356	624
ENSMUSG00000026435.15	Slc45a3	654.612	-0.265646	0.152846	-1.738	0.0822115	0.795423	603	769	812	506	567	691
ENSMUSG00000019966.18	Kitl	2493.78	0.128201	0.0738087	1.73694	0.0823976	0.795593	2580	2256	2455	2517	2308	2896
ENSMUSG00000038991.17	Txndc5	14543.5	0.0893239	0.0514262	1.73693	0.082399	0.795593	14053	14349	14679	13862	14451	16034
ENSMUSG00000038462.3	Uqcrfs1	7979.85	0.09494	0.0546928	1.73588	0.0825854	0.796478	8281	7713	7599	7906	7731	8741
ENSMUSG00000020785.17	Camkk1	492.952	0.25182	0.145056	1.73601	0.0825612	0.796478	404	492	479	517	457	617
ENSMUSG00000028871.7	Rspo1	1495.37	-0.28764	0.165817	-1.73468	0.0827967	0.797623	2207	1397	1429	1243	1411	1313
ENSMUSG00000040694.4	Apobec2	52.7704	-0.759243	0.437687	-1.73467	0.082799	0.797623	65	66	72	19	43	55
ENSMUSG00000028068.14	Iqgap3	4105.31	-0.147726	0.0852361	-1.73314	0.0830714	0.798873	4351	3864	4998	3667	3608	4261
ENSMUSG00000039070.5	Cpa4	169.661	-0.366241	0.211281	-1.73343	0.0830192	0.798873	213	199	172	136	132	172
ENSMUSG00000031144.15	Syp	1028.32	-0.260725	0.150429	-1.73321	0.0830592	0.798873	947	1216	1262	751	909	1119
ENSMUSG00000086544.1	Chn1os3	69.1258	-0.922526	0.53496	-1.72447	0.0846222	0.799014	78	61	139	82	19	40
ENSMUSG00000033475.15	Tomm6	1049.81	-0.315524	0.182246	-1.7313	0.0833978	0.799014	1531	827	1213	921	927	909
ENSMUSG00000059674.7	Cdh24	2963.6	-0.246045	0.142551	-1.72601	0.0843458	0.799014	3198	2541	4122	2352	2472	3235
ENSMUSG00000027375.14	Mal	37.1653	0.747713	0.434021	1.72276	0.0849327	0.799014	36	22	27	40	46	52
ENSMUSG00000065947.3	mt-Nd4l	11989.4	-0.122807	0.0711783	-1.72534	0.084466	0.799014	13199	11437	13623	10501	10412	13151
ENSMUSG00000068036.16	Afdn	9014.01	0.133816	0.0776669	1.72294	0.0848989	0.799014	9029	7905	9377	9256	7970	10778
ENSMUSG00000029570.5	Lfng	1872.74	0.183013	0.105835	1.72923	0.0837684	0.799014	1900	1622	1845	1798	2116	1952
ENSMUSG00000023243.9	Kcnk5	1203.91	-0.169166	0.0981561	-1.72344	0.0848098	0.799014	1357	1179	1364	1001	1111	1243
ENSMUSG00000085379.1	2310058D17Rik	367.715	-0.263872	0.152857	-1.72627	0.0842993	0.799014	390	374	464	344	292	353
ENSMUSG00000026478.14	Lamc1	9492.32	0.11846	0.0686594	1.72532	0.0844692	0.799014	9267	8518	10072	9251	8810	11261
ENSMUSG00000020882.17	Cacnb1	611.787	-0.281943	0.162872	-1.73108	0.083438	0.799014	674	637	744	445	473	731
ENSMUSG00000029922.15	Mkrn1	4002.36	0.119112	0.0691374	1.72284	0.0849183	0.799014	4058	3647	4035	4103	3613	4642
ENSMUSG00000020747.18	Tmem94	5868.6	-0.10418	0.0604298	-1.72398	0.0847114	0.799014	6214	5793	6595	5234	5434	6066
ENSMUSG00000031458.8	Coprs	1689.62	0.128837	0.0748058	1.72229	0.0850169	0.799014	1673	1541	1724	1739	1618	1864
ENSMUSG00000006456.10	Rbm14	9786.3	-0.113439	0.0658259	-1.72331	0.0848322	0.799014	10011	9795	11308	8690	9185	9915
ENSMUSG00000101249.1	Gm29216	107729	-0.103814	0.0599803	-1.7308	0.0834874	0.799014	120371	107894	113075	96029	92936	119293
ENSMUSG00000063410.8	Stk24	6908.62	0.0922757	0.0535146	1.72431	0.0846522	0.799014	6913	6467	7077	6875	6394	7857
ENSMUSG00000013275.9	Slc41a1	2180.05	-0.155106	0.089984	-1.72371	0.0847602	0.799014	2186	2222	2620	1954	1835	2330
ENSMUSG00000019088.14	Dnase1l1	111.396	-0.438741	0.254277	-1.72545	0.0844472	0.799014	127	125	140	106	83	90
ENSMUSG00000067825.11	Pex26	1486.03	-0.146704	0.0850974	-1.72395	0.0847163	0.799014	1549	1528	1699	1273	1356	1547
ENSMUSG00000055799.13	Tcf7l1	7698.79	-0.108013	0.0627065	-1.72252	0.0849756	0.799014	7742	7872	8813	6918	6904	8125
ENSMUSG00000059273.9	Zc3h4	12816.9	-0.0853621	0.0495287	-1.72349	0.0848002	0.799014	13642	13082	13624	12174	11853	12705
ENSMUSG00000031143.4	Ccdc22	2379.18	-0.164747	0.0952491	-1.72965	0.0836929	0.799014	2562	2494	2635	2296	1800	2568
ENSMUSG00000046152.16	Fut10	1059.17	-0.148615	0.0861413	-1.72524	0.0844835	0.799014	1177	1112	1116	964	924	1086
ENSMUSG00000064181.6	Rab3ip	2721.72	-0.107338	0.0623357	-1.72193	0.0850824	0.799014	2859	2823	2949	2439	2499	2815
ENSMUSG00000028334.10	Nans	5708.09	0.116472	0.067263	1.73159	0.0833475	0.799014	5245	5510	5994	5465	5636	6479
ENSMUSG00000031983.7	2310022B05Rik	6505.03	-0.0975266	0.0564482	-1.72772	0.0840386	0.799014	6671	6840	7046	5807	6041	6745
ENSMUSG00000003824.12	Syce2	1722.53	-0.169988	0.0981596	-1.73175	0.0833185	0.799014	2015	1875	1683	1649	1503	1635
ENSMUSG00000060708.4	Bloc1s4	541.3	0.213216	0.123107	1.73196	0.0832811	0.799014	503	517	512	597	544	574
ENSMUSG00000042116.3	Vwa1	604.828	-0.218907	0.12695	-1.72436	0.0846438	0.799014	702	672	614	496	565	591
ENSMUSG00000022656.15	Nectin3	6364.7	0.117104	0.0680016	1.72208	0.0850557	0.799014	6377	6427	5853	6131	6137	7356
ENSMUSG00000025920.19	Stau2	2567.65	-0.125351	0.0726163	-1.72622	0.0843086	0.799014	2721	2831	2633	2310	2348	2605
ENSMUSG00000000957.11	Mmp14	6546.05	0.140142	0.0809261	1.73173	0.0833216	0.799014	6047	6614	6368	5917	6753	7659
ENSMUSG00000034159.12	Mab21l4	90.3274	-0.476282	0.276127	-1.72486	0.0845518	0.799014	100	113	108	82	67	74
ENSMUSG00000007041.9	Clic1	9878.83	0.13545	0.0785855	1.7236	0.0847805	0.799014	9452	10469	8823	9839	9810	10932
ENSMUSG00000071658.5	Gng3	840.945	-0.279439	0.162224	-1.72255	0.0849704	0.799014	844	1053	918	574	748	937
ENSMUSG00000052301.14	Doc2a	378.412	0.298717	0.173246	1.72424	0.0846644	0.799014	282	390	364	376	407	452
ENSMUSG00000037649.10	H2-DMa	226.875	-0.342826	0.198596	-1.72625	0.0843024	0.799014	252	298	224	182	192	218
ENSMUSG00000025475.17	Adgra1	50.8438	-0.640056	0.371515	-1.72283	0.0849193	0.799014	60	74	55	35	36	47
ENSMUSG00000023456.16	Tpi1	52087.9	-0.188208	0.109295	-1.72202	0.0850666	0.799014	53465	67106	48587	48477	45945	49355
ENSMUSG00000022439.9	Parvg	102.981	0.642047	0.371189	1.7297	0.083683	0.799014	45	112	88	125	95	154
ENSMUSG00000073010.9	Gm5127	146.689	0.556172	0.322846	1.72272	0.08494	0.799014	89	177	95	140	180	197
ENSMUSG00000060373.15	Hnrnpc	55303.5	0.101121	0.0587434	1.7214	0.0851775	0.799461	55180	55904	51968	56700	53974	58374
ENSMUSG00000032289.15	Thsd4	992.882	0.204289	0.11872	1.72076	0.0852948	0.800115	877	1046	894	1031	919	1204
ENSMUSG00000031862.11	Atp13a1	5208.21	-0.141329	0.0822199	-1.71891	0.0856307	0.802818	5520	4896	6311	4654	4664	5341
ENSMUSG00000024944.6	Arl2	2643.43	-0.129422	0.0753245	-1.71819	0.0857613	0.803594	2767	2678	3002	2440	2474	2537
ENSMUSG00000066113.16	Adamtsl1	115.716	0.678239	0.3949	1.71749	0.0858889	0.804341	118	92	62	73	143	211
ENSMUSG00000043843.17	Tmem145	114.159	-0.64708	0.376838	-1.71713	0.0859556	0.804518	130	101	197	56	72	140
ENSMUSG00000030335.6	Mrpl51	5212.03	0.110223	0.0642141	1.7165	0.0860712	0.804983	5332	4950	5045	5261	5267	5440
ENSMUSG00000049624.14	Slc17a5	637.612	-0.189842	0.110609	-1.71633	0.0861011	0.804983	712	678	688	549	539	679
ENSMUSG00000000948.16	Gm38393	229.697	-0.432608	0.25264	-1.71235	0.0868327	0.80572	249	192	369	177	173	231
ENSMUSG00000067629.13	Syngap1	4153.45	-0.19513	0.113898	-1.7132	0.0866756	0.80572	4380	3760	5446	3567	3440	4494
ENSMUSG00000037999.13	Arap2	187.141	0.348899	0.203656	1.71317	0.0866807	0.80572	186	141	177	216	194	209
ENSMUSG00000067736.2	Gm10222	12037.2	-0.12211	0.0712205	-1.71454	0.0864301	0.80572	13252	11475	13676	10543	10462	13203
ENSMUSG00000006585.3	Cdt1	6999.13	-0.127656	0.0744787	-1.71399	0.0865303	0.80572	7353	6850	8161	6387	6634	6715
ENSMUSG00000029313.18	Aff1	1666.96	0.161623	0.0943328	1.71333	0.0866527	0.80572	1673	1525	1616	1721	1463	2046
ENSMUSG00000037902.18	Sirpa	3423.84	0.125063	0.0730114	1.71293	0.0867258	0.80572	3276	3181	3563	3249	3263	4086
ENSMUSG00000029125.14	Stx18	2582.19	-0.123028	0.0718199	-1.71301	0.0867114	0.80572	2780	2664	2787	2401	2422	2471
ENSMUSG00000060467.4	Gm10080	237.251	0.300477	0.175413	1.71296	0.0867192	0.80572	201	216	233	236	261	277
ENSMUSG00000061887.14	Ssbp3	21171.8	-0.0969086	0.0565191	-1.71462	0.0864157	0.80572	21222	22599	23060	18989	19710	21812
ENSMUSG00000022114.5	Spry2	2483.56	0.171597	0.100032	1.71541	0.0862702	0.80572	2175	2446	2517	2602	2650	2494
ENSMUSG00000021684.17	Pde8b	124.04	0.405709	0.236889	1.71265	0.0867767	0.80572	113	113	100	149	123	146
ENSMUSG00000030782.17	Tgfb1i1	1228.42	0.217808	0.127206	1.71225	0.086851	0.80572	1034	1248	1187	1091	1365	1452
ENSMUSG00000040258.6	Nxph4	150.855	-0.493747	0.28811	-1.71374	0.0865757	0.80572	128	221	189	95	126	151
ENSMUSG00000007908.14	Hmgcll1	272.906	0.279073	0.163095	1.71111	0.0870614	0.806876	247	240	267	277	303	303
ENSMUSG00000028910.12	Mecr	1701.57	0.12838	0.0750299	1.71105	0.0870716	0.806876	1640	1594	1738	1685	1715	1852
ENSMUSG00000017132.17	Cyth1	2241.38	-0.138867	0.0812024	-1.71013	0.0872415	0.807281	2474	2272	2438	2006	2155	2132
ENSMUSG00000115049.1	Gm49172	330.353	0.311344	0.182069	1.71004	0.0872593	0.807281	293	296	313	304	310	478
ENSMUSG00000036242.15	Armh4	1676.07	-0.211701	0.123771	-1.71043	0.0871868	0.807281	1698	2152	1636	1436	1497	1661
ENSMUSG00000057667.7	Bloc1s3	670.87	-0.194126	0.113584	-1.7091	0.0874324	0.807993	737	728	724	617	530	710
ENSMUSG00000028772.19	Zcchc17	3370.53	0.107069	0.0626414	1.70923	0.0874082	0.807993	3290	3332	3297	3299	3379	3652
ENSMUSG00000031591.14	Asah1	2311.82	0.146221	0.0855816	1.70856	0.0875328	0.808476	2141	2385	2178	2307	2155	2742
ENSMUSG00000068335.6	Dok1	587.144	0.199631	0.116907	1.70761	0.0877093	0.809661	535	551	585	569	618	669
ENSMUSG00000113640.1	Adat3	76.3336	-0.851183	0.498574	-1.70724	0.0877783	0.809704	55	84	162	32	81	46
ENSMUSG00000046719.7	Nxph3	131.741	-0.464055	0.271938	-1.70648	0.0879194	0.809704	168	133	167	122	74	134
ENSMUSG00000029145.12	Eif2b4	3611.2	0.11055	0.0647712	1.70678	0.0878637	0.809704	3536	3450	3632	3583	3678	3807
ENSMUSG00000028164.15	Manba	377.66	0.26726	0.156632	1.70629	0.0879548	0.809704	378	359	310	381	420	416
ENSMUSG00000042807.15	Hecw2	815.167	0.203857	0.119426	1.70698	0.0878267	0.809704	800	826	688	842	772	973
ENSMUSG00000069171.14	Nr2f1	10255.4	-0.113329	0.0664756	-1.70482	0.0882275	0.809997	10726	9994	11895	9008	9382	10781
ENSMUSG00000096681.1	Rps19-ps1	901.174	0.161752	0.0948242	1.70581	0.0880428	0.809997	871	868	861	891	928	993
ENSMUSG00000020186.7	Csrp2	8633.42	-0.14879	0.0872701	-1.70493	0.088207	0.809997	9398	9699	8631	7881	8372	7859
ENSMUSG00000051373.5	Plpp7	240.488	0.327922	0.192299	1.70527	0.088144	0.809997	232	234	185	270	260	259
ENSMUSG00000020319.9	Wdpcp	711.198	0.214363	0.125717	1.70513	0.0881709	0.809997	641	749	620	716	703	844
ENSMUSG00000037221.13	Mospd3	1040.84	-0.165009	0.0968088	-1.70448	0.0882906	0.810134	1127	1057	1181	955	966	974
ENSMUSG00000029697.6	Fezf1	1685.04	0.169366	0.0993945	1.70398	0.0883855	0.810476	1641	1458	1756	1536	1767	1979
ENSMUSG00000027524.9	Edn3	963.366	-0.204314	0.119919	-1.70377	0.0884243	0.810476	997	1138	1014	839	923	876
ENSMUSG00000078480.3	Mrpl48-ps	223.272	-0.50574	0.296911	-1.70334	0.0885045	0.810737	312	231	259	266	118	160
ENSMUSG00000037279.13	Ovol2	64.8015	0.592985	0.34818	1.7031	0.0885493	0.810737	42	55	61	61	73	98
ENSMUSG00000055116.8	Arntl	905.819	0.16249	0.0954415	1.70251	0.0886603	0.811312	893	857	863	918	932	975
ENSMUSG00000042426.6	Dhx29	5555.18	0.0912296	0.0536111	1.70169	0.0888134	0.812271	5339	5367	5743	5558	5314	6080
ENSMUSG00000091133.1	Gm17108	286.873	-0.574639	0.337846	-1.70089	0.0889635	0.813201	349	336	365	94	270	324
ENSMUSG00000094974.1	Rps19-ps2	904.87	0.160434	0.094339	1.70062	0.0890152	0.813231	878	871	863	891	929	1003
ENSMUSG00000048458.8	Inka2	599.485	-0.338792	0.199281	-1.70007	0.0891183	0.813731	532	804	707	417	468	695
ENSMUSG00000044456.16	Rin3	670.128	0.183655	0.108107	1.69883	0.0893503	0.815237	667	588	665	661	680	768
ENSMUSG00000025103.8	Btbd1	6546.81	0.104561	0.0615541	1.69868	0.0893802	0.815237	6555	6534	6193	6743	6044	7298
ENSMUSG00000025208.9	Mrpl43	2907.28	0.124384	0.0732484	1.69812	0.0894854	0.815753	2811	2828	2864	3024	2923	2998
ENSMUSG00000007646.13	Rad51c	1154.14	-0.204535	0.120476	-1.69773	0.089559	0.815982	1263	1396	1113	1103	934	1137
ENSMUSG00000024277.14	Mapre2	6438	-0.0888997	0.0524004	-1.69655	0.0897822	0.817572	6637	6721	6930	5818	5842	6815
ENSMUSG00000030592.18	Ryr1	517.751	-0.269645	0.159012	-1.69576	0.0899321	0.818494	636	447	652	451	432	507
ENSMUSG00000097331.2	F420014N23Rik	46.7136	-0.830952	0.490717	-1.69334	0.0903907	0.818675	54	34	96	24	34	42
ENSMUSG00000021604.15	Irx4	112.13	-0.500747	0.295414	-1.69507	0.0900621	0.818675	166	93	144	99	85	90
ENSMUSG00000043279.9	Trim56	1728.6	0.153881	0.0908917	1.69302	0.0904523	0.818675	1749	1510	1750	1727	1580	2099
ENSMUSG00000041781.9	Cpsf2	10044.4	0.0872485	0.05154	1.69283	0.0904877	0.818675	10366	9637	9780	9722	9915	10961
ENSMUSG00000055707.13	Klhl26	2314.33	-0.111361	0.0657725	-1.69312	0.090432	0.818675	2440	2385	2524	2175	2100	2300
ENSMUSG00000031657.16	Heatr3	7562.69	0.109521	0.0646611	1.69376	0.0903104	0.818675	7755	7227	7262	7425	7795	7944
ENSMUSG00000068039.13	Tcp1	44311.3	0.0799845	0.047204	1.69444	0.0901813	0.818675	44867	44001	42812	43254	43428	47948
ENSMUSG00000021400.8	Wrnip1	2429.76	0.131877	0.0778095	1.69487	0.0900998	0.818675	2226	2428	2432	2320	2448	2750
ENSMUSG00000047866.18	Lonp2	3848.93	0.148405	0.0876573	1.69301	0.0904532	0.818675	3462	3987	3701	3907	4022	4003
ENSMUSG00000044499.11	Hs3st5	75.6097	-0.532865	0.314506	-1.69429	0.0902097	0.818675	83	105	85	56	51	77
ENSMUSG00000025213.11	Kazald1	35.9896	0.77158	0.455517	1.69386	0.0902925	0.818675	24	33	24	41	53	39
ENSMUSG00000098789.7	Jmjd7	390.918	-0.312188	0.184541	-1.6917	0.0907034	0.818697	537	344	446	368	307	356
ENSMUSG00000007080.14	Pole	6623.29	-0.186844	0.110454	-1.69161	0.0907209	0.818697	6934	5975	8698	5904	5401	7084
ENSMUSG00000067017.5	Capza1-ps1	6261.84	0.140106	0.0828813	1.69045	0.0909423	0.818697	6591	5175	6480	6168	6080	7198
ENSMUSG00000037989.15	Wnk2	2594.56	-0.154524	0.0913665	-1.69125	0.0907888	0.818697	2923	2411	3036	2439	2142	2697
ENSMUSG00000033278.10	Ptprm	1569.69	0.137674	0.0814632	1.69001	0.0910259	0.818697	1573	1397	1604	1635	1487	1744
ENSMUSG00000034724.18	Cnot6l	3055.95	-0.141141	0.0833935	-1.69247	0.0905563	0.818697	3407	3078	3321	2678	2515	3447
ENSMUSG00000117819.1	Gm50253	915.37	-0.394917	0.23367	-1.69006	0.0910165	0.818697	689	1005	1489	607	858	874
ENSMUSG00000118346.1	Tmem179b	679.513	-0.17763	0.105038	-1.6911	0.0908182	0.818697	720	712	774	595	591	703
ENSMUSG00000039737.11	Prkrip1	1961.41	0.124143	0.073444	1.69031	0.0909691	0.818697	1959	1876	1903	1998	1967	2075
ENSMUSG00000022016.17	Akap11	7132.06	-0.0945611	0.0559332	-1.69061	0.0909118	0.818697	7817	7483	7214	6647	6339	7433
ENSMUSG00000017144.8	Rnd3	9080.55	0.139787	0.0826292	1.69175	0.0906946	0.818697	8694	9680	8003	8995	8805	10391
ENSMUSG00000029614.13	Rpl6	69915.7	0.0819169	0.0484899	1.68936	0.0911503	0.819378	69525	69607	68491	69008	69254	74113
ENSMUSG00000081400.1	Gm13680	666.122	0.192959	0.114247	1.68897	0.0912259	0.819619	647	648	605	686	618	804
ENSMUSG00000049036.7	Tmem121	702.2	0.228074	0.135127	1.68784	0.0914413	0.820832	722	544	715	707	760	769
ENSMUSG00000032463.10	Faim	1691.06	0.137549	0.0814982	1.68775	0.0914586	0.820832	1751	1571	1603	1784	1583	1875
ENSMUSG00000020412.16	Ascc2	5589.37	-0.149133	0.088396	-1.68711	0.0915827	0.821508	5789	5326	6881	5362	4668	5662
ENSMUSG00000018537.16	Pcgf2	5507.9	-0.134949	0.0800932	-1.68491	0.0920068	0.821804	5738	5252	6659	5166	4857	5502
ENSMUSG00000008129.14	4930432K21Rik	129.038	0.419236	0.248636	1.68614	0.0917685	0.821804	98	102	138	131	145	161
ENSMUSG00000021318.15	Gli3	11445.7	0.104526	0.0620134	1.68555	0.0918832	0.821804	12212	10770	10751	11196	10976	12949
ENSMUSG00000002948.19	Map2k7	5431.39	-0.0916013	0.0543334	-1.68591	0.091813	0.821804	5705	5493	5939	4957	5060	5529
ENSMUSG00000062611.4	Rps3a2	14484.9	0.0960759	0.0570121	1.68518	0.091953	0.821804	14576	14626	13583	14627	13819	15823
ENSMUSG00000019846.11	Lama4	2364.88	-0.187108	0.111046	-1.68496	0.0919972	0.821804	2348	2693	2653	1948	1898	2741
ENSMUSG00000001891.16	Ugp2	3309.93	0.139317	0.0826504	1.68562	0.0918691	0.821804	3096	3447	3078	3338	3061	3890
ENSMUSG00000030680.6	Pagr1a	950.542	-1.97164	1.1697	-1.6856	0.0918722	0.821804	2008	2391	193	281	83	831
ENSMUSG00000032913.13	Lrig2	2375.36	-0.117116	0.0695217	-1.6846	0.0920666	0.821901	2527	2502	2528	2126	2060	2572
ENSMUSG00000078485.3	Plekhn1	2914.38	-0.197804	0.117441	-1.68428	0.0921269	0.822003	2892	2768	3877	2506	2433	3119
ENSMUSG00000039568.6	Ubald1	1972.25	-0.162226	0.0963472	-1.68376	0.0922271	0.82246	2122	2094	2151	1914	1832	1733
ENSMUSG00000024787.14	Snx15	994.46	-0.147033	0.0873755	-1.68278	0.0924183	0.823728	1089	1019	1088	898	896	997
ENSMUSG00000022055.7	Nefl	3216.74	-0.669711	0.398129	-1.68214	0.0925409	0.824384	2720	5106	4211	1473	2430	3531
ENSMUSG00000023984.17	Gm20517	47.5979	-0.805972	0.479313	-1.68152	0.0926628	0.825033	46	90	48	47	25	30
ENSMUSG00000037860.15	Aim2	178.087	0.354528	0.210887	1.68113	0.0927385	0.825269	155	177	145	206	191	192
ENSMUSG00000062785.14	Kcnc3	553.258	-0.312217	0.185798	-1.68041	0.0928775	0.825765	627	474	779	446	416	608
ENSMUSG00000034037.14	Fgd5	1281.14	0.183691	0.109318	1.68033	0.0928924	0.825765	1228	1166	1276	1137	1285	1626
ENSMUSG00000028753.12	Vwa5b1	119.479	-0.474798	0.282618	-1.68	0.0929574	0.825905	139	134	152	128	75	92
ENSMUSG00000083863.1	Gm13341	1718.64	-0.18944	0.112788	-1.67961	0.0930331	0.826141	2134	1777	1689	1681	1358	1717
ENSMUSG00000031398.13	Plxna3	3406.94	-0.230725	0.137722	-1.67529	0.0938773	0.826303	3317	3174	4781	2811	2748	3765
ENSMUSG00000085376.1	Gm14508	32.547	-0.806971	0.481101	-1.67734	0.0934756	0.826303	47	36	44	17	19	35
ENSMUSG00000104435.1	Gm37422	1110.42	0.335432	0.199936	1.6777	0.0934059	0.826303	1060	900	1046	959	899	1872
ENSMUSG00000022568.17	Scrib	14359.7	-0.113355	0.0676601	-1.67536	0.0938638	0.826303	14979	13783	16915	12959	12940	14936
ENSMUSG00000096842.1	Gm10736	4017.27	-0.155164	0.0925314	-1.67687	0.093567	0.826303	4616	3960	4375	3385	4011	3811
ENSMUSG00000062542.11	Syt9	823.288	0.163517	0.0974264	1.67836	0.0932767	0.826303	809	737	830	856	800	917
ENSMUSG00000097891.1	Gm3650	365.231	0.258728	0.15425	1.67733	0.0934772	0.826303	335	324	358	435	346	394
ENSMUSG00000038368.16	Focad	1738.1	0.128319	0.0765269	1.67679	0.0935838	0.826303	1666	1637	1776	1827	1633	1910
ENSMUSG00000046314.16	Stxbp6	1303.91	0.167474	0.099854	1.67719	0.0935057	0.826303	1365	1217	1173	1424	1253	1398
ENSMUSG00000073423.10	Zfp414	1513.65	-0.145988	0.0869757	-1.6785	0.0932505	0.826303	1568	1577	1717	1337	1434	1472
ENSMUSG00000040857.15	Erf	6853.96	-0.0998829	0.0595848	-1.67631	0.0936765	0.826303	6974	7058	7651	6168	6413	6979
ENSMUSG00000033917.15	Gde1	2721.97	0.101019	0.0602478	1.67672	0.0935976	0.826303	2707	2654	2669	2675	2624	3039
ENSMUSG00000021716.14	Srek1ip1	1882.1	-0.133103	0.0794106	-1.67613	0.0937121	0.826303	1963	2019	2037	1701	1580	2046
ENSMUSG00000005413.8	Hmox1	1296.7	0.14386	0.0858744	1.67524	0.0938869	0.826303	1187	1273	1306	1331	1238	1460
ENSMUSG00000039968.9	Rsbn1l	1695.21	-0.158964	0.0948601	-1.67577	0.0937831	0.826303	1848	1878	1739	1649	1346	1753
ENSMUSG00000042821.7	Snai1	2546.37	-0.177229	0.105693	-1.67683	0.0935759	0.826303	2583	2949	2721	2136	2538	2369
ENSMUSG00000053024.14	Cntn2	1411.88	-0.675005	0.402481	-1.67711	0.0935208	0.826303	1250	2021	2029	654	948	1670
ENSMUSG00000036427.5	Gpi1	29984.7	-0.141231	0.0843531	-1.67429	0.0940743	0.827519	28325	35095	32609	27350	27586	29284
ENSMUSG00000035268.14	Pkig	4428.74	-0.106783	0.0637959	-1.67382	0.0941655	0.827888	4883	4545	4613	4185	4096	4309
ENSMUSG00000104649.1	Gm43712	214.142	-0.343997	0.20571	-1.67224	0.0944767	0.83019	244	238	250	202	192	160
ENSMUSG00000013523.13	Bcas1	81.4048	-0.557954	0.33407	-1.67017	0.094886	0.832119	117	74	106	69	71	53
ENSMUSG00000036781.13	Rps27l	7287.8	0.101285	0.0606416	1.67022	0.0948755	0.832119	7733	6691	7087	7111	7093	8119
ENSMUSG00000028333.10	Anp32b	40961.6	0.0655833	0.0392685	1.67013	0.0948942	0.832119	41976	39585	40842	40456	39143	44296
ENSMUSG00000044770.14	Scml4	38.5795	-0.757289	0.453414	-1.67019	0.0948811	0.832119	55	54	39	36	19	30
ENSMUSG00000070532.5	Ccdc190	42.7565	0.698859	0.418789	1.66876	0.0951643	0.833183	40	25	35	50	40	68
ENSMUSG00000029651.16	Mtus2	337.902	-0.345384	0.206913	-1.66922	0.0950732	0.833183	329	444	381	221	309	353
ENSMUSG00000020704.13	Asic2	98.0884	-0.604759	0.362369	-1.6689	0.0951364	0.833183	88	150	123	49	72	112
ENSMUSG00000116657.1	Gm49774	105.964	-0.431713	0.258777	-1.66828	0.0952604	0.83359	133	127	112	89	74	105
ENSMUSG00000097571.9	Jpx	294.348	-0.403506	0.241926	-1.66789	0.0953375	0.833745	374	227	428	276	239	231
ENSMUSG00000020770.13	Unk	3704.7	-0.132688	0.0795642	-1.66769	0.0953772	0.833745	3793	3623	4443	3426	3200	3841
ENSMUSG00000031016.9	Wee1	4439.76	-0.095528	0.0573067	-1.66696	0.0955224	0.833932	4601	4564	4861	4068	3897	4756
ENSMUSG00000005514.14	Por	5830.7	-0.0963484	0.0577884	-1.66726	0.0954622	0.833932	6170	6083	6167	5116	5395	6175
ENSMUSG00000006356.10	Crip2	3006.46	0.152933	0.0917504	1.66683	0.0955475	0.833932	2654	2976	3071	2833	3231	3283
ENSMUSG00000010080.15	Epn3	444.439	0.27656	0.166015	1.66588	0.0957377	0.834169	406	347	478	536	427	474
ENSMUSG00000030342.8	Cd9	891.062	0.171682	0.103069	1.6657	0.095773	0.834169	882	840	840	843	948	999
ENSMUSG00000046280.9	She	755.687	0.192321	0.11546	1.6657	0.0957731	0.834169	672	779	703	750	778	855
ENSMUSG00000110980.1	Gm47204	67.0024	0.725699	0.435536	1.66622	0.09567	0.834169	50	57	47	53	126	64
ENSMUSG00000061740.8	Cyp2d22	160.436	-0.446872	0.268392	-1.665	0.0959134	0.834526	158	167	242	148	97	159
ENSMUSG00000012117.13	Dhdds	4009.15	-0.109117	0.0655265	-1.66524	0.0958654	0.834526	4038	4177	4506	3667	3703	4031
ENSMUSG00000028337.14	Coro2a	919.541	-0.259104	0.155656	-1.66459	0.095994	0.834795	823	1148	1088	775	697	1020
ENSMUSG00000000320.10	Alox12	182.964	0.384787	0.231251	1.66394	0.0961248	0.8355	153	135	198	186	225	199
ENSMUSG00000021200.14	Asb2	31.0581	0.80707	0.485409	1.66266	0.0963808	0.83686	19	27	23	29	36	53
ENSMUSG00000049625.6	Tifab	111.231	0.555757	0.334232	1.66279	0.0963549	0.83686	60	109	106	104	111	181
ENSMUSG00000051786.15	Tubgcp6	5159.55	-0.111467	0.0671223	-1.66065	0.0967834	0.839922	5522	4944	5935	4723	4608	5351
ENSMUSG00000057715.13	A830018L16Rik	81.0631	-0.564937	0.340259	-1.66032	0.0968509	0.840074	103	120	72	59	52	84
ENSMUSG00000028454.16	Pigo	1783.99	-0.184819	0.111387	-1.65925	0.0970656	0.840266	1948	1623	2244	1563	1502	1888
ENSMUSG00000030022.14	Adamts9	2314.75	0.172815	0.104152	1.65926	0.097064	0.840266	2292	2086	2280	2527	1925	2840
ENSMUSG00000003233.12	Dvl3	8787.36	-0.121635	0.0733031	-1.65935	0.0970454	0.840266	8955	8823	10238	7550	7813	9604
ENSMUSG00000036622.15	Atp13a2	4879.88	-0.12805	0.0771871	-1.65895	0.0971254	0.840266	4833	5101	5650	4176	4465	5172
ENSMUSG00000031168.14	Ebp	985.258	-0.172935	0.104258	-1.65872	0.0971729	0.840266	976	1111	1104	875	833	1038
ENSMUSG00000036570.14	Fxyd1	93.5428	-0.501537	0.302332	-1.6589	0.0971369	0.840266	97	139	98	77	78	73
ENSMUSG00000036968.15	Cnpy4	2723.81	0.153449	0.092536	1.65826	0.0972647	0.840627	2562	2580	2744	2401	2877	3218
ENSMUSG00000079511.8	Gm42688	2045.85	-0.130207	0.0785532	-1.65757	0.0974049	0.841249	2086	2286	2160	1898	1778	2107
ENSMUSG00000031548.7	Sfrp1	18225.6	0.165695	0.0999723	1.65741	0.0974367	0.841249	18050	18412	16010	16057	20552	20292
ENSMUSG00000009734.18	Pou6f2	30.6465	-0.835178	0.504111	-1.65673	0.0975733	0.841996	40	41	39	31	14	20
ENSMUSG00000030125.11	Lrrc23	115.498	0.47657	0.287746	1.65622	0.0976776	0.842463	128	72	96	128	138	130
ENSMUSG00000006445.3	Epha2	990.643	0.179232	0.108234	1.65597	0.0977283	0.842468	942	872	1029	1111	930	1068
ENSMUSG00000093485.1	Gm20708	113.973	0.850737	0.51383	1.65568	0.0977868	0.842541	172	34	44	134	141	159
ENSMUSG00000029148.15	Nrbp1	7788.51	0.0831032	0.0502092	1.65514	0.0978962	0.842696	7795	7392	7947	7430	7611	8673
ENSMUSG00000023068.16	Nus1	6147.69	0.0849102	0.0513176	1.6546	0.0980054	0.842696	6311	5898	6036	6169	5778	6783
ENSMUSG00000081695.1	Rpsa-ps5	807.803	0.159443	0.0963542	1.65475	0.0979742	0.842696	787	767	779	811	820	888
ENSMUSG00000106755.1	Tpi-rs11	698.994	-0.224071	0.135414	-1.65471	0.0979841	0.842696	717	871	710	613	637	653
ENSMUSG00000028864.7	Hgf	153.401	-0.411774	0.249006	-1.65367	0.0981947	0.843892	183	152	201	130	146	110
ENSMUSG00000006435.16	Neurl1a	538.868	-0.345828	0.209199	-1.65311	0.0983092	0.844104	771	493	584	338	478	596
ENSMUSG00000005994.14	Tyrp1	41.8288	-0.865523	0.52359	-1.65305	0.0983198	0.844104	85	51	29	23	37	27
ENSMUSG00000039384.8	Dusp10	338.984	0.292323	0.176876	1.6527	0.0983919	0.844292	319	310	303	375	280	457
ENSMUSG00000020089.8	Ppa1	14066.3	0.0835548	0.0505725	1.65218	0.098498	0.844409	14643	13174	13960	13750	13818	15219
ENSMUSG00000040511.14	Pvr	489.897	-0.198267	0.120006	-1.65214	0.0985061	0.844409	520	518	563	432	422	497
ENSMUSG00000031642.9	Sh3rf1	3269.77	-0.0992634	0.0601323	-1.65075	0.0987899	0.844748	3521	3255	3570	2958	2950	3440
ENSMUSG00000038602.7	Slc35f1	1496.53	0.176395	0.10686	1.65071	0.0987968	0.844748	1440	1366	1492	1305	1591	1810
ENSMUSG00000039481.5	Nrtn	95.6964	0.444917	0.269396	1.65154	0.0986291	0.844748	82	80	86	112	87	129
ENSMUSG00000043008.9	Klhl6	518.852	0.240849	0.145893	1.65086	0.0987675	0.844748	457	477	521	512	467	695
ENSMUSG00000112163.1	Gm8188	176.513	0.51749	0.313436	1.65102	0.0987345	0.844748	146	165	132	300	150	160
ENSMUSG00000031970.16	Dbndd1	764.694	-0.192754	0.116822	-1.64998	0.0989465	0.845597	871	806	818	657	611	854
ENSMUSG00000051339.10	2900026A02Rik	2673	0.127131	0.077085	1.64923	0.0991009	0.846057	2755	2455	2606	2868	2439	2952
ENSMUSG00000029468.17	P2rx7	46.3741	0.704747	0.427259	1.64946	0.0990532	0.846057	37	35	36	50	37	86
ENSMUSG00000029650.10	Slc46a3	95.3782	0.483109	0.293016	1.64875	0.0991991	0.846466	65	92	86	95	98	138
ENSMUSG00000117959.1	D330050I16Rik	66.3638	-0.552201	0.335321	-1.64678	0.0996029	0.847003	82	63	97	51	45	64
ENSMUSG00000034949.18	Zfr2	264.276	-0.30297	0.183887	-1.64759	0.0994371	0.847003	281	265	348	228	199	276
ENSMUSG00000020143.15	Dock2	104.452	0.604261	0.366947	1.64672	0.0996148	0.847003	57	77	120	91	105	182
ENSMUSG00000064284.12	Cdpf1	555.562	-0.195211	0.118505	-1.64728	0.0995004	0.847003	583	574	657	504	490	537
ENSMUSG00000002320.15	Tm9sf1	3379.09	-0.104417	0.063387	-1.64729	0.099499	0.847003	3570	3452	3686	2979	3032	3641
ENSMUSG00000110679.1	Rpl10-ps5	2315.87	0.128135	0.0778084	1.6468	0.0995994	0.847003	2182	2238	2345	2264	2412	2463
ENSMUSG00000025128.7	Bhlhe22	117.858	0.525328	0.318992	1.64684	0.0995917	0.847003	68	137	89	132	140	138
ENSMUSG00000042190.12	Cmklr1	127.167	0.407724	0.247672	1.64623	0.0997172	0.847017	94	120	120	151	119	160
ENSMUSG00000029413.14	Naaa	201.959	0.335335	0.203692	1.64629	0.0997044	0.847017	160	210	175	205	215	247
ENSMUSG00000110630.1	K230015D01Rik	49.1723	-0.602145	0.366013	-1.64515	0.0999397	0.848478	57	64	60	37	41	37
ENSMUSG00000041361.13	Myzap	485.474	0.205926	0.125192	1.64489	0.0999929	0.848501	474	467	437	515	462	563
ENSMUSG00000058741.4	Prr19	31.4118	-0.75803	0.461019	-1.64425	0.100125	0.849158	44	31	46	23	22	24
ENSMUSG00000109336.1	Samd4b	8979.59	-0.122799	0.0746942	-1.64402	0.100171	0.849158	9224	8671	10758	7992	8180	9269
ENSMUSG00000028176.13	Lrrc7	37.5479	-0.731279	0.44509	-1.64299	0.100385	0.850539	54	51	38	34	25	24
ENSMUSG00000005958.15	Ephb3	4786.15	-0.126322	0.0769187	-1.64228	0.100532	0.851273	4868	4717	5702	4251	4228	5083
ENSMUSG00000022054.11	Nefm	6407.9	-0.677685	0.412698	-1.64208	0.100573	0.851273	5173	10163	8696	3030	4526	7236
ENSMUSG00000070822.5	Zscan18	994.675	-0.193923	0.118129	-1.64162	0.100669	0.851655	1041	1017	1190	933	751	1073
ENSMUSG00000005442.13	Cic	11937.5	-0.14168	0.0863281	-1.64118	0.10076	0.852002	12087	11760	14479	10119	10302	13294
ENSMUSG00000060429.12	Sntb1	589.726	-0.241833	0.147465	-1.63994	0.101018	0.85375	549	724	678	485	527	587
ENSMUSG00000082396.4	Zfp389	31.2401	-0.751675	0.458473	-1.63952	0.101105	0.853769	40	36	44	26	18	25
ENSMUSG00000070002.7	Ell	1712.85	-0.144266	0.087998	-1.63942	0.101125	0.853769	1825	1731	1945	1446	1636	1728
ENSMUSG00000020799.16	Tekt1	276.953	-0.26812	0.163568	-1.6392	0.101172	0.853769	296	302	327	255	242	244
ENSMUSG00000024851.14	Pitpnm1	1001.74	-0.216811	0.132366	-1.63797	0.101428	0.85393	1098	899	1303	865	838	1045
ENSMUSG00000078503.9	Zfp990	1072.3	0.356293	0.217442	1.63856	0.101304	0.85393	1052	810	1019	1399	679	1523
ENSMUSG00000018820.13	Zfyve27	1783.79	-0.189797	0.115982	-1.63644	0.101748	0.85393	1760	1745	2315	1534	1507	1904
ENSMUSG00000021481.11	Zfp346	2771.23	-0.1158	0.0707742	-1.63618	0.101801	0.85393	3047	2672	3102	2533	2440	2905
ENSMUSG00000044628.5	Rnf208	588.342	-0.203467	0.124336	-1.63643	0.10175	0.85393	653	598	676	471	523	628
ENSMUSG00000025577.7	Cbx2	17332.1	-0.100153	0.0611915	-1.63671	0.101692	0.85393	17952	17318	19587	15874	16472	17041
ENSMUSG00000042406.8	Atf4	14179.6	0.102718	0.0627554	1.63679	0.101674	0.85393	14672	13291	13858	14838	13893	14596
[truncated: 53,402 more rows]

## Sheet: Adj < 0.05
Ensembl	Gene	baseMean	log2FoldChange	lfcSE	stat	pvalue	padj	a (ctrl 1)	c (ctrl 2)	e (ctrl 3)	b (mut 1)	d (mut 2)	f (mut 3)
ENSMUSG00000032373.15	Car12	1801.12	-1.52912	0.0874596	-17.4838	1.9054e-68	3.00989e-64	2830	2498	2857	920	899	916
ENSMUSG00000032291.8	Crabp1	42005.2	-1.06166	0.0608478	-17.4477	3.58107e-68	3.00989e-64	60099	57214	56314	27165	26147	26954
ENSMUSG00000023078.6	Cxcl13	237.958	-4.83508	0.298828	-16.1802	6.95895e-59	3.89933e-55	552	411	445	15	9	24
ENSMUSG00000041126.16	H2az2	10211.2	-1.00067	0.0677701	-14.7656	2.44109e-49	1.02587e-45	14017	14598	12976	6620	6400	7095
ENSMUSG00000027637.3	Rab5if	3971.6	0.877387	0.067612	12.9768	1.65647e-38	5.56905e-35	2733	2985	2836	4867	4753	5610
ENSMUSG00000098332.2	Pigbos1	197.141	-3.19991	0.256173	-12.4912	8.3359e-36	2.33544e-32	418	368	300	43	37	34
ENSMUSG00000027636.11	Sla2	1190.72	-4.17414	0.352732	-11.8338	2.61195e-32	6.27242e-29	2447	2222	2230	94	178	92
ENSMUSG00000004872.15	Pax3	1470.58	-1.00493	0.0870845	-11.5397	8.3211e-31	1.74847e-27	1936	1928	2140	983	855	1059
ENSMUSG00000032327.14	Stra6	3714.29	-0.734218	0.0662002	-11.0909	1.38931e-28	2.59492e-25	4697	4471	5023	2724	2674	2838
ENSMUSG00000029120.10	Ppp2r2c	485.626	-2.06656	0.19073	-10.835	2.34991e-27	3.9502e-24	866	712	823	148	150	262
ENSMUSG00000026100.6	Mstn	183.608	-2.31505	0.225822	-10.2517	1.16339e-24	1.77787e-21	299	295	341	54	69	58
ENSMUSG00000079466.2	Prdm12	499.67	-2.41228	0.239045	-10.0913	6.03393e-24	8.45253e-21	663	943	963	100	191	176
ENSMUSG00000040310.12	Alx4	12888.7	-0.677343	0.0712554	-9.50585	1.98414e-21	2.56564e-18	17117	14117	17324	9369	9418	10545
ENSMUSG00000054728.17	Phactr1	1258.86	-1.04983	0.118438	-8.8639	7.72655e-19	9.27738e-16	1605	1706	1881	688	754	996
ENSMUSG00000008590.4	Htr3b	184.441	-1.78667	0.203607	-8.77511	1.70733e-18	1.91334e-15	287	279	309	80	70	96
ENSMUSG00000018604.18	Tbx3	3580.38	-0.597123	0.0699655	-8.53454	1.40712e-17	1.47835e-14	4398	4121	4668	2695	2809	2910
ENSMUSG00000043496.7	Tril	8600.5	-0.567179	0.0667433	-8.49792	1.93022e-17	1.90865e-14	11290	9684	10444	6336	6779	7380
ENSMUSG00000034330.10	Plcg2	991.235	-0.879226	0.105275	-8.35169	6.72925e-17	6.28437e-14	1389	1149	1394	669	628	772
ENSMUSG00000021411.16	Pxdc1	436.212	-1.09247	0.131932	-8.28056	1.22596e-16	1.08465e-13	600	615	600	252	271	301
ENSMUSG00000022997.9	Wnt1	77.1435	3.31797	0.420344	7.89347	2.93906e-15	2.47028e-12	10	15	18	172	88	157
ENSMUSG00000036144.6	Meox2	120.233	2.25053	0.287966	7.81526	5.48513e-15	4.19113e-12	49	33	46	169	168	256
ENSMUSG00000032908.9	Sgpp2	839.022	-1.26287	0.161509	-7.81917	5.31724e-15	4.19113e-12	1246	1117	1261	600	366	494
ENSMUSG00000036602.14	Alx1	6564.21	-0.417233	0.0539234	-7.73752	1.01375e-14	7.40917e-12	7830	7649	7466	5516	5128	5990
ENSMUSG00000000093.6	Tbx2	9051.05	-0.549224	0.0730863	-7.51473	5.70298e-14	3.99446e-11	10595	10035	12280	6797	7040	7905
ENSMUSG00000041797.7	Abca9	336.842	1.64425	0.220418	7.45966	8.67446e-14	5.8327e-11	153	204	141	405	452	666
ENSMUSG00000000120.6	Ngfr	2335.93	-0.921753	0.124178	-7.42285	1.14622e-13	7.41077e-11	3010	3279	3052	1237	1620	1936
ENSMUSG00000015766.14	Eps8	664.916	-0.829014	0.117288	-7.06818	1.56976e-12	9.77323e-10	918	820	865	421	446	554
ENSMUSG00000032744.4	Heyl	1528.31	-1.204	0.172207	-6.99157	2.71834e-12	1.63197e-09	1924	2280	2309	646	856	1263
ENSMUSG00000027750.16	Postn	3366.92	0.959916	0.141717	6.77348	1.25717e-11	7.28727e-09	1933	2755	2286	3756	3902	5595
ENSMUSG00000054426.11	A930005H10Rik	479.691	-0.825267	0.122105	-6.75867	1.39263e-11	7.80338e-09	650	610	615	325	328	371
ENSMUSG00000045658.16	Pid1	451.827	-0.973321	0.145027	-6.71131	1.92883e-11	1.04592e-08	627	616	587	252	301	351
ENSMUSG00000048782.15	Insc	252.969	-1.61008	0.242404	-6.64212	3.09196e-11	1.62424e-08	287	479	396	124	100	147
ENSMUSG00000067786.16	Nnat	86176.4	0.481118	0.0735974	6.53716	6.26991e-11	3.19385e-08	68821	76915	74032	89696	91689	116746
ENSMUSG00000055235.11	Wdr86	3860.87	-0.426737	0.065438	-6.52124	6.97297e-11	3.44752e-08	4369	4395	4776	3011	3152	3587
ENSMUSG00000047414.6	Flrt2	6217.79	0.532872	0.0831663	6.40731	1.4811e-10	7.11351e-08	4729	5551	5243	6616	6862	8325
ENSMUSG00000027684.16	Mecom	4756.8	0.402985	0.0630446	6.39207	1.63656e-10	7.64183e-08	4064	4248	4208	5451	4880	5691
ENSMUSG00000068079.5	Tcf15	435.616	1.327	0.209186	6.34364	2.24404e-10	1.01952e-07	189	293	276	497	569	790
ENSMUSG00000030246.12	Ldhb	22087.9	-0.330427	0.0529543	-6.23984	4.38011e-10	1.93762e-07	24332	24789	26107	19328	18498	19969
ENSMUSG00000074846.3	Gm10774	103.031	7.70735	1.2653	6.0913	1.11997e-09	4.82734e-07	1	1	1	1	325	283
ENSMUSG00000042644.9	Itpr3	944.015	-0.555176	0.0917548	-6.05065	1.44263e-09	6.06267e-07	1169	1123	1143	702	722	840
ENSMUSG00000022103.10	Gfra2	241.633	-1.73525	0.288982	-6.0047	1.91687e-09	7.85917e-07	273	413	449	72	140	117
ENSMUSG00000112550.1	Gm6627	1137.94	-0.554886	0.0930838	-5.96115	2.50472e-09	1.00248e-06	1356	1362	1421	906	902	911
ENSMUSG00000027716.13	Trpc3	528.119	0.820861	0.138468	5.92819	3.063e-09	1.19742e-06	380	368	420	564	674	760
ENSMUSG00000017344.4	Vtn	516.973	0.85466	0.14452	5.91377	3.34364e-09	1.27742e-06	343	397	385	562	635	779
ENSMUSG00000042812.5	Foxf1	690.633	-0.7985	0.135233	-5.90464	3.5342e-09	1.32022e-06	822	1019	835	478	479	534
ENSMUSG00000022425.16	Enpp2	2583.2	-0.642353	0.108935	-5.89669	3.70877e-09	1.35531e-06	3035	3279	3310	1615	2012	2358
ENSMUSG00000021381.4	Barx1	1982.7	-0.603274	0.102672	-5.87575	4.20922e-09	1.50547e-06	2292	2561	2451	1471	1642	1523
ENSMUSG00000045573.9	Penk	209.786	1.91834	0.333242	5.75661	8.58206e-09	3.00551e-06	70	102	96	169	380	439
ENSMUSG00000020810.5	Cygb	623.463	0.792245	0.139311	5.68687	1.2939e-08	4.35009e-06	479	412	506	868	693	772
ENSMUSG00000019278.5	Dpep1	1028.41	-0.774832	0.136218	-5.68817	1.28406e-08	4.35009e-06	1399	1310	1258	674	851	705
ENSMUSG00000026768.10	Itga8	1535.75	-0.514727	0.0906831	-5.6761	1.37798e-08	4.54192e-06	2038	1734	1754	1240	1170	1330
ENSMUSG00000059974.10	Ntm	493.826	0.744294	0.131713	5.65086	1.59645e-08	5.16083e-06	352	375	402	606	530	699
ENSMUSG00000036905.8	C1qb	424.735	1.01538	0.180035	5.63988	1.70164e-08	5.3971e-06	256	336	266	508	478	707
ENSMUSG00000042401.8	Crtac1	826.118	-0.835838	0.149836	-5.57834	2.42829e-08	7.55919e-06	890	1097	1250	640	522	590
ENSMUSG00000076617.9	Ighm	251.31	1.0441	0.189352	5.51409	3.50586e-08	1.07152e-05	154	170	178	318	275	415
ENSMUSG00000025453.18	Nnt	3508.94	0.353066	0.0640685	5.51075	3.57303e-08	1.07255e-05	3070	3164	3185	3950	3585	4103
ENSMUSG00000031239.5	Itm2a	4097.05	0.432125	0.0787256	5.489	4.04223e-08	1.1921e-05	3555	3763	3336	4363	4264	5331
ENSMUSG00000021215.15	Net1	10035.7	-0.270635	0.0493926	-5.47926	4.271e-08	1.22815e-05	11427	11020	11104	8875	8156	9914
ENSMUSG00000059049.14	Frem1	4704.98	-0.333142	0.0608186	-5.47763	4.31058e-08	1.22815e-05	5438	5366	5230	3819	3922	4592
ENSMUSG00000039234.11	Sec24d	1724.99	0.488559	0.089591	5.45321	4.9468e-08	1.38593e-05	1464	1362	1567	1783	1879	2314
ENSMUSG00000048450.10	Msx1	7226.26	-0.580915	0.106663	-5.44625	5.14427e-08	1.39777e-05	8774	9490	8184	4802	6229	6062
ENSMUSG00000061524.8	Zic2	1666.97	0.774106	0.142146	5.44587	5.15536e-08	1.39777e-05	1355	1361	1039	1775	2291	2136
ENSMUSG00000031708.17	Tecr	11446	-0.248773	0.0457455	-5.4382	5.38214e-08	1.43609e-05	12427	12559	13015	10025	9826	11090
ENSMUSG00000021567.15	Nkd2	2052.05	-0.407394	0.0751141	-5.42367	5.83886e-08	1.53361e-05	2508	2344	2301	1635	1699	1884
ENSMUSG00000086503.4	Xist	16622.6	-9.50064	1.76721	-5.37607	7.61286e-08	1.9688e-05	49892	27	52888	33	35	70
ENSMUSG00000026494.12	Kif26b	3232.46	-0.630262	0.118658	-5.3116	1.08667e-07	2.76772e-05	4078	4277	3639	2020	2436	3087
ENSMUSG00000057722.17	Lepr	309.81	1.14456	0.217001	5.27444	1.3316e-07	3.34093e-05	179	230	180	332	376	566
ENSMUSG00000000560.9	Gabra2	100.041	1.46271	0.278827	5.24593	1.55494e-07	3.8439e-05	63	46	54	131	154	148
ENSMUSG00000035493.10	Tgfbi	3643.25	0.698666	0.133636	5.22814	1.71221e-07	4.17134e-05	2412	3068	3004	3465	4661	5242
ENSMUSG00000023192.12	Grm2	343.198	-1.33853	0.258319	-5.18172	2.19854e-07	5.27964e-05	348	613	539	135	202	241
ENSMUSG00000010021.13	Kif19a	648.642	-0.676758	0.131441	-5.14875	2.62224e-07	6.20844e-05	827	820	793	445	425	616
ENSMUSG00000019880.10	Rspo3	444.818	1.00749	0.195965	5.14119	2.73009e-07	6.37401e-05	310	308	285	418	667	673
ENSMUSG00000028072.6	Ntrk1	606.781	-1.21775	0.237408	-5.12935	2.90741e-07	6.69502e-05	572	993	1026	277	323	490
ENSMUSG00000041911.3	Dlx1	3459.5	-0.445573	0.0871417	-5.1132	3.16754e-07	7.19546e-05	3938	3871	4396	2760	2482	3467
ENSMUSG00000020926.16	Adam11	2474.52	-0.644651	0.126276	-5.10511	3.30598e-07	7.4098e-05	2522	3143	3562	1660	1837	2231
ENSMUSG00000047045.17	Tmem164	11973.7	-0.22249	0.0439155	-5.06631	4.056e-07	8.97123e-05	13548	12587	13302	10544	10220	11953
ENSMUSG00000051159.16	Cited1	558.249	-0.73399	0.14526	-5.05295	4.35039e-07	9.49741e-05	774	656	703	344	445	450
ENSMUSG00000024112.16	Cacna1h	1820.89	-0.642984	0.127619	-5.0383	4.69688e-07	0.000101224	2090	2073	2633	1232	1222	1782
ENSMUSG00000002997.15	Prkar2b	3836.97	-0.327637	0.065249	-5.02133	5.13146e-07	0.000107825	4615	4165	4281	3374	3029	3674
ENSMUSG00000043629.12	1700019D03Rik	127.042	-1.31556	0.26193	-5.02256	5.09868e-07	0.000107825	186	208	159	82	62	71
ENSMUSG00000026740.12	Dnajc1	4641.23	-0.370099	0.0739364	-5.00564	5.56774e-07	0.000114446	5625	4767	5627	3916	3579	4510
ENSMUSG00000118504.1	4933434E20Rik	1388.88	-0.708313	0.141518	-5.00512	5.58275e-07	0.000114446	1367	1865	2033	1021	949	1154
ENSMUSG00000087516.7	Tbx3os1	172.886	-1.15359	0.232366	-4.96456	6.88588e-07	0.00013946	222	238	270	94	85	141
ENSMUSG00000035064.17	Eef2k	5251.78	-0.252368	0.0508643	-4.96159	6.99198e-07	0.000139923	5861	5634	5966	4491	4509	5188
ENSMUSG00000036560.14	Lgi4	339.664	-1.09547	0.221054	-4.95568	7.20786e-07	0.000142546	354	513	547	182	183	281
ENSMUSG00000058897.18	Col25a1	790.352	0.572851	0.115783	4.94761	7.5131e-07	0.000146855	604	695	642	844	910	1045
ENSMUSG00000010311.15	Optc	80.523	-1.86908	0.379622	-4.92352	8.50017e-07	0.000164239	160	127	99	37	41	23
ENSMUSG00000021613.9	Hapln1	2195.35	-0.590931	0.120707	-4.89557	9.80235e-07	0.000187119	3195	2499	2376	1694	1767	1701
ENSMUSG00000037736.20	Limch1	9605.36	0.280379	0.0572965	4.89348	9.90698e-07	0.000187119	8637	8713	9173	9547	10128	11513
ENSMUSG00000021256.5	Vash1	3338.75	-0.317462	0.0649453	-4.88814	1.01795e-06	0.000190131	3858	3522	3954	2942	2658	3202
ENSMUSG00000043099.4	Hic1	170.657	1.09864	0.226769	4.84477	1.26757e-06	0.000234152	89	120	123	217	203	271
ENSMUSG00000021136.13	Smoc1	5152.61	-0.279121	0.0577682	-4.83173	1.35351e-06	0.000247309	5768	5475	6036	4571	4401	4782
ENSMUSG00000018166.8	Erbb3	2662.78	-0.436776	0.0908809	-4.80603	1.5396e-06	0.000278287	3000	2899	3474	2121	1965	2635
ENSMUSG00000041708.12	Mpped1	3342.03	0.300829	0.0626768	4.79969	1.58908e-06	0.000284175	3177	2856	3128	3477	3534	3897
ENSMUSG00000052229.5	Gpr17	349.238	-0.862298	0.179773	-4.79659	1.61387e-06	0.000285571	457	464	457	212	201	327
ENSMUSG00000050315.14	Synpo2	611.404	0.716986	0.149605	4.79253	1.64695e-06	0.000288387	448	504	461	608	734	917
ENSMUSG00000085224.2	Gm13425	116.944	-1.568	0.328255	-4.77677	1.78131e-06	0.000308699	140	176	219	36	67	72
ENSMUSG00000014603.3	Alx3	7542.49	-0.441507	0.0927034	-4.76257	1.91139e-06	0.000327862	9625	7894	9071	6955	5667	6256
ENSMUSG00000060591.9	Ifitm2	6736.2	-0.328369	0.0689785	-4.76045	1.9316e-06	0.000327981	7617	8024	7266	5898	5626	6119
ENSMUSG00000036896.5	C1qc	331.147	1.00813	0.212058	4.75401	1.99418e-06	0.000331903	179	242	251	333	439	543
ENSMUSG00000002944.15	Cd36	203.158	1.03001	0.216597	4.75545	1.98009e-06	0.000331903	126	151	131	222	249	341
ENSMUSG00000032419.8	Tbx18	838.017	0.96499	0.205386	4.69843	2.62169e-06	0.000432065	508	747	474	825	1218	1235
ENSMUSG00000068327.5	Tlx2	233.393	-1.32069	0.282261	-4.67896	2.88332e-06	0.000470569	221	410	386	103	120	175
ENSMUSG00000097336.8	Fendrr	173.385	-1.28214	0.274652	-4.66824	3.03797e-06	0.000491041	197	247	308	76	87	139
ENSMUSG00000013698.12	Pea15a	12803.3	0.244502	0.0524633	4.66044	3.1553e-06	0.000500832	12635	11133	12088	13491	12950	14620
ENSMUSG00000029765.12	Plxna4	873.834	-0.636195	0.136515	-4.66026	3.15813e-06	0.000500832	1159	1111	980	594	588	856
ENSMUSG00000052336.7	Cx3cr1	577.681	0.76375	0.164047	4.65568	3.22911e-06	0.000506605	386	457	466	605	627	937
ENSMUSG00000035783.9	Acta2	448.071	1.30377	0.280138	4.65405	3.25481e-06	0.000506605	182	393	210	473	658	762
ENSMUSG00000035295.10	Wdr38	46.1344	-2.10569	0.455171	-4.62615	3.72523e-06	0.000574506	87	52	91	16	12	24
ENSMUSG00000085802.1	Gm16059	36.0107	-2.30653	0.501121	-4.60275	4.16949e-06	0.000631612	66	41	77	10	11	15
ENSMUSG00000009097.10	Tbx1	343.554	0.866797	0.188324	4.60269	4.17067e-06	0.000631612	238	276	229	344	440	534
ENSMUSG00000005124.10	Ccn4	294.665	-0.891571	0.194148	-4.59221	4.38571e-06	0.000658248	415	427	327	169	204	239
ENSMUSG00000020120.15	Plek	459.8	0.693665	0.151129	4.5899	4.43467e-06	0.000659706	354	391	328	488	532	667
ENSMUSG00000031425.15	Plp1	661.163	-0.801674	0.175043	-4.57988	4.65254e-06	0.000686045	713	996	855	383	454	597
ENSMUSG00000032238.17	Rora	433.658	-0.642986	0.140942	-4.56206	5.06534e-06	0.00074042	566	471	582	328	297	379
ENSMUSG00000046668.9	Cxxc5	4501.18	0.270069	0.0592566	4.55761	5.17381e-06	0.000749756	4203	4184	4087	4556	4599	5421
ENSMUSG00000042195.9	Slc35f2	597.953	-0.563472	0.123994	-4.54436	5.51019e-06	0.000791678	735	712	733	459	497	466
ENSMUSG00000039395.8	Mreg	792.216	-0.740448	0.16331	-4.53401	5.78731e-06	0.000824446	792	1165	1068	545	516	702
ENSMUSG00000030339.7	Ltbr	2070.28	0.319066	0.0704182	4.53101	5.87014e-06	0.000829219	1870	1905	1855	2175	2195	2425
ENSMUSG00000027270.14	Lamp5	60.3673	-1.57862	0.349616	-4.5153	6.32263e-06	0.000885695	104	81	92	30	24	36
ENSMUSG00000039774.12	Galnt12	828.814	0.692209	0.154303	4.48603	7.25623e-06	0.00100808	788	596	554	905	1076	1039
ENSMUSG00000024776.18	Stambpl1	287.571	-0.691162	0.154559	-4.47184	7.75482e-06	0.00106851	380	346	360	217	207	226
ENSMUSG00000015852.13	Fcrls	161.931	0.965268	0.216255	4.46356	8.06101e-06	0.00110167	109	120	106	185	219	229
ENSMUSG00000033006.10	Sox10	1641.3	-1.52976	0.343077	-4.45894	8.23659e-06	0.00111659	1853	2666	2930	522	868	1129
ENSMUSG00000025105.10	Bnc1	222.854	-0.887603	0.199815	-4.44213	8.90744e-06	0.00118266	334	250	302	168	130	165
ENSMUSG00000027111.16	Itga6	8006.46	0.215517	0.0485424	4.43977	9.00541e-06	0.00118266	7803	7319	7534	8414	7995	9030
ENSMUSG00000064080.12	Fbln2	3673.94	-0.463653	0.104428	-4.43995	8.99813e-06	0.00118266	4083	4415	4520	2482	3114	3561
ENSMUSG00000030772.6	Dkk3	984.855	-0.465096	0.104748	-4.44016	8.98911e-06	0.00118266	1148	1233	1108	836	724	890
ENSMUSG00000045410.18	Akr1e1	643.725	-0.845124	0.190951	-4.42587	9.60539e-06	0.00125168	883	704	946	355	559	439
ENSMUSG00000041703.7	Zic5	1042.64	0.560415	0.12673	4.4221	9.77459e-06	0.00126393	910	910	753	1121	1295	1248
ENSMUSG00000029528.19	Pxn	7410.6	-0.27572	0.0623944	-4.41899	9.91649e-06	0.00127249	7915	7935	8976	6262	6290	7297
ENSMUSG00000030499.9	Kctd15	7051.09	-0.237127	0.0538679	-4.40202	1.07249e-05	0.0013658	7995	7398	7940	6376	6103	6643
ENSMUSG00000045515.4	Pou3f3	7117.85	-0.277245	0.0632426	-4.38384	1.16604e-05	0.00147377	8232	7289	8346	5871	6111	7077
ENSMUSG00000027692.16	Tnik	2553.36	-0.421353	0.0967396	-4.35554	1.32739e-05	0.00166519	2770	3023	3144	1888	1998	2601
ENSMUSG00000027339.15	Rassf2	3041.78	0.278214	0.0640628	4.34283	1.40656e-05	0.00175143	2761	2720	2926	3124	3229	3502
ENSMUSG00000048349.9	Pou4f1	602.741	-1.18533	0.273677	-4.33111	1.48361e-05	0.00183379	507	1087	958	254	345	501
ENSMUSG00000098912.7	1500004A13Rik	718.026	2.85551	0.661228	4.3185	1.57095e-05	0.00192038	287	111	137	468	1384	1935
ENSMUSG00000076441.9	Ass1	425.851	-0.616225	0.14272	-4.31772	1.57652e-05	0.00192038	507	560	507	305	340	348
ENSMUSG00000003477.5	Inmt	142.992	-1.38186	0.320788	-4.30769	1.64968e-05	0.00199504	306	161	166	74	88	71
ENSMUSG00000015947.10	Fcgr1	147.157	1.19412	0.277893	4.29706	1.73077e-05	0.00207815	80	88	106	203	138	272
ENSMUSG00000020701.12	Tmem132e	500.086	-0.80876	0.188606	-4.2881	1.80205e-05	0.0021484	573	634	741	281	315	490
ENSMUSG00000020218.11	Wif1	78.9688	-1.97929	0.461776	-4.28627	1.81701e-05	0.00215099	111	159	114	11	41	43
ENSMUSG00000040957.15	Cables1	1234.38	-0.390806	0.0913176	-4.27964	1.872e-05	0.00220058	1507	1305	1474	1047	939	1180
ENSMUSG00000032554.15	Trf	737.362	0.602424	0.140834	4.27756	1.88953e-05	0.00220577	526	585	680	741	890	1003
ENSMUSG00000038587.10	Akap12	5060.82	0.403998	0.0945491	4.2729	1.92949e-05	0.00223688	4418	4551	4343	5080	6183	5722
ENSMUSG00000031111.16	Igsf1	201.391	0.83872	0.196922	4.25916	2.052e-05	0.00236261	144	134	164	222	263	279
ENSMUSG00000070720.4	Tmem200b	847.851	-0.521818	0.122613	-4.25581	2.08292e-05	0.0023819	1033	913	1113	609	728	718
ENSMUSG00000022246.14	Rai14	13532.2	-0.232872	0.0549345	-4.23909	2.24427e-05	0.00254907	14872	15077	14740	11679	11228	13988
ENSMUSG00000016128.14	Stard13	852.297	-0.436505	0.103369	-4.2228	2.41286e-05	0.00272216	982	1005	1010	666	645	839
ENSMUSG00000057176.4	Ccdc189	696.164	-0.886654	0.211039	-4.20139	2.65286e-05	0.00297298	668	1244	838	454	472	519
ENSMUSG00000050830.17	Vwc2	77.8964	1.39945	0.333302	4.19873	2.68412e-05	0.00298429	34	42	55	128	92	114
ENSMUSG00000025776.13	Crispld1	1780.28	0.451468	0.107556	4.19753	2.69847e-05	0.00298429	1464	1687	1440	1846	2102	2123
ENSMUSG00000045817.8	Zfp36l2	4267.95	-0.242447	0.0581333	-4.17053	3.03893e-05	0.00333885	4726	4632	4786	3683	3531	4378
ENSMUSG00000032796.8	Lama1	4203.04	0.310482	0.0746823	4.15737	3.21926e-05	0.00350333	4020	3456	4009	4429	4095	5284
ENSMUSG00000048251.15	Bcl11b	1656.58	-0.434003	0.104413	-4.15659	3.23031e-05	0.00350333	1884	1913	2025	1181	1314	1693
ENSMUSG00000028780.13	Sema3c	1435.52	0.373013	0.089845	4.15174	3.29952e-05	0.00355544	1347	1235	1243	1439	1591	1764
ENSMUSG00000052331.14	Ankrd44	1776.28	-0.428643	0.103662	-4.13501	3.54938e-05	0.00380033	2243	1942	2051	1463	1239	1802
ENSMUSG00000041120.6	Nbl1	2130.73	-0.645652	0.156202	-4.13345	3.57362e-05	0.00380206	2403	2850	2687	1159	1720	2061
ENSMUSG00000021390.6	Ogn	97.1338	1.76691	0.428476	4.12371	3.72811e-05	0.00394148	26	72	36	96	157	194
ENSMUSG00000026043.18	Col3a1	35934.1	0.456539	0.110902	4.1166	3.84505e-05	0.00402783	27532	33103	31894	32553	42076	48705
ENSMUSG00000031375.17	Bgn	1951.95	0.622567	0.151261	4.11584	3.85771e-05	0.00402783	1325	1722	1647	1762	2418	2848
ENSMUSG00000035168.16	Tanc1	4022.62	-0.301644	0.0733339	-4.1133	3.90046e-05	0.00404733	4774	4466	4339	3408	3165	4122
ENSMUSG00000024063.13	Lbh	5264.25	-0.261127	0.063624	-4.10423	4.05664e-05	0.00415805	5946	5915	5680	4371	4466	5356
ENSMUSG00000039476.13	Prrx2	4526.9	-0.296571	0.0722368	-4.10554	4.03364e-05	0.00415805	4948	5217	5084	3715	4070	4215
ENSMUSG00000096351.2	Samd11	85.7481	-2.52815	0.617538	-4.09391	4.24153e-05	0.00429623	281	29	141	21	26	28
ENSMUSG00000039239.14	Tgfb2	1077	0.501196	0.122426	4.09386	4.24256e-05	0.00429623	857	998	868	1070	1209	1466
ENSMUSG00000041895.15	Wipi1	2067.45	-0.325626	0.0796863	-4.08635	4.38217e-05	0.00441104	2332	2341	2356	1685	1847	1886
ENSMUSG00000027940.18	Tpm3	19514.6	0.415377	0.101917	4.07564	4.58871e-05	0.00459144	17330	16221	17603	17420	23528	25084
ENSMUSG00000028599.10	Tnfrsf1b	321.906	0.596756	0.146986	4.05996	4.90816e-05	0.00488202	278	243	263	366	356	426
ENSMUSG00000042607.15	Asb4	3176.26	0.341907	0.0842944	4.05611	4.98974e-05	0.00493397	2769	3060	2727	3189	3441	3880
ENSMUSG00000017897.18	Eya2	4841.29	-0.37427	0.0924165	-4.04982	5.12581e-05	0.00503888	4936	6162	5588	4187	3851	4433
ENSMUSG00000028883.17	Sema3a	3630.04	0.23106	0.0571768	4.04114	5.31909e-05	0.00511002	3427	3396	3387	3781	3566	4261
ENSMUSG00000025940.6	Tmem70	2190.05	0.306075	0.0757401	4.04112	5.31958e-05	0.00511002	2047	2044	1894	2264	2252	2655
ENSMUSG00000031391.18	L1cam	978.856	-0.61751	0.152807	-4.04111	5.31978e-05	0.00511002	958	1250	1415	694	683	919
ENSMUSG00000016918.15	Sulf1	10053.9	0.293351	0.0725279	4.04466	5.23985e-05	0.00511002	8696	9708	9197	10173	10016	12666
ENSMUSG00000034898.17	Filip1	1437.84	0.362594	0.0898987	4.03336	5.49849e-05	0.00525168	1408	1171	1270	1584	1517	1680
ENSMUSG00000036103.9	Colec12	5040.8	0.434911	0.108035	4.02567	5.68137e-05	0.0053957	4500	4758	3828	4900	5942	6296
ENSMUSG00000028370.7	Pappa	1093.12	0.43913	0.109285	4.01821	5.86421e-05	0.00553805	922	1023	889	1113	1211	1403
ENSMUSG00000028369.15	Svep1	802.984	0.525018	0.130894	4.01101	6.04607e-05	0.0056779	690	653	671	790	852	1179
ENSMUSG00000031520.6	Vegfc	946.302	0.495392	0.123605	4.00786	6.12716e-05	0.00572208	732	891	775	992	1006	1289
ENSMUSG00000033220.7	Rac2	292.282	0.651079	0.16273	4.00099	6.30791e-05	0.00585834	218	245	232	326	321	413
ENSMUSG00000038112.15	AW551984	674.655	0.578016	0.144596	3.99745	6.40274e-05	0.00591374	537	575	542	637	800	962
ENSMUSG00000061048.8	Cdh3	4376.45	-0.304405	0.0762055	-3.99453	6.48216e-05	0.00595437	4883	4464	5456	3910	3502	4180
ENSMUSG00000020733.3	Slc9a3r1	2382.2	0.320739	0.0803816	3.9902	6.60172e-05	0.00603125	1991	2165	2320	2495	2540	2787
ENSMUSG00000029185.14	Fam114a1	1401.32	0.367789	0.0925461	3.97412	7.06401e-05	0.00641871	1216	1279	1245	1415	1446	1825
ENSMUSG00000087013.7	2610027K06Rik	114.116	-1.02808	0.259073	-3.96828	7.23922e-05	0.00654254	142	154	172	70	81	70
ENSMUSG00000016487.15	Ppfibp1	4906.08	0.231928	0.0585431	3.96166	7.4431e-05	0.00669083	4845	4502	4449	5142	4888	5650
ENSMUSG00000032265.14	Tent5a	150.092	1.01924	0.257497	3.95827	7.54945e-05	0.00675033	114	108	81	200	152	247
ENSMUSG00000034485.10	Uaca	4982.41	0.202654	0.0512296	3.9558	7.62778e-05	0.00678428	4676	4666	4822	5085	5021	5664
ENSMUSG00000033214.10	Slitrk5	1063.76	0.33936	0.0863065	3.93204	8.42295e-05	0.00737446	936	955	980	1129	1127	1258
ENSMUSG00000057897.14	Camk2b	135.296	-0.939871	0.238972	-3.93298	8.39009e-05	0.00737446	174	198	171	78	97	99
ENSMUSG00000001119.7	Col6a1	520.499	0.947171	0.240829	3.93297	8.39035e-05	0.00737446	281	465	337	469	801	755
ENSMUSG00000030087.11	Klf15	433.498	-0.623537	0.15869	-3.92927	8.52054e-05	0.00742126	542	493	573	360	342	301
ENSMUSG00000023022.14	Lima1	12198.6	-0.254195	0.0647242	-3.92736	8.58818e-05	0.00744161	13903	13595	13059	10164	11109	11593
ENSMUSG00000028736.13	Pax7	2868.34	-0.350308	0.0892834	-3.92355	8.72521e-05	0.00752158	3229	2891	3723	2489	2285	2689
ENSMUSG00000028773.8	Fabp3	312.472	-0.644541	0.164391	-3.92079	8.82584e-05	0.00756951	389	402	374	230	202	293
ENSMUSG00000018008.8	Cyth4	338.433	0.620955	0.158428	3.91949	8.87377e-05	0.00757198	248	257	311	370	390	455
ENSMUSG00000023391.8	Dlx2	3555.27	-0.301085	0.0768882	-3.91589	9.00723e-05	0.00761477	3737	3877	4389	3084	3057	3268
ENSMUSG00000016382.15	Pls3	6905.3	-0.209319	0.0534565	-3.91569	9.01451e-05	0.00761477	7743	7422	7474	5989	6185	6762
ENSMUSG00000026163.17	Sphkap	150.92	0.866565	0.22153	3.91172	9.16403e-05	0.00770237	104	106	117	163	191	224
ENSMUSG00000002985.16	Apoe	3458.76	0.391473	0.100428	3.89805	9.69716e-05	0.00810991	3265	3014	2869	3709	3211	4766
ENSMUSG00000022309.9	Angpt1	1091.29	0.551402	0.141526	3.89612	9.77444e-05	0.00813407	968	1012	721	1312	1191	1330
ENSMUSG00000093738.2	AI606473	836.657	-0.637649	0.163803	-3.89278	9.91016e-05	0.00820639	933	1186	989	501	706	730
ENSMUSG00000058056.16	Palld	4452.18	0.306672	0.0788702	3.88831	0.000100946	0.00831817	3737	4013	4422	4450	4633	5508
ENSMUSG00000060675.13	Plaat3	514.58	-0.60669	0.156445	-3.87798	0.000105328	0.00863692	709	627	562	419	409	372
ENSMUSG00000033910.13	Gucy1a1	264.825	0.636535	0.164232	3.87583	0.000106262	0.0086712	207	206	221	285	316	353
ENSMUSG00000026934.15	Lhx3	31.8602	2.19938	0.567953	3.87246	0.000107742	0.00874952	12	6	17	33	61	61
ENSMUSG00000022537.18	Tmem44	2176.64	-0.266808	0.0690294	-3.86514	0.000111024	0.00897269	2460	2331	2479	1821	1913	2110
ENSMUSG00000048332.13	Lhfp	981.981	0.563709	0.146246	3.85451	0.00011596	0.00932675	779	944	694	1037	1221	1198
ENSMUSG00000045114.10	Prrt2	49.1191	-1.64131	0.426443	-3.84882	0.000118687	0.0095006	86	87	54	18	22	31
ENSMUSG00000055435.6	Maf	758.739	0.427622	0.111196	3.84566	0.000120227	0.00957829	634	700	643	823	777	981
ENSMUSG00000018339.11	Gpx3	2323.47	0.271331	0.0705792	3.84434	0.000120877	0.00958461	2167	2197	2070	2419	2399	2698
ENSMUSG00000111409.1	Gm49380	578.351	6.10487	1.58884	3.84233	0.00012187	0.00961797	13	33	4	2639	606	19
ENSMUSG00000024304.14	Cdh2	15693.6	0.177979	0.0463746	3.83785	0.000124114	0.00974934	14689	14901	15431	15653	15786	17850
ENSMUSG00000057098.14	Ebf1	2463.57	0.586319	0.152833	3.83633	0.000124888	0.00976448	1510	2327	2174	2648	2544	3611
ENSMUSG00000040093.16	Bmf	4626.49	-0.243683	0.0635582	-3.83401	0.00012607	0.00976605	5215	5017	5106	3896	3838	4835
ENSMUSG00000044519.8	Zfp488	73.2659	-1.32714	0.346089	-3.83467	0.000125731	0.00976605	83	119	118	31	42	51
ENSMUSG00000039410.16	Prdm16	3934.32	-0.287352	0.0752131	-3.82051	0.000133175	0.0102142	4750	4310	4162	3207	3370	3919
ENSMUSG00000015968.18	Cacna1d	443.996	-0.618391	0.161834	-3.82114	0.000132837	0.0102142	562	554	528	355	263	425
ENSMUSG00000027962.14	Vcam1	3258.43	0.339335	0.0888408	3.81958	0.000133678	0.0102142	2846	3077	2866	3122	3535	4132
ENSMUSG00000052539.15	Magi3	2767.55	0.286842	0.0752979	3.80943	0.00013929	0.0105948	2573	2381	2674	3077	2628	3307
ENSMUSG00000006403.13	Adamts4	596.594	-0.453692	0.119246	-3.80465	0.000142002	0.0107525	663	741	703	483	452	557
ENSMUSG00000034701.9	Neurod1	858.914	-0.625124	0.16441	-3.80223	0.000143397	0.0108094	820	1214	1147	589	619	799
ENSMUSG00000040260.8	Daam2	1107.43	-0.431377	0.113513	-3.80023	0.000144562	0.0108486	1234	1236	1421	810	868	1124
ENSMUSG00000053441.5	Adamts19	1066.77	-0.4074	0.107713	-3.78227	0.000155402	0.0116103	1275	1181	1265	944	745	1033
ENSMUSG00000020422.14	Tns3	9470.25	-0.226748	0.0602842	-3.76132	0.000169021	0.0125718	10384	9845	11013	7905	8173	9790
ENSMUSG00000027942.17	4933434E20Rik	2210.4	0.441984	0.117547	3.76007	0.000169869	0.0125793	2294	1633	1812	2477	2205	2873
ENSMUSG00000091400.1	Gm6356	309.943	-0.663596	0.176916	-3.75091	0.000176197	0.0129906	423	383	355	220	259	227
ENSMUSG00000034683.12	Ppp1r1c	328.273	-1.16892	0.312008	-3.74644	0.000179363	0.0131663	296	595	494	126	177	304
ENSMUSG00000022488.9	Nckap1l	337.634	0.810516	0.216576	3.7424	0.000182268	0.0133214	214	254	282	390	312	586
ENSMUSG00000041540.16	Sox5	2917.69	-0.259013	0.0694031	-3.732	0.000189965	0.0138097	3447	2967	3313	2516	2463	2886
ENSMUSG00000021559.14	Dapk1	5292.71	-0.193442	0.0518449	-3.73117	0.000190592	0.0138097	5790	5498	5983	4819	4567	5221
ENSMUSG00000053716.9	Dusp7	5618.07	-0.211112	0.0566817	-3.72451	0.000195694	0.0141109	6069	6006	6359	4804	4823	5806
ENSMUSG00000024621.16	Csf1r	841.036	0.773788	0.207808	3.72357	0.000196427	0.0141109	484	701	711	838	839	1506
ENSMUSG00000029484.12	Anxa3	952.279	0.508985	0.137145	3.71128	0.000206215	0.0146885	760	897	742	925	1155	1229
ENSMUSG00000039954.9	Stk32a	102.64	1.11492	0.300337	3.71222	0.000205446	0.0146885	50	77	71	114	129	175
ENSMUSG00000054675.5	Tmem119	2764.62	-0.348078	0.0942653	-3.69254	0.00022203	0.0157482	2981	3243	3239	2050	2375	2788
ENSMUSG00000056947.5	Mab21l1	1617.67	-0.323561	0.0876621	-3.691	0.000223374	0.015777	1709	1780	2011	1356	1325	1575
ENSMUSG00000071856.10	Mcc	888.327	-0.350087	0.0949118	-3.68855	0.000225537	0.0158631	1052	947	1047	746	708	860
ENSMUSG00000032387.15	Rbpms2	1666.68	0.33167	0.0899794	3.68607	0.000227745	0.0159264	1392	1544	1574	1772	1822	1889
ENSMUSG00000035561.5	Aldh1b1	251.179	-0.738689	0.200436	-3.68541	0.000228331	0.0159264	320	355	284	151	182	226
ENSMUSG00000040430.18	Pitpnc1	5299.77	-0.26411	0.0717458	-3.68118	0.000232154	0.0161261	6032	5434	6232	4498	4246	5554
ENSMUSG00000027525.18	Phactr3	419.58	-0.53304	0.144962	-3.67709	0.000235909	0.0163194	488	555	472	339	308	368
ENSMUSG00000019892.13	Lrriq1	64.2874	-1.28265	0.34989	-3.66586	0.000246513	0.0169831	98	100	80	34	43	33
ENSMUSG00000027777.15	Schip1	2394.7	-0.241333	0.065875	-3.66349	0.000248798	0.0170643	2700	2610	2621	2149	2067	2270
ENSMUSG00000029553.10	Tfec	121.53	1.00426	0.274196	3.66255	0.000249722	0.0170643	83	91	73	173	116	194
ENSMUSG00000015467.14	Egfl8	160.044	-1.06722	0.29174	-3.65811	0.00025408	0.0172919	218	216	229	63	94	153
ENSMUSG00000058587.9	Tmod3	7879.19	0.182948	0.0500308	3.6567	0.000255483	0.0173172	7524	7525	7511	7984	7629	9206
ENSMUSG00000028023.16	Pitx2	1493.66	0.423113	0.115879	3.65132	0.000260893	0.0176129	1256	1468	1170	1661	1682	1704
ENSMUSG00000037992.16	Rara	2834.92	-0.244602	0.0673252	-3.63315	0.000279986	0.0188262	3008	3159	3231	2415	2467	2797
ENSMUSG00000001288.15	Rarg	6601.53	-0.267023	0.0736172	-3.62718	0.000286535	0.0191898	7398	6850	7814	5241	5693	6836
ENSMUSG00000040612.13	Ildr2	4346.22	0.263432	0.0726511	3.62599	0.000287852	0.0192015	4451	3756	3877	4596	4366	5070
ENSMUSG00000036718.17	Micall2	1100.6	-0.349267	0.0964307	-3.62195	0.000292388	0.019427	1295	1143	1336	873	924	1070
ENSMUSG00000023886.10	Smoc2	317.04	-0.774985	0.214346	-3.61558	0.00029967	0.0198325	370	480	371	177	217	303
ENSMUSG00000020044.13	Timp3	3917.37	-0.359328	0.0996008	-3.60768	0.000308951	0.0203665	4142	4752	4556	3043	2988	4182
ENSMUSG00000096225.7	Lhx8	2241.21	-0.294398	0.0817491	-3.60123	0.000316712	0.0206794	2554	2253	2751	1894	1862	2207
ENSMUSG00000036158.12	Prickle1	1601.21	-0.397018	0.110262	-3.60068	0.000317387	0.0206794	1880	2002	1675	1227	1414	1441
ENSMUSG00000005220.10	Corin	153.714	1.06851	0.296637	3.60207	0.000315691	0.0206794	89	115	99	129	233	256
ENSMUSG00000058571.11	Gpc6	2636.09	0.379722	0.105642	3.59443	0.000325099	0.0211	2394	1922	2704	2832	2752	3243
ENSMUSG00000054690.17	Emcn	2051.6	0.274202	0.076324	3.5926	0.000327391	0.0211671	1900	1962	1812	2137	2131	2373
ENSMUSG00000047216.8	Cdh19	117.013	-1.06204	0.296092	-3.58685	0.00033469	0.0215561	139	184	160	51	81	93
ENSMUSG00000022610.10	Mapk12	2974.02	0.323888	0.0903255	3.58578	0.000336067	0.0215621	2642	2426	3017	3405	3057	3298
ENSMUSG00000041000.8	Trim62	1784.72	-0.326444	0.0910661	-3.58469	0.000337479	0.0215704	1913	2043	2114	1381	1548	1761
ENSMUSG00000056174.8	Col8a2	805.272	-1.41297	0.394325	-3.58326	0.000339338	0.0216071	1272	1274	1029	226	551	525
ENSMUSG00000027966.20	Col11a1	5645.3	0.318041	0.0888177	3.58083	0.000342508	0.0217267	4581	5421	5351	5632	5727	7236
ENSMUSG00000026480.12	Ncf2	200.188	0.726919	0.203355	3.57463	0.000350721	0.022164	143	161	157	237	202	304
ENSMUSG00000042035.11	Igsf3	5858.95	-0.264295	0.0740652	-3.56841	0.000359152	0.0226118	6230	6608	6705	4657	5172	5941
ENSMUSG00000027959.14	Sass6	2438.49	-0.22362	0.0627877	-3.56152	0.000368719	0.0231275	2698	2596	2740	2146	2052	2466
ENSMUSG00000054091.9	1810037I17Rik	2245.2	0.251051	0.0709898	3.53644	0.000405561	0.0253438	2070	2151	2044	2383	2240	2596
ENSMUSG00000022529.11	Zfp263	1583.04	-0.314649	0.0892181	-3.52674	0.000420709	0.026173	1924	1682	1762	1257	1381	1538
ENSMUSG00000027495.4	Fam210b	1744.85	-0.377088	0.106946	-3.52596	0.000421944	0.026173	1888	2062	2076	1280	1406	1826
ENSMUSG00000052397.8	Ezr	6645.12	0.176948	0.0502561	3.52091	0.000430061	0.0265784	6460	6119	6497	6745	6740	7357
ENSMUSG00000004730.15	Adgre1	145.071	1.20036	0.341613	3.5138	0.000441751	0.0272008	52	122	94	156	177	271
ENSMUSG00000030406.7	Gipr	66.5358	-1.42377	0.405488	-3.51126	0.000445992	0.0273618	67	116	113	24	33	51
ENSMUSG00000007888.15	Crlf1	3637.55	-0.405341	0.115508	-3.5092	0.000449449	0.027374	3868	4197	4609	2461	3234	3579
ENSMUSG00000029661.16	Col1a2	18329.9	-0.693371	0.197586	-3.50921	0.000449436	0.027374	20788	23426	25024	10065	14539	17003
ENSMUSG00000020427.11	Igfbp3	3312	-0.293339	0.0836878	-3.50516	0.000456334	0.027693	3887	3885	3370	2846	2683	3291
ENSMUSG00000024134.11	Six2	6335.87	-0.28616	0.0817371	-3.50098	0.000463543	0.0280294	6711	7056	7518	4896	5709	6295
ENSMUSG00000036528.16	Ppfibp2	3391.74	-0.215287	0.0615543	-3.49751	0.000469615	0.0282947	3721	3657	3765	2914	2875	3516
ENSMUSG00000036545.9	Adamts2	94.0324	-1.00059	0.286407	-3.4936	0.000476549	0.02861	136	117	131	56	49	82
ENSMUSG00000079419.4	Ms4a6c	148.582	1.16494	0.33437	3.48398	0.000494023	0.0295535	123	97	60	141	187	287
ENSMUSG00000048915.12	Efna5	2826.73	-0.204039	0.0586612	-3.47825	0.00050469	0.0300845	3116	2984	3154	2549	2439	2783
ENSMUSG00000118394.1	Gm50475	210.641	-0.699588	0.201378	-3.474	0.000512758	0.0302133	259	255	283	173	158	141
ENSMUSG00000033400.14	Agl	2230.12	0.278972	0.0802828	3.47487	0.000511105	0.0302133	2126	1987	2050	2197	2226	2835
ENSMUSG00000024169.16	Ift140	4230.28	-0.183774	0.052892	-3.47452	0.000511768	0.0302133	4597	4500	4660	3736	3680	4312
ENSMUSG00000054204.6	Alkal2	156.328	-0.905581	0.260794	-3.4724	0.000515837	0.0302133	214	212	197	72	118	133
ENSMUSG00000056222.15	Spock1	186.371	-0.847049	0.243889	-3.47309	0.000514502	0.0302133	213	289	229	106	118	173
ENSMUSG00000022831.14	Hcls1	230.217	0.722744	0.208644	3.46401	0.00053219	0.0310629	139	187	205	263	257	331
ENSMUSG00000049001.5	Ndnf	930.992	0.426676	0.12365	3.45067	0.000559195	0.0325262	859	862	705	964	976	1228
ENSMUSG00000021943.7	Gdf10	122.155	0.892868	0.259193	3.4448	0.000571488	0.0331266	98	72	92	129	151	192
ENSMUSG00000000078.7	Klf6	2012.17	0.34978	0.101667	3.44045	0.000580746	0.0335476	1792	1994	1615	2080	2150	2443
ENSMUSG00000025921.7	Rdh10	1391.82	-0.262822	0.0764744	-3.43673	0.00058879	0.0338958	1566	1524	1552	1222	1149	1376
ENSMUSG00000040723.14	Rcsd1	822.652	0.333767	0.0971645	3.43507	0.000592398	0.033987	734	739	752	855	889	968
ENSMUSG00000026452.15	Syt2	379.182	-0.692052	0.201818	-3.42909	0.000605618	0.0346273	353	521	557	260	261	340
ENSMUSG00000020866.17	Cacna1g	3663.34	-0.388956	0.11354	-3.42573	0.000613155	0.0349395	4136	3861	4718	2540	3011	3884
ENSMUSG00000004366.4	Sst	1047.39	-1.75798	0.515093	-3.41294	0.000642663	0.0364972	1173	2402	1338	224	572	626
ENSMUSG00000026029.14	Casp8	896.275	0.334709	0.0983151	3.40445	0.000662972	0.0375238	780	846	796	969	922	1067
ENSMUSG00000024713.16	Pcsk5	1378.17	-0.300981	0.0884884	-3.40136	0.000670523	0.0378238	1469	1586	1595	1218	1086	1355
ENSMUSG00000105813.1	Gm42928	1204.15	0.623078	0.183505	3.39544	0.000685192	0.0381393	904	741	1263	1172	1304	1879
ENSMUSG00000021253.7	Tgfb3	965.89	-0.361567	0.106417	-3.39763	0.000679714	0.0381393	1099	1086	1137	725	799	985
ENSMUSG00000026712.3	Mrc1	438.438	0.704782	0.207464	3.39713	0.000680972	0.0381393	331	404	282	414	498	709
ENSMUSG00000082229.1	Nap1l2	373.832	0.629873	0.18546	3.39628	0.00068308	0.0381393	255	361	279	393	452	499
ENSMUSG00000038119.15	Cdon	8590.35	-0.221856	0.0654095	-3.39181	0.000694329	0.0385204	10337	8720	9240	7651	7244	8587
ENSMUSG00000044071.9	Tafa2	343.856	0.576933	0.17051	3.38357	0.000715496	0.0395641	266	325	251	418	379	419
ENSMUSG00000027931.12	Npr1	429.953	0.469056	0.138713	3.38148	0.000720957	0.0397354	342	364	397	449	460	572
ENSMUSG00000049225.14	Pdp1	1214.63	-0.393291	0.116463	-3.37695	0.000732941	0.0402639	1260	1583	1366	1006	1011	1085
ENSMUSG00000036446.5	Lum	2379.27	0.457396	0.135591	3.37335	0.000742584	0.0406607	2003	2401	1711	2305	2711	3146
ENSMUSG00000028399.18	Ptprd	3675.33	0.233657	0.0693146	3.37096	0.000749076	0.040883	3470	3408	3451	3874	3423	4489
ENSMUSG00000026840.14	Lamc3	222.345	1.04396	0.310147	3.36601	0.000762632	0.0414881	110	203	129	190	345	352
ENSMUSG00000053141.16	Ptprt	201.509	0.730328	0.217749	3.35399	0.000796545	0.0431933	182	160	121	234	232	279
ENSMUSG00000042439.13	Zfp532	8970.16	-0.152442	0.0454948	-3.35077	0.000805879	0.0435589	9583	9550	9737	8074	7865	9215
ENSMUSG00000026185.8	Igfbp5	38894	0.243808	0.0728486	3.34678	0.000817558	0.0440485	34731	37163	36944	40984	35446	48863
ENSMUSG00000002266.17	Zim1	795.95	0.468644	0.140066	3.34589	0.000820192	0.0440493	641	706	694	958	704	1087
ENSMUSG00000027977.15	Ndst3	338.505	-0.771962	0.230879	-3.34358	0.000827042	0.0442757	324	537	441	214	208	324
ENSMUSG00000042109.8	Csdc2	358.788	-0.508639	0.152248	-3.34085	0.000835212	0.0445712	430	462	395	286	261	331
ENSMUSG00000024598.9	Fbn2	10465	0.276475	0.0828532	3.33693	0.000847091	0.0449199	9358	9147	10451	10066	10271	13751
ENSMUSG00000021373.16	Cap2	937.216	0.522923	0.156693	3.33724	0.000846142	0.0449199	720	881	746	1113	1183	945
ENSMUSG00000075707.5	Dio3	136.255	-0.776043	0.232832	-3.33306	0.000858954	0.0452791	161	178	187	105	81	112
ENSMUSG00000027009.18	Itga4	1901.45	0.444044	0.133228	3.33297	0.000859253	0.0452791	1563	1682	1679	1652	2154	2713
ENSMUSG00000040613.14	Apobec1	100.921	0.920037	0.276132	3.33187	0.000862652	0.0453162	74	79	60	114	137	139
ENSMUSG00000022371.16	Col14a1	272.145	0.657287	0.197449	3.3289	0.000871907	0.0456597	207	176	264	353	303	327
ENSMUSG00000051998.14	Lax1	44.0431	-1.33317	0.400843	-3.32591	0.000881295	0.0459319	69	57	67	29	20	25
ENSMUSG00000020312.12	Shc2	3820.72	-0.222874	0.0670196	-3.32551	0.00088257	0.0459319	4018	4127	4438	3524	3140	3774
ENSMUSG00000018340.13	Anxa6	4519.21	0.365695	0.110002	3.32443	0.000885989	0.0459675	3533	4374	4154	4209	5025	5856
ENSMUSG00000051251.3	Nhlh1	1062.84	-0.615736	0.185409	-3.32096	0.000897086	0.0464001	1024	1482	1421	645	737	1126
ENSMUSG00000025927.13	Tfap2b	6237.46	-0.22066	0.0665243	-3.31698	0.000909955	0.0469213	6744	6444	7350	5864	5110	6072
ENSMUSG00000063564.13	Col23a1	6732.45	-0.321589	0.097004	-3.31522	0.00091572	0.0470742	7002	8390	7443	5105	5829	6808
ENSMUSG00000036885.14	Arhgef26	1339.57	-0.321339	0.096981	-3.31342	0.000921609	0.0472324	1466	1401	1687	1076	1131	1321
ENSMUSG00000051910.13	Sox6	2878.85	0.246788	0.0745649	3.3097	0.00093395	0.0477195	2806	2594	2653	2907	2768	3600
ENSMUSG00000033542.13	Arhgef5	1745.29	0.237461	0.0717726	3.30852	0.000937889	0.0477755	1631	1591	1677	1786	1720	2090
ENSMUSG00000111521.1	Gm48529	496.513	0.55931	0.169155	3.3065	0.0009447	0.0479771	433	394	400	591	644	499
ENSMUSG00000020363.6	Gfpt2	2608.51	-0.241411	0.0730454	-3.30494	0.000949952	0.0480985	2968	2667	3013	2311	2106	2672
ENSMUSG00000025650.13	Col7a1	232.224	-0.925641	0.28056	-3.29926	0.000969411	0.0489363	265	230	439	136	127	216
ENSMUSG00000049775.16	Tmsb4x	27498.2	0.221556	0.0672175	3.29611	0.000980343	0.04934	25853	27199	24504	26756	28322	32589
ENSMUSG00000020151.16	Ptprr	41.3537	-1.52256	0.462481	-3.29216	0.000994204	0.0498883	58	75	54	13	27	23
ENSMUSG00000001473.7	Tubb6	7126.91	0.272689	0.0828521	3.29127	0.000997367	0.0498981	6489	6649	6590	7466	8058	7431

## Sheet: fc > 1.25
Ensembl	Gene	baseMean	log2FoldChange	lfcSE	stat	pvalue	padj	a (ctrl 1)	c (ctrl 2)	e (ctrl 3)	b (mut 1)	d (mut 2)	f (mut 3)
ENSMUSG00000086503.4	Xist	16622.6	-9.50064	1.76721	-5.37607	7.61286e-08	1.9688e-05	49892	27	52888	33	35	70
ENSMUSG00000023078.6	Cxcl13	237.958	-4.83508	0.298828	-16.1802	6.95895e-59	3.89933e-55	552	411	445	15	9	24
ENSMUSG00000027636.11	Sla2	1190.72	-4.17414	0.352732	-11.8338	2.61195e-32	6.27242e-29	2447	2222	2230	94	178	92
ENSMUSG00000098332.2	Pigbos1	197.141	-3.19991	0.256173	-12.4912	8.3359e-36	2.33544e-32	418	368	300	43	37	34
ENSMUSG00000096351.2	Samd11	85.7481	-2.52815	0.617538	-4.09391	4.24153e-05	0.00429623	281	29	141	21	26	28
ENSMUSG00000079466.2	Prdm12	499.67	-2.41228	0.239045	-10.0913	6.03393e-24	8.45253e-21	663	943	963	100	191	176
ENSMUSG00000026100.6	Mstn	183.608	-2.31505	0.225822	-10.2517	1.16339e-24	1.77787e-21	299	295	341	54	69	58
ENSMUSG00000085802.1	Gm16059	36.0107	-2.30653	0.501121	-4.60275	4.16949e-06	0.000631612	66	41	77	10	11	15
ENSMUSG00000035295.10	Wdr38	46.1344	-2.10569	0.455171	-4.62615	3.72523e-06	0.000574506	87	52	91	16	12	24
ENSMUSG00000029120.10	Ppp2r2c	485.626	-2.06656	0.19073	-10.835	2.34991e-27	3.9502e-24	866	712	823	148	150	262
ENSMUSG00000020218.11	Wif1	78.9688	-1.97929	0.461776	-4.28627	1.81701e-05	0.00215099	111	159	114	11	41	43
ENSMUSG00000010311.15	Optc	80.523	-1.86908	0.379622	-4.92352	8.50017e-07	0.000164239	160	127	99	37	41	23
ENSMUSG00000008590.4	Htr3b	184.441	-1.78667	0.203607	-8.77511	1.70733e-18	1.91334e-15	287	279	309	80	70	96
ENSMUSG00000004366.4	Sst	1047.39	-1.75798	0.515093	-3.41294	0.000642663	0.0364972	1173	2402	1338	224	572	626
ENSMUSG00000022103.10	Gfra2	241.633	-1.73525	0.288982	-6.0047	1.91687e-09	7.85917e-07	273	413	449	72	140	117
ENSMUSG00000045114.10	Prrt2	49.1191	-1.64131	0.426443	-3.84882	0.000118687	0.0095006	86	87	54	18	22	31
ENSMUSG00000048782.15	Insc	252.969	-1.61008	0.242404	-6.64212	3.09196e-11	1.62424e-08	287	479	396	124	100	147
ENSMUSG00000027270.14	Lamp5	60.3673	-1.57862	0.349616	-4.5153	6.32263e-06	0.000885695	104	81	92	30	24	36
ENSMUSG00000085224.2	Gm13425	116.944	-1.568	0.328255	-4.77677	1.78131e-06	0.000308699	140	176	219	36	67	72
ENSMUSG00000033006.10	Sox10	1641.3	-1.52976	0.343077	-4.45894	8.23659e-06	0.00111659	1853	2666	2930	522	868	1129
ENSMUSG00000032373.15	Car12	1801.12	-1.52912	0.0874596	-17.4838	1.9054e-68	3.00989e-64	2830	2498	2857	920	899	916
ENSMUSG00000020151.16	Ptprr	41.3537	-1.52256	0.462481	-3.29216	0.000994204	0.0498883	58	75	54	13	27	23
ENSMUSG00000030406.7	Gipr	66.5358	-1.42377	0.405488	-3.51126	0.000445992	0.0273618	67	116	113	24	33	51
ENSMUSG00000056174.8	Col8a2	805.272	-1.41297	0.394325	-3.58326	0.000339338	0.0216071	1272	1274	1029	226	551	525
ENSMUSG00000003477.5	Inmt	142.992	-1.38186	0.320788	-4.30769	1.64968e-05	0.00199504	306	161	166	74	88	71
ENSMUSG00000023192.12	Grm2	343.198	-1.33853	0.258319	-5.18172	2.19854e-07	5.27964e-05	348	613	539	135	202	241
ENSMUSG00000051998.14	Lax1	44.0431	-1.33317	0.400843	-3.32591	0.000881295	0.0459319	69	57	67	29	20	25
ENSMUSG00000044519.8	Zfp488	73.2659	-1.32714	0.346089	-3.83467	0.000125731	0.00976605	83	119	118	31	42	51
ENSMUSG00000068327.5	Tlx2	233.393	-1.32069	0.282261	-4.67896	2.88332e-06	0.000470569	221	410	386	103	120	175
ENSMUSG00000043629.12	1700019D03Rik	127.042	-1.31556	0.26193	-5.02256	5.09868e-07	0.000107825	186	208	159	82	62	71
ENSMUSG00000019892.13	Lrriq1	64.2874	-1.28265	0.34989	-3.66586	0.000246513	0.0169831	98	100	80	34	43	33
ENSMUSG00000097336.8	Fendrr	173.385	-1.28214	0.274652	-4.66824	3.03797e-06	0.000491041	197	247	308	76	87	139
ENSMUSG00000032908.9	Sgpp2	839.022	-1.26287	0.161509	-7.81917	5.31724e-15	4.19113e-12	1246	1117	1261	600	366	494
ENSMUSG00000028072.6	Ntrk1	606.781	-1.21775	0.237408	-5.12935	2.90741e-07	6.69502e-05	572	993	1026	277	323	490
ENSMUSG00000032744.4	Heyl	1528.31	-1.204	0.172207	-6.99157	2.71834e-12	1.63197e-09	1924	2280	2309	646	856	1263
ENSMUSG00000048349.9	Pou4f1	602.741	-1.18533	0.273677	-4.33111	1.48361e-05	0.00183379	507	1087	958	254	345	501
ENSMUSG00000034683.12	Ppp1r1c	328.273	-1.16892	0.312008	-3.74644	0.000179363	0.0131663	296	595	494	126	177	304
ENSMUSG00000087516.7	Tbx3os1	172.886	-1.15359	0.232366	-4.96456	6.88588e-07	0.00013946	222	238	270	94	85	141
ENSMUSG00000036560.14	Lgi4	339.664	-1.09547	0.221054	-4.95568	7.20786e-07	0.000142546	354	513	547	182	183	281
ENSMUSG00000021411.16	Pxdc1	436.212	-1.09247	0.131932	-8.28056	1.22596e-16	1.08465e-13	600	615	600	252	271	301
ENSMUSG00000015467.14	Egfl8	160.044	-1.06722	0.29174	-3.65811	0.00025408	0.0172919	218	216	229	63	94	153
ENSMUSG00000047216.8	Cdh19	117.013	-1.06204	0.296092	-3.58685	0.00033469	0.0215561	139	184	160	51	81	93
ENSMUSG00000032291.8	Crabp1	42005.2	-1.06166	0.0608478	-17.4477	3.58107e-68	3.00989e-64	60099	57214	56314	27165	26147	26954
ENSMUSG00000054728.17	Phactr1	1258.86	-1.04983	0.118438	-8.8639	7.72655e-19	9.27738e-16	1605	1706	1881	688	754	996
ENSMUSG00000087013.7	2610027K06Rik	114.116	-1.02808	0.259073	-3.96828	7.23922e-05	0.00654254	142	154	172	70	81	70
ENSMUSG00000004872.15	Pax3	1470.58	-1.00493	0.0870845	-11.5397	8.3211e-31	1.74847e-27	1936	1928	2140	983	855	1059
ENSMUSG00000041126.16	H2az2	10211.2	-1.00067	0.0677701	-14.7656	2.44109e-49	1.02587e-45	14017	14598	12976	6620	6400	7095
ENSMUSG00000036545.9	Adamts2	94.0324	-1.00059	0.286407	-3.4936	0.000476549	0.02861	136	117	131	56	49	82
ENSMUSG00000045658.16	Pid1	451.827	-0.973321	0.145027	-6.71131	1.92883e-11	1.04592e-08	627	616	587	252	301	351
ENSMUSG00000057897.14	Camk2b	135.296	-0.939871	0.238972	-3.93298	8.39009e-05	0.00737446	174	198	171	78	97	99
ENSMUSG00000025650.13	Col7a1	232.224	-0.925641	0.28056	-3.29926	0.000969411	0.0489363	265	230	439	136	127	216
ENSMUSG00000000120.6	Ngfr	2335.93	-0.921753	0.124178	-7.42285	1.14622e-13	7.41077e-11	3010	3279	3052	1237	1620	1936
ENSMUSG00000054204.6	Alkal2	156.328	-0.905581	0.260794	-3.4724	0.000515837	0.0302133	214	212	197	72	118	133
ENSMUSG00000005124.10	Ccn4	294.665	-0.891571	0.194148	-4.59221	4.38571e-06	0.000658248	415	427	327	169	204	239
ENSMUSG00000025105.10	Bnc1	222.854	-0.887603	0.199815	-4.44213	8.90744e-06	0.00118266	334	250	302	168	130	165
ENSMUSG00000057176.4	Ccdc189	696.164	-0.886654	0.211039	-4.20139	2.65286e-05	0.00297298	668	1244	838	454	472	519
ENSMUSG00000034330.10	Plcg2	991.235	-0.879226	0.105275	-8.35169	6.72925e-17	6.28437e-14	1389	1149	1394	669	628	772
ENSMUSG00000052229.5	Gpr17	349.238	-0.862298	0.179773	-4.79659	1.61387e-06	0.000285571	457	464	457	212	201	327
ENSMUSG00000056222.15	Spock1	186.371	-0.847049	0.243889	-3.47309	0.000514502	0.0302133	213	289	229	106	118	173
ENSMUSG00000045410.18	Akr1e1	643.725	-0.845124	0.190951	-4.42587	9.60539e-06	0.00125168	883	704	946	355	559	439
ENSMUSG00000042401.8	Crtac1	826.118	-0.835838	0.149836	-5.57834	2.42829e-08	7.55919e-06	890	1097	1250	640	522	590
ENSMUSG00000015766.14	Eps8	664.916	-0.829014	0.117288	-7.06818	1.56976e-12	9.77323e-10	918	820	865	421	446	554
ENSMUSG00000054426.11	A930005H10Rik	479.691	-0.825267	0.122105	-6.75867	1.39263e-11	7.80338e-09	650	610	615	325	328	371
ENSMUSG00000020701.12	Tmem132e	500.086	-0.80876	0.188606	-4.2881	1.80205e-05	0.0021484	573	634	741	281	315	490
ENSMUSG00000031425.15	Plp1	661.163	-0.801674	0.175043	-4.57988	4.65254e-06	0.000686045	713	996	855	383	454	597
ENSMUSG00000042812.5	Foxf1	690.633	-0.7985	0.135233	-5.90464	3.5342e-09	1.32022e-06	822	1019	835	478	479	534
ENSMUSG00000075707.5	Dio3	136.255	-0.776043	0.232832	-3.33306	0.000858954	0.0452791	161	178	187	105	81	112
ENSMUSG00000023886.10	Smoc2	317.04	-0.774985	0.214346	-3.61558	0.00029967	0.0198325	370	480	371	177	217	303
ENSMUSG00000019278.5	Dpep1	1028.41	-0.774832	0.136218	-5.68817	1.28406e-08	4.35009e-06	1399	1310	1258	674	851	705
ENSMUSG00000027977.15	Ndst3	338.505	-0.771962	0.230879	-3.34358	0.000827042	0.0442757	324	537	441	214	208	324
ENSMUSG00000039395.8	Mreg	792.216	-0.740448	0.16331	-4.53401	5.78731e-06	0.000824446	792	1165	1068	545	516	702
ENSMUSG00000035561.5	Aldh1b1	251.179	-0.738689	0.200436	-3.68541	0.000228331	0.0159264	320	355	284	151	182	226
ENSMUSG00000032327.14	Stra6	3714.29	-0.734218	0.0662002	-11.0909	1.38931e-28	2.59492e-25	4697	4471	5023	2724	2674	2838
ENSMUSG00000051159.16	Cited1	558.249	-0.73399	0.14526	-5.05295	4.35039e-07	9.49741e-05	774	656	703	344	445	450
ENSMUSG00000118504.1	4933434E20Rik	1388.88	-0.708313	0.141518	-5.00512	5.58275e-07	0.000114446	1367	1865	2033	1021	949	1154
ENSMUSG00000118394.1	Gm50475	210.641	-0.699588	0.201378	-3.474	0.000512758	0.0302133	259	255	283	173	158	141
ENSMUSG00000029661.16	Col1a2	18329.9	-0.693371	0.197586	-3.50921	0.000449436	0.027374	20788	23426	25024	10065	14539	17003
ENSMUSG00000026452.15	Syt2	379.182	-0.692052	0.201818	-3.42909	0.000605618	0.0346273	353	521	557	260	261	340
ENSMUSG00000024776.18	Stambpl1	287.571	-0.691162	0.154559	-4.47184	7.75482e-06	0.00106851	380	346	360	217	207	226
ENSMUSG00000040310.12	Alx4	12888.7	-0.677343	0.0712554	-9.50585	1.98414e-21	2.56564e-18	17117	14117	17324	9369	9418	10545
ENSMUSG00000010021.13	Kif19a	648.642	-0.676758	0.131441	-5.14875	2.62224e-07	6.20844e-05	827	820	793	445	425	616
ENSMUSG00000091400.1	Gm6356	309.943	-0.663596	0.176916	-3.75091	0.000176197	0.0129906	423	383	355	220	259	227
ENSMUSG00000041120.6	Nbl1	2130.73	-0.645652	0.156202	-4.13345	3.57362e-05	0.00380206	2403	2850	2687	1159	1720	2061
ENSMUSG00000020926.16	Adam11	2474.52	-0.644651	0.126276	-5.10511	3.30598e-07	7.4098e-05	2522	3143	3562	1660	1837	2231
ENSMUSG00000028773.8	Fabp3	312.472	-0.644541	0.164391	-3.92079	8.82584e-05	0.00756951	389	402	374	230	202	293
ENSMUSG00000032238.17	Rora	433.658	-0.642986	0.140942	-4.56206	5.06534e-06	0.00074042	566	471	582	328	297	379
ENSMUSG00000024112.16	Cacna1h	1820.89	-0.642984	0.127619	-5.0383	4.69688e-07	0.000101224	2090	2073	2633	1232	1222	1782
ENSMUSG00000022425.16	Enpp2	2583.2	-0.642353	0.108935	-5.89669	3.70877e-09	1.35531e-06	3035	3279	3310	1615	2012	2358
ENSMUSG00000093738.2	AI606473	836.657	-0.637649	0.163803	-3.89278	9.91016e-05	0.00820639	933	1186	989	501	706	730
ENSMUSG00000029765.12	Plxna4	873.834	-0.636195	0.136515	-4.66026	3.15813e-06	0.000500832	1159	1111	980	594	588	856
ENSMUSG00000026494.12	Kif26b	3232.46	-0.630262	0.118658	-5.3116	1.08667e-07	2.76772e-05	4078	4277	3639	2020	2436	3087
ENSMUSG00000034701.9	Neurod1	858.914	-0.625124	0.16441	-3.80223	0.000143397	0.0108094	820	1214	1147	589	619	799
ENSMUSG00000030087.11	Klf15	433.498	-0.623537	0.15869	-3.92927	8.52054e-05	0.00742126	542	493	573	360	342	301
ENSMUSG00000015968.18	Cacna1d	443.996	-0.618391	0.161834	-3.82114	0.000132837	0.0102142	562	554	528	355	263	425
ENSMUSG00000031391.18	L1cam	978.856	-0.61751	0.152807	-4.04111	5.31978e-05	0.00511002	958	1250	1415	694	683	919
ENSMUSG00000076441.9	Ass1	425.851	-0.616225	0.14272	-4.31772	1.57652e-05	0.00192038	507	560	507	305	340	348
ENSMUSG00000051251.3	Nhlh1	1062.84	-0.615736	0.185409	-3.32096	0.000897086	0.0464001	1024	1482	1421	645	737	1126
ENSMUSG00000060675.13	Plaat3	514.58	-0.60669	0.156445	-3.87798	0.000105328	0.00863692	709	627	562	419	409	372
ENSMUSG00000021381.4	Barx1	1982.7	-0.603274	0.102672	-5.87575	4.20922e-09	1.50547e-06	2292	2561	2451	1471	1642	1523
ENSMUSG00000018604.18	Tbx3	3580.38	-0.597123	0.0699655	-8.53454	1.40712e-17	1.47835e-14	4398	4121	4668	2695	2809	2910
ENSMUSG00000021613.9	Hapln1	2195.35	-0.590931	0.120707	-4.89557	9.80235e-07	0.000187119	3195	2499	2376	1694	1767	1701
ENSMUSG00000048450.10	Msx1	7226.26	-0.580915	0.106663	-5.44625	5.14427e-08	1.39777e-05	8774	9490	8184	4802	6229	6062
ENSMUSG00000043496.7	Tril	8600.5	-0.567179	0.0667433	-8.49792	1.93022e-17	1.90865e-14	11290	9684	10444	6336	6779	7380
ENSMUSG00000042195.9	Slc35f2	597.953	-0.563472	0.123994	-4.54436	5.51019e-06	0.000791678	735	712	733	459	497	466
ENSMUSG00000042644.9	Itpr3	944.015	-0.555176	0.0917548	-6.05065	1.44263e-09	6.06267e-07	1169	1123	1143	702	722	840
ENSMUSG00000112550.1	Gm6627	1137.94	-0.554886	0.0930838	-5.96115	2.50472e-09	1.00248e-06	1356	1362	1421	906	902	911
ENSMUSG00000000093.6	Tbx2	9051.05	-0.549224	0.0730863	-7.51473	5.70298e-14	3.99446e-11	10595	10035	12280	6797	7040	7905
ENSMUSG00000027525.18	Phactr3	419.58	-0.53304	0.144962	-3.67709	0.000235909	0.0163194	488	555	472	339	308	368
ENSMUSG00000070720.4	Tmem200b	847.851	-0.521818	0.122613	-4.25581	2.08292e-05	0.0023819	1033	913	1113	609	728	718
ENSMUSG00000026768.10	Itga8	1535.75	-0.514727	0.0906831	-5.6761	1.37798e-08	4.54192e-06	2038	1734	1754	1240	1170	1330
ENSMUSG00000042109.8	Csdc2	358.788	-0.508639	0.152248	-3.34085	0.000835212	0.0445712	430	462	395	286	261	331
ENSMUSG00000030772.6	Dkk3	984.855	-0.465096	0.104748	-4.44016	8.98911e-06	0.00118266	1148	1233	1108	836	724	890
ENSMUSG00000064080.12	Fbln2	3673.94	-0.463653	0.104428	-4.43995	8.99813e-06	0.00118266	4083	4415	4520	2482	3114	3561
ENSMUSG00000006403.13	Adamts4	596.594	-0.453692	0.119246	-3.80465	0.000142002	0.0107525	663	741	703	483	452	557
ENSMUSG00000041911.3	Dlx1	3459.5	-0.445573	0.0871417	-5.1132	3.16754e-07	7.19546e-05	3938	3871	4396	2760	2482	3467
ENSMUSG00000014603.3	Alx3	7542.49	-0.441507	0.0927034	-4.76257	1.91139e-06	0.000327862	9625	7894	9071	6955	5667	6256
ENSMUSG00000018166.8	Erbb3	2662.78	-0.436776	0.0908809	-4.80603	1.5396e-06	0.000278287	3000	2899	3474	2121	1965	2635
ENSMUSG00000016128.14	Stard13	852.297	-0.436505	0.103369	-4.2228	2.41286e-05	0.00272216	982	1005	1010	666	645	839
ENSMUSG00000048251.15	Bcl11b	1656.58	-0.434003	0.104413	-4.15659	3.23031e-05	0.00350333	1884	1913	2025	1181	1314	1693
ENSMUSG00000040260.8	Daam2	1107.43	-0.431377	0.113513	-3.80023	0.000144562	0.0108486	1234	1236	1421	810	868	1124
ENSMUSG00000052331.14	Ankrd44	1776.28	-0.428643	0.103662	-4.13501	3.54938e-05	0.00380033	2243	1942	2051	1463	1239	1802
ENSMUSG00000055235.11	Wdr86	3860.87	-0.426737	0.065438	-6.52124	6.97297e-11	3.44752e-08	4369	4395	4776	3011	3152	3587
ENSMUSG00000027692.16	Tnik	2553.36	-0.421353	0.0967396	-4.35554	1.32739e-05	0.00166519	2770	3023	3144	1888	1998	2601
ENSMUSG00000036602.14	Alx1	6564.21	-0.417233	0.0539234	-7.73752	1.01375e-14	7.40917e-12	7830	7649	7466	5516	5128	5990
ENSMUSG00000053441.5	Adamts19	1066.77	-0.4074	0.107713	-3.78227	0.000155402	0.0116103	1275	1181	1265	944	745	1033
ENSMUSG00000021567.15	Nkd2	2052.05	-0.407394	0.0751141	-5.42367	5.83886e-08	1.53361e-05	2508	2344	2301	1635	1699	1884
ENSMUSG00000007888.15	Crlf1	3637.55	-0.405341	0.115508	-3.5092	0.000449449	0.027374	3868	4197	4609	2461	3234	3579
ENSMUSG00000036158.12	Prickle1	1601.21	-0.397018	0.110262	-3.60068	0.000317387	0.0206794	1880	2002	1675	1227	1414	1441
ENSMUSG00000049225.14	Pdp1	1214.63	-0.393291	0.116463	-3.37695	0.000732941	0.0402639	1260	1583	1366	1006	1011	1085
ENSMUSG00000040957.15	Cables1	1234.38	-0.390806	0.0913176	-4.27964	1.872e-05	0.00220058	1507	1305	1474	1047	939	1180
ENSMUSG00000020866.17	Cacna1g	3663.34	-0.388956	0.11354	-3.42573	0.000613155	0.0349395	4136	3861	4718	2540	3011	3884
ENSMUSG00000027495.4	Fam210b	1744.85	-0.377088	0.106946	-3.52596	0.000421944	0.026173	1888	2062	2076	1280	1406	1826
ENSMUSG00000017897.18	Eya2	4841.29	-0.37427	0.0924165	-4.04982	5.12581e-05	0.00503888	4936	6162	5588	4187	3851	4433
ENSMUSG00000026740.12	Dnajc1	4641.23	-0.370099	0.0739364	-5.00564	5.56774e-07	0.000114446	5625	4767	5627	3916	3579	4510
ENSMUSG00000021253.7	Tgfb3	965.89	-0.361567	0.106417	-3.39763	0.000679714	0.0381393	1099	1086	1137	725	799	985
ENSMUSG00000020044.13	Timp3	3917.37	-0.359328	0.0996008	-3.60768	0.000308951	0.0203665	4142	4752	4556	3043	2988	4182
ENSMUSG00000028736.13	Pax7	2868.34	-0.350308	0.0892834	-3.92355	8.72521e-05	0.00752158	3229	2891	3723	2489	2285	2689
ENSMUSG00000071856.10	Mcc	888.327	-0.350087	0.0949118	-3.68855	0.000225537	0.0158631	1052	947	1047	746	708	860
ENSMUSG00000036718.17	Micall2	1100.6	-0.349267	0.0964307	-3.62195	0.000292388	0.019427	1295	1143	1336	873	924	1070
ENSMUSG00000054675.5	Tmem119	2764.62	-0.348078	0.0942653	-3.69254	0.00022203	0.0157482	2981	3243	3239	2050	2375	2788
ENSMUSG00000059049.14	Frem1	4704.98	-0.333142	0.0608186	-5.47763	4.31058e-08	1.22815e-05	5438	5366	5230	3819	3922	4592
ENSMUSG00000030246.12	Ldhb	22087.9	-0.330427	0.0529543	-6.23984	4.38011e-10	1.93762e-07	24332	24789	26107	19328	18498	19969
ENSMUSG00000032387.15	Rbpms2	1666.68	0.33167	0.0899794	3.68607	0.000227745	0.0159264	1392	1544	1574	1772	1822	1889
ENSMUSG00000040723.14	Rcsd1	822.652	0.333767	0.0971645	3.43507	0.000592398	0.033987	734	739	752	855	889	968
ENSMUSG00000026029.14	Casp8	896.275	0.334709	0.0983151	3.40445	0.000662972	0.0375238	780	846	796	969	922	1067
ENSMUSG00000027962.14	Vcam1	3258.43	0.339335	0.0888408	3.81958	0.000133678	0.0102142	2846	3077	2866	3122	3535	4132
ENSMUSG00000033214.10	Slitrk5	1063.76	0.33936	0.0863065	3.93204	8.42295e-05	0.00737446	936	955	980	1129	1127	1258
ENSMUSG00000042607.15	Asb4	3176.26	0.341907	0.0842944	4.05611	4.98974e-05	0.00493397	2769	3060	2727	3189	3441	3880
ENSMUSG00000000078.7	Klf6	2012.17	0.34978	0.101667	3.44045	0.000580746	0.0335476	1792	1994	1615	2080	2150	2443
ENSMUSG00000025453.18	Nnt	3508.94	0.353066	0.0640685	5.51075	3.57303e-08	1.07255e-05	3070	3164	3185	3950	3585	4103
ENSMUSG00000034898.17	Filip1	1437.84	0.362594	0.0898987	4.03336	5.49849e-05	0.00525168	1408	1171	1270	1584	1517	1680
ENSMUSG00000018340.13	Anxa6	4519.21	0.365695	0.110002	3.32443	0.000885989	0.0459675	3533	4374	4154	4209	5025	5856
ENSMUSG00000029185.14	Fam114a1	1401.32	0.367789	0.0925461	3.97412	7.06401e-05	0.00641871	1216	1279	1245	1415	1446	1825
ENSMUSG00000028780.13	Sema3c	1435.52	0.373013	0.089845	4.15174	3.29952e-05	0.00355544	1347	1235	1243	1439	1591	1764
ENSMUSG00000058571.11	Gpc6	2636.09	0.379722	0.105642	3.59443	0.000325099	0.0211	2394	1922	2704	2832	2752	3243
ENSMUSG00000002985.16	Apoe	3458.76	0.391473	0.100428	3.89805	9.69716e-05	0.00810991	3265	3014	2869	3709	3211	4766
ENSMUSG00000027684.16	Mecom	4756.8	0.402985	0.0630446	6.39207	1.63656e-10	7.64183e-08	4064	4248	4208	5451	4880	5691
ENSMUSG00000038587.10	Akap12	5060.82	0.403998	0.0945491	4.2729	1.92949e-05	0.00223688	4418	4551	4343	5080	6183	5722
ENSMUSG00000027940.18	Tpm3	19514.6	0.415377	0.101917	4.07564	4.58871e-05	0.00459144	17330	16221	17603	17420	23528	25084
ENSMUSG00000028023.16	Pitx2	1493.66	0.423113	0.115879	3.65132	0.000260893	0.0176129	1256	1468	1170	1661	1682	1704
ENSMUSG00000049001.5	Ndnf	930.992	0.426676	0.12365	3.45067	0.000559195	0.0325262	859	862	705	964	976	1228
ENSMUSG00000055435.6	Maf	758.739	0.427622	0.111196	3.84566	0.000120227	0.00957829	634	700	643	823	777	981
ENSMUSG00000031239.5	Itm2a	4097.05	0.432125	0.0787256	5.489	4.04223e-08	1.1921e-05	3555	3763	3336	4363	4264	5331
ENSMUSG00000036103.9	Colec12	5040.8	0.434911	0.108035	4.02567	5.68137e-05	0.0053957	4500	4758	3828	4900	5942	6296
ENSMUSG00000028370.7	Pappa	1093.12	0.43913	0.109285	4.01821	5.86421e-05	0.00553805	922	1023	889	1113	1211	1403
ENSMUSG00000027942.17	4933434E20Rik	2210.4	0.441984	0.117547	3.76007	0.000169869	0.0125793	2294	1633	1812	2477	2205	2873
ENSMUSG00000027009.18	Itga4	1901.45	0.444044	0.133228	3.33297	0.000859253	0.0452791	1563	1682	1679	1652	2154	2713
ENSMUSG00000025776.13	Crispld1	1780.28	0.451468	0.107556	4.19753	2.69847e-05	0.00298429	1464	1687	1440	1846	2102	2123
ENSMUSG00000026043.18	Col3a1	35934.1	0.456539	0.110902	4.1166	3.84505e-05	0.00402783	27532	33103	31894	32553	42076	48705
ENSMUSG00000036446.5	Lum	2379.27	0.457396	0.135591	3.37335	0.000742584	0.0406607	2003	2401	1711	2305	2711	3146
ENSMUSG00000002266.17	Zim1	795.95	0.468644	0.140066	3.34589	0.000820192	0.0440493	641	706	694	958	704	1087
ENSMUSG00000027931.12	Npr1	429.953	0.469056	0.138713	3.38148	0.000720957	0.0397354	342	364	397	449	460	572
ENSMUSG00000067786.16	Nnat	86176.4	0.481118	0.0735974	6.53716	6.26991e-11	3.19385e-08	68821	76915	74032	89696	91689	116746
ENSMUSG00000039234.11	Sec24d	1724.99	0.488559	0.089591	5.45321	4.9468e-08	1.38593e-05	1464	1362	1567	1783	1879	2314
ENSMUSG00000031520.6	Vegfc	946.302	0.495392	0.123605	4.00786	6.12716e-05	0.00572208	732	891	775	992	1006	1289
ENSMUSG00000039239.14	Tgfb2	1077	0.501196	0.122426	4.09386	4.24256e-05	0.00429623	857	998	868	1070	1209	1466
ENSMUSG00000029484.12	Anxa3	952.279	0.508985	0.137145	3.71128	0.000206215	0.0146885	760	897	742	925	1155	1229
ENSMUSG00000021373.16	Cap2	937.216	0.522923	0.156693	3.33724	0.000846142	0.0449199	720	881	746	1113	1183	945
ENSMUSG00000028369.15	Svep1	802.984	0.525018	0.130894	4.01101	6.04607e-05	0.0056779	690	653	671	790	852	1179
ENSMUSG00000047414.6	Flrt2	6217.79	0.532872	0.0831663	6.40731	1.4811e-10	7.11351e-08	4729	5551	5243	6616	6862	8325
ENSMUSG00000022309.9	Angpt1	1091.29	0.551402	0.141526	3.89612	9.77444e-05	0.00813407	968	1012	721	1312	1191	1330
ENSMUSG00000111521.1	Gm48529	496.513	0.55931	0.169155	3.3065	0.0009447	0.0479771	433	394	400	591	644	499
ENSMUSG00000041703.7	Zic5	1042.64	0.560415	0.12673	4.4221	9.77459e-06	0.00126393	910	910	753	1121	1295	1248
ENSMUSG00000048332.13	Lhfp	981.981	0.563709	0.146246	3.85451	0.00011596	0.00932675	779	944	694	1037	1221	1198
ENSMUSG00000058897.18	Col25a1	790.352	0.572851	0.115783	4.94761	7.5131e-07	0.000146855	604	695	642	844	910	1045
ENSMUSG00000044071.9	Tafa2	343.856	0.576933	0.17051	3.38357	0.000715496	0.0395641	266	325	251	418	379	419
ENSMUSG00000038112.15	AW551984	674.655	0.578016	0.144596	3.99745	6.40274e-05	0.00591374	537	575	542	637	800	962
ENSMUSG00000057098.14	Ebf1	2463.57	0.586319	0.152833	3.83633	0.000124888	0.00976448	1510	2327	2174	2648	2544	3611
ENSMUSG00000028599.10	Tnfrsf1b	321.906	0.596756	0.146986	4.05996	4.90816e-05	0.00488202	278	243	263	366	356	426
ENSMUSG00000032554.15	Trf	737.362	0.602424	0.140834	4.27756	1.88953e-05	0.00220577	526	585	680	741	890	1003
ENSMUSG00000018008.8	Cyth4	338.433	0.620955	0.158428	3.91949	8.87377e-05	0.00757198	248	257	311	370	390	455
ENSMUSG00000031375.17	Bgn	1951.95	0.622567	0.151261	4.11584	3.85771e-05	0.00402783	1325	1722	1647	1762	2418	2848
ENSMUSG00000105813.1	Gm42928	1204.15	0.623078	0.183505	3.39544	0.000685192	0.0381393	904	741	1263	1172	1304	1879
ENSMUSG00000082229.1	Nap1l2	373.832	0.629873	0.18546	3.39628	0.00068308	0.0381393	255	361	279	393	452	499
ENSMUSG00000033910.13	Gucy1a1	264.825	0.636535	0.164232	3.87583	0.000106262	0.0086712	207	206	221	285	316	353
ENSMUSG00000033220.7	Rac2	292.282	0.651079	0.16273	4.00099	6.30791e-05	0.00585834	218	245	232	326	321	413
ENSMUSG00000022371.16	Col14a1	272.145	0.657287	0.197449	3.3289	0.000871907	0.0456597	207	176	264	353	303	327
ENSMUSG00000039774.12	Galnt12	828.814	0.692209	0.154303	4.48603	7.25623e-06	0.00100808	788	596	554	905	1076	1039
ENSMUSG00000020120.15	Plek	459.8	0.693665	0.151129	4.5899	4.43467e-06	0.000659706	354	391	328	488	532	667
ENSMUSG00000035493.10	Tgfbi	3643.25	0.698666	0.133636	5.22814	1.71221e-07	4.17134e-05	2412	3068	3004	3465	4661	5242
ENSMUSG00000026712.3	Mrc1	438.438	0.704782	0.207464	3.39713	0.000680972	0.0381393	331	404	282	414	498	709
ENSMUSG00000050315.14	Synpo2	611.404	0.716986	0.149605	4.79253	1.64695e-06	0.000288387	448	504	461	608	734	917
ENSMUSG00000022831.14	Hcls1	230.217	0.722744	0.208644	3.46401	0.00053219	0.0310629	139	187	205	263	257	331
ENSMUSG00000026480.12	Ncf2	200.188	0.726919	0.203355	3.57463	0.000350721	0.022164	143	161	157	237	202	304
ENSMUSG00000053141.16	Ptprt	201.509	0.730328	0.217749	3.35399	0.000796545	0.0431933	182	160	121	234	232	279
ENSMUSG00000059974.10	Ntm	493.826	0.744294	0.131713	5.65086	1.59645e-08	5.16083e-06	352	375	402	606	530	699
ENSMUSG00000052336.7	Cx3cr1	577.681	0.76375	0.164047	4.65568	3.22911e-06	0.000506605	386	457	466	605	627	937
ENSMUSG00000024621.16	Csf1r	841.036	0.773788	0.207808	3.72357	0.000196427	0.0141109	484	701	711	838	839	1506
ENSMUSG00000061524.8	Zic2	1666.97	0.774106	0.142146	5.44587	5.15536e-08	1.39777e-05	1355	1361	1039	1775	2291	2136
ENSMUSG00000020810.5	Cygb	623.463	0.792245	0.139311	5.68687	1.2939e-08	4.35009e-06	479	412	506	868	693	772
ENSMUSG00000022488.9	Nckap1l	337.634	0.810516	0.216576	3.7424	0.000182268	0.0133214	214	254	282	390	312	586
ENSMUSG00000027716.13	Trpc3	528.119	0.820861	0.138468	5.92819	3.063e-09	1.19742e-06	380	368	420	564	674	760
ENSMUSG00000031111.16	Igsf1	201.391	0.83872	0.196922	4.25916	2.052e-05	0.00236261	144	134	164	222	263	279
ENSMUSG00000017344.4	Vtn	516.973	0.85466	0.14452	5.91377	3.34364e-09	1.27742e-06	343	397	385	562	635	779
ENSMUSG00000026163.17	Sphkap	150.92	0.866565	0.22153	3.91172	9.16403e-05	0.00770237	104	106	117	163	191	224
ENSMUSG00000009097.10	Tbx1	343.554	0.866797	0.188324	4.60269	4.17067e-06	0.000631612	238	276	229	344	440	534
ENSMUSG00000027637.3	Rab5if	3971.6	0.877387	0.067612	12.9768	1.65647e-38	5.56905e-35	2733	2985	2836	4867	4753	5610
ENSMUSG00000021943.7	Gdf10	122.155	0.892868	0.259193	3.4448	0.000571488	0.0331266	98	72	92	129	151	192
ENSMUSG00000040613.14	Apobec1	100.921	0.920037	0.276132	3.33187	0.000862652	0.0453162	74	79	60	114	137	139
ENSMUSG00000001119.7	Col6a1	520.499	0.947171	0.240829	3.93297	8.39035e-05	0.00737446	281	465	337	469	801	755
ENSMUSG00000027750.16	Postn	3366.92	0.959916	0.141717	6.77348	1.25717e-11	7.28727e-09	1933	2755	2286	3756	3902	5595
ENSMUSG00000032419.8	Tbx18	838.017	0.96499	0.205386	4.69843	2.62169e-06	0.000432065	508	747	474	825	1218	1235
ENSMUSG00000015852.13	Fcrls	161.931	0.965268	0.216255	4.46356	8.06101e-06	0.00110167	109	120	106	185	219	229
ENSMUSG00000029553.10	Tfec	121.53	1.00426	0.274196	3.66255	0.000249722	0.0170643	83	91	73	173	116	194
ENSMUSG00000019880.10	Rspo3	444.818	1.00749	0.195965	5.14119	2.73009e-07	6.37401e-05	310	308	285	418	667	673
ENSMUSG00000036896.5	C1qc	331.147	1.00813	0.212058	4.75401	1.99418e-06	0.000331903	179	242	251	333	439	543
ENSMUSG00000036905.8	C1qb	424.735	1.01538	0.180035	5.63988	1.70164e-08	5.3971e-06	256	336	266	508	478	707
ENSMUSG00000032265.14	Tent5a	150.092	1.01924	0.257497	3.95827	7.54945e-05	0.00675033	114	108	81	200	152	247
ENSMUSG00000002944.15	Cd36	203.158	1.03001	0.216597	4.75545	1.98009e-06	0.000331903	126	151	131	222	249	341
ENSMUSG00000026840.14	Lamc3	222.345	1.04396	0.310147	3.36601	0.000762632	0.0414881	110	203	129	190	345	352
ENSMUSG00000076617.9	Ighm	251.31	1.0441	0.189352	5.51409	3.50586e-08	1.07152e-05	154	170	178	318	275	415
ENSMUSG00000005220.10	Corin	153.714	1.06851	0.296637	3.60207	0.000315691	0.0206794	89	115	99	129	233	256
ENSMUSG00000043099.4	Hic1	170.657	1.09864	0.226769	4.84477	1.26757e-06	0.000234152	89	120	123	217	203	271
ENSMUSG00000039954.9	Stk32a	102.64	1.11492	0.300337	3.71222	0.000205446	0.0146885	50	77	71	114	129	175
ENSMUSG00000057722.17	Lepr	309.81	1.14456	0.217001	5.27444	1.3316e-07	3.34093e-05	179	230	180	332	376	566
ENSMUSG00000079419.4	Ms4a6c	148.582	1.16494	0.33437	3.48398	0.000494023	0.0295535	123	97	60	141	187	287
ENSMUSG00000015947.10	Fcgr1	147.157	1.19412	0.277893	4.29706	1.73077e-05	0.00207815	80	88	106	203	138	272
ENSMUSG00000004730.15	Adgre1	145.071	1.20036	0.341613	3.5138	0.000441751	0.0272008	52	122	94	156	177	271
ENSMUSG00000035783.9	Acta2	448.071	1.30377	0.280138	4.65405	3.25481e-06	0.000506605	182	393	210	473	658	762
ENSMUSG00000068079.5	Tcf15	435.616	1.327	0.209186	6.34364	2.24404e-10	1.01952e-07	189	293	276	497	569	790
ENSMUSG00000050830.17	Vwc2	77.8964	1.39945	0.333302	4.19873	2.68412e-05	0.00298429	34	42	55	128	92	114
ENSMUSG00000000560.9	Gabra2	100.041	1.46271	0.278827	5.24593	1.55494e-07	3.8439e-05	63	46	54	131	154	148
ENSMUSG00000041797.7	Abca9	336.842	1.64425	0.220418	7.45966	8.67446e-14	5.8327e-11	153	204	141	405	452	666
ENSMUSG00000021390.6	Ogn	97.1338	1.76691	0.428476	4.12371	3.72811e-05	0.00394148	26	72	36	96	157	194
ENSMUSG00000045573.9	Penk	209.786	1.91834	0.333242	5.75661	8.58206e-09	3.00551e-06	70	102	96	169	380	439
ENSMUSG00000026934.15	Lhx3	31.8602	2.19938	0.567953	3.87246	0.000107742	0.00874952	12	6	17	33	61	61
ENSMUSG00000036144.6	Meox2	120.233	2.25053	0.287966	7.81526	5.48513e-15	4.19113e-12	49	33	46	169	168	256
ENSMUSG00000098912.7	1500004A13Rik	718.026	2.85551	0.661228	4.3185	1.57095e-05	0.00192038	287	111	137	468	1384	1935
ENSMUSG00000022997.9	Wnt1	77.1435	3.31797	0.420344	7.89347	2.93906e-15	2.47028e-12	10	15	18	172	88	157
ENSMUSG00000111409.1	Gm49380	578.351	6.10487	1.58884	3.84233	0.00012187	0.00961797	13	33	4	2639	606	19
ENSMUSG00000074846.3	Gm10774	103.031	7.70735	1.2653	6.0913	1.11997e-09	4.82734e-07	1	1	1	1	325	283

## Sheet: Sleuth
	target_id	ext_gene	pval	qval	b	se_b	mean_obs	var_obs	tech_var	sigma_sq	smooth_sigma_sq	final_sigma_sq
1	ENSMUSG00000032373	Car12	3.1041e-66	5.37289e-62	-1.07076	0.0622861	6.49472	0.347177	0.00132463	0.00270077	0.00449471	0.00449471
2	ENSMUSG00000023078	Cxcl13	3.30997e-40	2.86461e-36	-3.38218	0.254812	3.9244	3.50485	0.0698856	0.0214897	0.0275085	0.0275085
3	ENSMUSG00000004872	Pax3	1.49881e-30	8.64766e-27	-0.695946	0.0605751	6.65502	0.146227	0.00129235	-0.000136943	0.00421167	0.00421167
4	ENSMUSG00000032291	Crabp1	6.02774e-29	2.60835e-25	-0.720686	0.0645469	10.0859	0.160816	4.26367e-05	0.00620682	0.00499414	0.00620682
5	ENSMUSG00000026100	Mstn	9.23665e-25	3.19754e-21	-1.60119	0.15585	4.36985	0.78666	0.0164508	0.00544284	0.019983	0.019983
6	ENSMUSG00000040310	Alx4	8.65476e-19	2.49675e-15	-0.447152	0.0505186	9.08855	0.0619649	0.000113342	0.00236328	0.00371485	0.00371485
7	ENSMUSG00000034330	Plcg2	3.23536e-18	8.00012e-15	-0.585713	0.0673009	6.35568	0.104652	0.00199218	0.00017588	0.00480194	0.00480194
8	ENSMUSG00000041126	H2az2	9.96179e-18	2.15536e-14	-0.649903	0.0757959	9.05129	0.133606	0.00026304	0.00835449	0.0036865	0.00835449
9	ENSMUSG00000036144	Meox2	3.55038e-17	6.82816e-14	1.56258	0.185428	4.00703	0.751651	0.0256652	-0.00171964	0.0259101	0.0259101
10	ENSMUSG00000008590	Htr3b	6.0433e-16	1.04603e-12	-1.19874	0.148204	4.52731	0.43213	0.0151058	-0.0138085	0.0178409	0.0178409
11	ENSMUSG00000022997	Wnt1	8.04812e-16	1.26641e-12	2.3369	0.290174	3.36559	1.72125	0.084238	0.0194018	0.0420631	0.0420631
12	ENSMUSG00000032327	Stra6	1.81855e-14	2.6231e-11	-0.478671	0.0624665	6.3049	0.0692925	0.00092451	-0.000231038	0.00492858	0.00492858
13	ENSMUSG00000079466	Prdm12	2.49264e-14	3.31886e-11	-1.65935	0.217698	5.3782	0.882905	0.00685494	0.0642336	0.00910706	0.0642336
14	ENSMUSG00000054728	Phactr1	1.4376e-13	1.65889e-10	-0.804783	0.10886	5.00313	0.206791	0.00538833	0.0102217	0.0123875	0.0123875
15	ENSMUSG00000000093	Tbx2	1.34778e-13	1.65889e-10	-0.365414	0.0493711	8.60048	0.0419665	0.000224675	0.00216058	0.00343159	0.00343159
16	ENSMUSG00000041797	Abca9	6.03021e-13	6.52356e-10	1.1177	0.15524	4.8095	0.403695	0.00842616	0.0277232	0.0144559	0.0277232
17	ENSMUSG00000112550	Gm6627	1.26583e-12	1.23045e-09	-0.65273	0.0919598	5.59863	0.137965	0.00418439	0.00850053	0.00766586	0.00850053
18	ENSMUSG00000043496	Tril	1.27957e-12	1.23045e-09	-0.374953	0.0528363	8.54315	0.0455269	0.000175	0.00401252	0.00341013	0.00401252
19	ENSMUSG00000020810	Cygb	4.26898e-12	3.88904e-09	0.554645	0.0800587	5.90794	0.0999806	0.00303547	0.00657862	0.00620168	0.00657862
20	ENSMUSG00000041703	Zic5	7.63628e-12	6.60882e-09	0.55959	0.0817491	6.68922	0.0999963	0.00586547	0.00170198	0.00415891	0.00415891
21	ENSMUSG00000021411	Pxdc1	7.13662e-11	5.88228e-08	-0.746584	0.114546	5.48227	0.170441	0.0112995	-0.00726846	0.0083817	0.0083817
22	ENSMUSG00000076617	Ighm	2.21676e-10	1.74408e-07	0.740519	0.116699	4.9233	0.171242	0.00721525	0.00119926	0.0132129	0.0132129
23	ENSMUSG00000018604	Tbx3	5.0016e-10	3.76403e-07	-0.379332	0.0609951	7.60276	0.045414	0.00219647	0.000611329	0.00338413	0.00338413
24	ENSMUSG00000017344	Vtn	8.69907e-10	6.27384e-07	0.606781	0.0989594	5.16698	0.121498	0.00386109	0.00994315	0.0108284	0.0108284
25	ENSMUSG00000032908	Sgpp2	9.07641e-10	6.28414e-07	-0.919862	0.150185	6.08908	0.280911	0.00217093	0.0316624	0.0055526	0.0316624
26	ENSMUSG00000022103	Gfra2	3.24668e-09	2.16141e-06	-1.26	0.212888	4.08734	0.530667	0.0199187	0.0480633	0.0244555	0.0480633
27	ENSMUSG00000010311	Optc	1.17776e-08	7.55033e-06	-1.28809	0.225865	3.5974	0.558972	0.0405667	0.0359561	0.0350882	0.0359561
28	ENSMUSG00000018166	Erbb3	2.66346e-08	1.64649e-05	-0.290193	0.0521721	7.37673	0.0274767	0.000590458	0.00217594	0.00349243	0.00349243
29	ENSMUSG00000036602	Alx1	3.46011e-08	2.06521e-05	-0.273482	0.0495762	8.26639	0.0249082	0.000347699	0.00274028	0.003339	0.003339
30	ENSMUSG00000027750	Postn	5.10072e-08	2.94295e-05	0.605194	0.11109	7.53152	0.124687	0.00161657	0.016895	0.0034122	0.016895
31	ENSMUSG00000036905	C1qb	5.34206e-08	2.98276e-05	0.720167	0.132395	5.49268	0.176626	0.00442305	0.0218696	0.0083136	0.0218696
32	ENSMUSG00000068079	Tcf15	9.07766e-08	4.91016e-05	0.945035	0.176831	5.4691	0.305451	0.00502722	0.0418767	0.00846902	0.0418767
33	ENSMUSG00000019278	Dpep1	9.9185e-08	5.04939e-05	-0.553774	0.103932	5.65834	0.104962	0.00345076	0.0127521	0.00733685	0.0127521
34	ENSMUSG00000050830	Vwc2	9.64422e-08	5.04939e-05	0.956869	0.179414	4.23084	0.296113	0.026214	0.000577613	0.02207	0.02207
35	ENSMUSG00000000120	Ngfr	1.2601e-07	6.23174e-05	-0.632059	0.119605	7.18575	0.137016	0.000713352	0.0207446	0.00360704	0.0207446
36	ENSMUSG00000029120	Ppp2r2c	1.91187e-07	8.94393e-05	-1.03109	0.197994	3.43534	0.334707	0.0190085	0.000692952	0.0397937	0.0397937
37	ENSMUSG00000067786	Nnat	1.90038e-07	8.94393e-05	0.347417	0.0666977	10.4813	0.0415478	2.19965e-05	0.00665087	0.0058653	0.00665087
38	ENSMUSG00000042812	Foxf1	2.87916e-07	0.000131146	-0.52848	0.102994	6.00223	0.0965166	0.00240688	0.0135047	0.005848	0.0135047
39	ENSMUSG00000020120	Plek	3.05967e-07	0.000135794	0.517385	0.101057	5.58058	0.0925612	0.00418002	0.0111388	0.00777043	0.0111388
40	ENSMUSG00000043099	Hic1	4.54677e-07	0.00019675	0.822719	0.163092	4.13472	0.213942	0.0162591	-0.00265579	0.0236393	0.0236393
41	ENSMUSG00000055235	Wdr86	8.55379e-07	0.000361116	-0.261972	0.0532217	7.36414	0.0232875	0.000749425	0.0026239	0.00349939	0.00349939
42	ENSMUSG00000026934	Lhx3	9.17335e-07	0.000378051	1.68154	0.34257	2.68301	0.951674	0.101235	0.0280216	0.0747964	0.0747964
43	ENSMUSG00000022425	Enpp2	1.01854e-06	0.000409997	-0.438314	0.0896711	7.22364	0.0672849	0.000729198	0.0113322	0.00358205	0.0113322
44	ENSMUSG00000047414	Flrt2	1.16389e-06	0.000447682	0.369943	0.0760935	8.15419	0.0480055	0.000385801	0.00829952	0.0033251	0.00829952
45	ENSMUSG00000052336	Cx3cr1	1.15572e-06	0.000447682	0.534654	0.109941	5.95192	0.100261	0.00329104	0.0148397	0.00603225	0.0148397
46	ENSMUSG00000025105	Bnc1	1.45192e-06	0.000546331	-0.586193	0.121674	4.8601	0.112987	0.00831263	0.00406344	0.0138941	0.0138941
47	ENSMUSG00000051159	Cited1	1.50237e-06	0.000553289	-0.506853	0.105355	5.28705	0.0903895	0.00384841	0.012801	0.00980904	0.012801
48	ENSMUSG00000052229	Gpr17	1.75972e-06	0.000634562	-0.599521	0.125443	5.29983	0.126711	0.00544175	0.0181622	0.00970685	0.0181622
49	ENSMUSG00000045658	Pid1	2.16464e-06	0.000764649	-0.594219	0.125431	4.91675	0.124809	0.00700119	0.0165983	0.0132824	0.0165983
50	ENSMUSG00000000560	Gabra2	2.99645e-06	0.00103731	1.02526	0.219491	3.53097	0.341867	0.0353371	-0.00218636	0.0369276	0.0369276
51	ENSMUSG00000027684	Mecom	3.11745e-06	0.00105804	0.32374	0.0694285	7.7282	0.0372266	0.00157706	0.00565341	0.00334838	0.00565341
52	ENSMUSG00000028773	Fabp3	3.22985e-06	0.0010751	-0.450495	0.0967633	5.45458	0.0694929	0.00547791	0.00528359	0.00856681	0.00856681
53	ENSMUSG00000070720	Tmem200b	4.26095e-06	0.00139156	-0.346859	0.0754332	6.19947	0.0429216	0.00165255	0.0068827	0.00521514	0.0068827
54	ENSMUSG00000042195	Slc35f2	4.43307e-06	0.00139513	-0.386519	0.0842094	5.70924	0.0519257	0.00356032	0.00532299	0.00707653	0.00707653
55	ENSMUSG00000058587	Tmod3	4.42593e-06	0.00139513	0.256699	0.0559219	8.11286	0.0200332	0.00136877	-0.00103754	0.00332211	0.00332211
56	ENSMUSG00000036896	C1qc	4.70987e-06	0.00145577	0.715425	0.156298	5.11305	0.182865	0.00479921	0.0318444	0.0113206	0.0318444
57	ENSMUSG00000031111	Igsf1	5.01875e-06	0.00152403	0.650632	0.142557	4.66034	0.144136	0.0142991	0.0071249	0.0161848	0.0161848
58	ENSMUSG00000032744	Heyl	5.54131e-06	0.0016537	-0.832574	0.183258	4.67685	0.248254	0.00399493	0.0463804	0.0159879	0.0463804
59	ENSMUSG00000020733	Slc9a3r1	6.12416e-06	0.00179666	0.238419	0.0527236	7.27261	0.0202274	0.000617854	0.00335009	0.00355181	0.00355181
60	ENSMUSG00000058897	Col25a1	6.39653e-06	0.00184529	0.353537	0.0783403	5.77734	0.0448612	0.0021908	0.00701501	0.00675502	0.00701501
61	ENSMUSG00000019892	Lrriq1	6.59772e-06	0.00186181	-1.51376	0.335924	4.0024	0.822857	0.0838224	0.0854448	0.0259968	0.0854448
62	ENSMUSG00000032085	Tagln	6.66891e-06	0.00186181	0.63781	0.14161	5.94127	0.146105	0.00688372	0.0231964	0.00607256	0.0231964
63	ENSMUSG00000025940	Tmem70	8.08876e-06	0.00222235	0.282133	0.0632185	6.70142	0.0286755	0.000776232	0.00521863	0.00414062	0.00521863
64	ENSMUSG00000033006	Sox10	1.00234e-05	0.00271086	-1.06436	0.240987	6.343	0.409547	0.00136106	0.0857508	0.00483291	0.0857508
65	ENSMUSG00000031239	Itm2a	1.03726e-05	0.00276214	0.318116	0.0721474	7.80869	0.0366057	0.000403076	0.00740479	0.00333355	0.00740479
66	ENSMUSG00000023467	Tulp2	1.26698e-05	0.00332275	-1.39711	0.320016	2.75911	0.606285	0.0835784	-0.057685	0.0700372	0.0700372
67	ENSMUSG00000091400	Gm6356	1.31763e-05	0.00340401	-0.471319	0.108171	5.24472	0.0806836	0.00506026	0.0124912	0.0101562	0.0124912
68	ENSMUSG00000021567	Nkd2	1.48738e-05	0.00378603	-0.289209	0.0667835	6.15735	0.0285134	0.0013509	0.00292513	0.00533915	0.00533915
69	ENSMUSG00000032265	Tent5a	1.52904e-05	0.00383569	0.70663	0.163403	4.45603	0.181839	0.0121825	0.0278683	0.0187841	0.0278683
70	ENSMUSG00000030406	Gipr	1.59667e-05	0.00394811	-1.09217	0.253116	3.27392	0.434734	0.0363993	0.0597024	0.0453023	0.0597024
71	ENSMUSG00000030772	Dkk3	1.65476e-05	0.00403411	-0.30725	0.0713373	6.38295	0.0344277	0.00137495	0.00625856	0.00473678	0.00625856
72	ENSMUSG00000041911	Dlx1	1.71838e-05	0.00413104	-0.268107	0.0623699	6.55035	0.0255786	0.00144602	0.00357184	0.00438898	0.00438898
73	ENSMUSG00000022371	Col14a1	1.83888e-05	0.00430124	0.474689	0.110815	5.35796	0.0741088	0.00916247	-0.001025	0.00925754	0.00925754
74	ENSMUSG00000048251	Bcl11b	1.82377e-05	0.00430124	-0.291347	0.0679853	6.2332	0.0307982	0.00181317	0.00485334	0.00511984	0.00511984
75	ENSMUSG00000021381	Barx1	1.8757e-05	0.00432886	-0.405282	0.0947099	7.07704	0.0600401	0.00102134	0.0124336	0.00368941	0.0124336
76	ENSMUSG00000060675	Plaat3	1.98805e-05	0.00452778	-0.436846	0.102396	5.99804	0.0698325	0.0065786	0.00914893	0.00586299	0.00914893
77	ENSMUSG00000009097	Tbx1	2.51006e-05	0.00564243	0.59809	0.141933	5.26465	0.131488	0.00833762	0.0218798	0.00999108	0.0218798
78	ENSMUSG00000019880	Rspo3	2.61879e-05	0.0058104	0.661715	0.15739	5.17643	0.161086	0.00906313	0.0280942	0.0107443	0.0280942
79	ENSMUSG00000037736	Limch1	2.65193e-05	0.0058104	0.246013	0.0585542	7.04863	0.0197899	0.00142867	0.000612678	0.00371422	0.00371422
80	ENSMUSG00000053441	Adamts19	3.38224e-05	0.00731789	-0.270266	0.065186	6.33593	0.025893	0.00152347	0.00345129	0.00485036	0.00485036
81	ENSMUSG00000027692	Tnik	3.44306e-05	0.00735753	-0.267162	0.0645008	6.96225	0.026405	0.00154808	0.00469245	0.00380038	0.00469245
82	ENSMUSG00000029553	Tfec	3.64249e-05	0.00768877	0.665982	0.161292	4.15823	0.159463	0.0157775	0.017227	0.023245	0.023245
83	ENSMUSG00000015852	Fcrls	3.71541e-05	0.00774819	0.704398	0.170784	4.1008	0.164926	0.0195301	0.000560963	0.0242205	0.0242205
84	ENSMUSG00000027270	Lamp5	4.02899e-05	0.00830212	-0.976844	0.237918	3.52822	0.314381	0.0479006	-0.012759	0.0370065	0.0370065
85	ENSMUSG00000015947	Fcgr1	4.16752e-05	0.00848653	0.85208	0.207926	4.43196	0.269692	0.0379018	0.0269481	0.0191122	0.0269481
86	ENSMUSG00000040957	Cables1	4.61222e-05	0.00928291	-0.249777	0.0613032	6.70884	0.0203405	0.00150749	0.00052237	0.00412964	0.00412964
87	ENSMUSG00000079110	Capn3	4.69727e-05	0.0093454	1.35376	0.332602	4.1655	0.682548	0.117978	0.0479587	0.0231246	0.0479587
88	ENSMUSG00000055435	Maf	4.79028e-05	0.00942216	0.294261	0.0723776	6.12724	0.0297626	0.00242643	0.00230577	0.00543135	0.00543135
89	ENSMUSG00000027966	Col11a1	4.92338e-05	0.00957515	0.227352	0.0560086	7.05786	0.0181154	0.00099946	0.0022614	0.00370599	0.00370599
90	ENSMUSG00000029765	Plxna4	5.18198e-05	0.0099661	-0.427291	0.105575	5.65035	0.0681487	0.00218007	0.0145391	0.0073794	0.0145391
91	ENSMUSG00000078087	Rps12l1	5.3183e-05	0.0101159	0.276755	0.0684838	9.34454	0.0286061	0.000700286	0.00633476	0.00394282	0.00633476
92	ENSMUSG00000006403	Adamts4	5.67545e-05	0.010563	-0.306845	0.0762174	5.88044	0.0322625	0.0024018	0.00261867	0.00631183	0.00631183
93	ENSMUSG00000091002	Tcerg1l	5.63742e-05	0.010563	0.723431	0.179623	4.30954	0.173571	0.0275328	-0.00682591	0.0208638	0.0208638
94	ENSMUSG00000068327	Tlx2	5.77733e-05	0.0106383	-0.905965	0.225268	4.79973	0.307127	0.00997146	0.0661469	0.0145659	0.0661469
95	ENSMUSG00000002997	Prkar2b	6.22321e-05	0.0113387	-0.206119	0.051476	8.04636	0.0147793	0.000655088	0.00188714	0.00331958	0.00331958
96	ENSMUSG00000101660	Gm18666	7.25672e-05	0.013084	3.07784	0.775722	0.845776	2.87184	0.531799	-0.494414	0.370818	0.370818
97	ENSMUSG00000028780	Sema3c	7.53634e-05	0.0134481	0.36009	0.090962	5.81105	0.0477454	0.00580649	0.00525091	0.00660463	0.00660463
98	ENSMUSG00000021256	Vash1	7.6765e-05	0.0135584	-0.200639	0.0507396	7.6303	0.0125807	0.000486899	0.000143043	0.00337486	0.00337486
99	ENSMUSG00000033207	Mamdc2	7.91639e-05	0.0136199	0.57427	0.145498	4.45525	0.115419	0.01296	0.00764385	0.0187947	0.0187947
100	ENSMUSG00000021943	Gdf10	7.94739e-05	0.0136199	0.615613	0.15601	4.28434	0.123177	0.0152659	-0.00341219	0.0212429	0.0212429
101	ENSMUSG00000032554	Trf	7.83978e-05	0.0136199	0.672253	0.170223	4.75427	0.165411	0.0283799	0.00891199	0.015084	0.015084
102	ENSMUSG00000029544	Cabp1	8.34031e-05	0.0140158	-0.53864	0.136905	4.65494	0.108288	0.0118649	0.0146947	0.0162496	0.0162496
103	ENSMUSG00000025492	Ifitm3	8.26301e-05	0.0140158	0.279573	0.0710183	6.11541	0.024935	0.00209698	-0.000238693	0.00546841	0.00546841
104	ENSMUSG00000020701	Tmem132e	8.51175e-05	0.0141663	-0.551877	0.140444	5.25113	0.11504	0.00781696	0.0217698	0.0101028	0.0217698
105	ENSMUSG00000042644	Itpr3	8.67505e-05	0.0143006	-0.476316	0.121356	5.72542	0.0857357	0.0134374	0.00865354	0.00699761	0.00865354
106	ENSMUSG00000042401	Crtac1	9.03237e-05	0.0147492	-0.570361	0.145678	5.68322	0.12306	0.00476036	0.0270728	0.00720732	0.0270728
107	ENSMUSG00000052539	Magi3	9.17995e-05	0.0148501	0.208365	0.0532725	7.19794	0.0136985	0.000658106	0.000184126	0.00359883	0.00359883
108	ENSMUSG00000059049	Frem1	9.37667e-05	0.0150278	-0.30849	0.0789748	7.20537	0.0321104	0.00576163	-0.00131087	0.0035939	0.0035939
109	ENSMUSG00000026029	Casp8	9.54899e-05	0.0151636	0.266528	0.0683093	6.30405	0.0226143	0.00206848	-0.000439488	0.00493077	0.00493077
110	ENSMUSG00000059974	Ntm	0.000100721	0.0158489	0.483685	0.124378	4.70694	0.0792861	0.00757113	0.00380474	0.0156335	0.0156335
111	ENSMUSG00000003283	Hck	0.000103969	0.0162126	1.02817	0.264914	3.72689	0.386495	0.0734514	0.0132444	0.0318176	0.0318176
112	ENSMUSG00000045573	Penk	0.00011402	0.0176211	1.2898	0.334262	4.43985	0.63315	0.017112	0.150485	0.0190042	0.150485
113	ENSMUSG00000003477	Inmt	0.000116693	0.0178747	-0.904457	0.234743	4.24867	0.311538	0.0177822	0.0648741	0.0217908	0.0648741
114	ENSMUSG00000013698	Pea15a	0.000128315	0.0194825	0.184094	0.0480705	8.02884	0.0114216	0.000146835	0.00142122	0.00331933	0.00331933
115	ENSMUSG00000061048	Cdh3	0.000132571	0.0199537	-0.191799	0.0501878	7.88355	0.0123386	0.000453477	0.00117468	0.00332474	0.00332474
116	ENSMUSG00000064259	Vmn1r13	0.000136285	0.0203359	-0.864265	0.226555	3.39467	0.278246	0.0358933	0.0318066	0.0410974	0.0410974
117	ENSMUSG00000036885	Arhgef26	0.000142348	0.0210589	-0.357545	0.0939905	6.012	0.0431772	0.00743796	-0.00140587	0.00581337	0.00581337
118	ENSMUSG00000043629	1700019D03Rik	0.000144482	0.0211936	-0.993168	0.261335	3.01657	0.300528	0.0462557	-0.0404896	0.0561881	0.0561881
119	ENSMUSG00000061524	Zic2	0.000148661	0.0214518	0.550952	0.145244	6.52121	0.116379	0.000977277	0.0306663	0.00444327	0.0306663
120	ENSMUSG00000040723	Rcsd1	0.000148721	0.0214518	0.268448	0.070771	6.18556	0.0238662	0.00225733	0.000551328	0.00525547	0.00525547
121	ENSMUSG00000047216	Cdh19	0.000152276	0.0217831	-0.818629	0.21615	3.81058	0.257111	0.0196987	0.0503823	0.0299003	0.0503823
122	ENSMUSG00000054690	Emcn	0.00016104	0.0224794	0.217614	0.0576706	7.5037	0.0181979	0.000984412	0.00400444	0.00342484	0.00400444
123	ENSMUSG00000031610	Scrg1	0.000159178	0.0224794	-1.98498	0.525643	1.86866	1.26423	0.26199	-0.159264	0.152462	0.152462
124	ENSMUSG00000035561	Aldh1b1	0.000160954	0.0224794	-0.499886	0.132472	4.44417	0.0940956	0.00737793	0.0165344	0.0189452	0.0189452
125	ENSMUSG00000022306	Zfpm2	0.000166637	0.0230745	0.648725	0.17231	4.01357	0.161882	0.0166691	0.0278671	0.0257881	0.0278671
126	ENSMUSG00000026841	Fibcd1	0.00017235	0.0236762	0.97089	0.25846	3.10922	0.359992	0.0482476	0.0482565	0.051955	0.051955
127	ENSMUSG00000023391	Dlx2	0.000177785	0.023916	-0.196586	0.0524417	7.20384	0.014894	0.000410218	0.00371499	0.00359491	0.00371499
128	ENSMUSG00000002944	Cd36	0.000177042	0.023916	0.838211	0.22354	5.04407	0.270744	0.0228621	0.0520935	0.0119804	0.0520935
129	ENSMUSG00000007888	Crlf1	0.00017824	0.023916	-0.28033	0.0747942	6.76293	0.0302884	0.00187516	0.0065161	0.0040523	0.0065161
130	ENSMUSG00000057897	Camk2b	0.000194116	0.0258458	-0.649642	0.174328	3.77266	0.138576	0.0148341	0.000122934	0.0307512	0.0307512
131	ENSMUSG00000033214	Slitrk5	0.000218861	0.0282785	0.279943	0.0757383	6.07874	0.0296023	0.00301808	0.00459679	0.00558636	0.00558636
132	ENSMUSG00000039234	Sec24d	0.000218922	0.0282785	0.345345	0.0934346	5.08124	0.0370527	0.00147429	0.000117857	0.0116208	0.0116208
133	ENSMUSG00000028370	Pappa	0.000216323	0.0282785	0.321462	0.0869016	6.48992	0.0400636	0.00141962	0.00990822	0.00450425	0.00990822
134	ENSMUSG00000027520	Zdbf2	0.000214435	0.0282785	0.212621	0.0574437	7.82805	0.017522	0.00158822	0.00336146	0.00333084	0.00336146
135	ENSMUSG00000034898	Filip1	0.000236287	0.0302955	0.24586	0.06687	6.26232	0.0211485	0.00166703	0.002101	0.00504036	0.00504036
136	ENSMUSG00000025017	Pik3ap1	0.000238789	0.0303911	0.364301	0.0991567	5.22188	0.0516131	0.00434355	0.0104045	0.010349	0.0104045
137	ENSMUSG00000021253	Tgfb3	0.000253388	0.0304576	-0.241107	0.0658975	6.36808	0.021482	0.00174165	0.00331124	0.00477208	0.00477208
138	ENSMUSG00000024776	Stambpl1	0.000241863	0.0304576	-0.425475	0.11591	5.05991	0.0556092	0.00832684	-0.00670118	0.011826	0.011826
139	ENSMUSG00000022894	Adamts5	0.000248681	0.0304576	0.486502	0.132793	4.97623	0.0921662	0.00632094	0.02013	0.0126611	0.02013
140	ENSMUSG00000019820	Utrn	0.00025294	0.0304576	-0.216082	0.0590506	7.3218	0.0181918	0.000624501	0.00460596	0.00352316	0.00460596
141	ENSMUSG00000023885	Thbs2	0.000250776	0.0304576	0.640365	0.174893	3.82041	0.159726	0.0140112	0.0318702	0.0296843	0.0318702
142	ENSMUSG00000041000	Trim62	0.000244363	0.0304576	-0.214981	0.0586084	6.84078	0.017987	0.000904287	0.00424813	0.00394833	0.00424813
143	ENSMUSG00000029185	Fam114a1	0.000245225	0.0304576	0.259833	0.0708533	6.21336	0.025176	0.00235481	0.00379778	0.00517548	0.00517548
144	ENSMUSG00000039774	Galnt12	0.000248796	0.0304576	0.493084	0.134594	6.16465	0.0946781	0.0017694	0.0254038	0.00531726	0.0254038
145	ENSMUSG00000030246	Ldhb	0.000260815	0.0306396	-0.186509	0.0510787	9.07769	0.0121928	0.00020709	0.00198931	0.00370647	0.00370647
146	ENSMUSG00000044071	Tafa2	0.000261037	0.0306396	0.397142	0.108771	5.53788	0.0615137	0.00528113	0.0124655	0.00802716	0.0124655
147	ENSMUSG00000026740	Dnajc1	0.000258473	0.0306396	-0.227965	0.0623927	7.01338	0.0182335	0.00209197	0.00121184	0.00374731	0.00374731
148	ENSMUSG00000051331	Cacna1c	0.000261983	0.0306396	-0.366276	0.100343	6.05077	0.0523297	0.00638851	0.00871443	0.00567951	0.00871443
149	ENSMUSG00000107176	Gm9794	0.000265495	0.0307497	-0.579429	0.158886	7.51104	0.131015	0.00570427	0.0321627	0.00342141	0.0321627
150	ENSMUSG00000039395	Mreg	0.000266477	0.0307497	-0.480116	0.131687	6.24346	0.0899634	0.00208624	0.0239261	0.00509154	0.0239261
151	ENSMUSG00000027339	Rassf2	0.000273681	0.0313719	0.202902	0.0557575	7.54155	0.0146903	0.00125547	0.00166894	0.00340788	0.00340788
152	ENSMUSG00000045515	Pou3f3	0.000291387	0.0331817	-0.178078	0.0491544	8.36631	0.0106071	0.000265659	0.00110127	0.00335857	0.00335857
153	ENSMUSG00000054204	Alkal2	0.000303732	0.0341383	-0.614501	0.170123	4.56255	0.148014	0.012233	0.0311799	0.0173895	0.0311799
154	ENSMUSG00000015568	Lpl	0.000302322	0.0341383	0.209255	0.0579125	6.86452	0.0153323	0.00111274	0.00163219	0.00391805	0.00391805
155	ENSMUSG00000032387	Rbpms2	0.000306103	0.0341828	0.268022	0.0742427	5.65798	0.0248742	0.000929161	0.00322516	0.0073388	0.0073388
156	ENSMUSG00000046480	Scn4b	0.000308625	0.0342435	0.533588	0.147892	4.35256	0.0899142	0.0125763	-0.00695202	0.0202319	0.0202319
157	ENSMUSG00000056947	Mab21l1	0.000314716	0.034697	-0.207394	0.0575634	6.86363	0.0147003	0.00105115	0.00119465	0.00391917	0.00391917
158	ENSMUSG00000024663	Rab3il1	0.000318747	0.0346993	0.192742	0.053546	7.17743	0.0127427	0.000688009	0.00130925	0.00361275	0.00361275
159	ENSMUSG00000082286	Pisd-ps1	0.000318434	0.0346993	3.12384	0.867776	1.71594	3.83115	0.354408	0.775145	0.174314	0.775145
160	ENSMUSG00000026494	Kif26b	0.000331471	0.0354178	-0.410774	0.114442	6.98473	0.066337	0.000828837	0.0188165	0.00377626	0.0188165
161	ENSMUSG00000079419	Ms4a6c	0.000331486	0.0354178	0.893299	0.248874	4.31972	0.313721	0.0166243	0.076283	0.0207126	0.076283
162	ENSMUSG00000026365	Cfh	0.000329173	0.0354178	0.554266	0.154341	4.17227	0.117854	0.0127186	0.0193952	0.0230129	0.0230129
163	ENSMUSG00000021647	Cartpt	0.000336954	0.0357812	-1.21288	0.338311	2.69973	0.459055	0.0979589	-0.0757914	0.0737224	0.0737224
164	ENSMUSG00000020573	Pik3cg	0.000340397	0.0359264	0.542745	0.151502	4.48256	0.0927195	0.0160008	-0.0105661	0.0184282	0.0184282
165	ENSMUSG00000021136	Smoc1	0.000366091	0.0384041	-0.176692	0.0495854	8.0433	0.0104474	0.00036855	0.000983172	0.00331952	0.00331952
166	ENSMUSG00000034918	Cdhr2	0.000386841	0.0401607	-2.21848	0.625118	1.50341	1.94543	0.192285	0.393873	0.209935	0.393873
167	ENSMUSG00000059325	Hopx	0.000387476	0.0401607	0.521498	0.146964	4.49575	0.098393	0.0141443	0.00686209	0.0182534	0.0182534
168	ENSMUSG00000010021	Kif19a	0.000395542	0.0407526	-0.360638	0.101788	5.56677	0.046682	0.00768916	0.00189081	0.007852	0.007852
169	ENSMUSG00000035493	Tgfbi	0.000410447	0.0418414	0.487399	0.137945	6.33524	0.094102	0.000466994	0.0280764	0.00485207	0.0280764
170	ENSMUSG00000034652	Cd300a	0.000410945	0.0418414	0.749953	0.212274	4.43071	0.222801	0.0470439	0.0205461	0.0191295	0.0205461
171	ENSMUSG00000041895	Wipi1	0.00042421	0.0429395	-0.206102	0.0584763	6.67435	0.016835	0.000947643	0.00416675	0.00418157	0.00418157
172	ENSMUSG00000020218	Wif1	0.000430542	0.0433271	-1.40486	0.399039	3.56612	0.783172	0.0938836	0.144965	0.0359399	0.144965
173	ENSMUSG00000024998	Plce1	0.000440349	0.0440578	0.250811	0.0713618	6.8439	0.0199984	0.00369445	-0.00228624	0.00394431	0.00394431
174	ENSMUSG00000026043	Col3a1	0.000449277	0.0446927	0.391752	0.111632	8.30578	0.060995	0.000552072	0.0181406	0.0033459	0.0181406
175	ENSMUSG00000045954	Cavin2	0.000453801	0.0448849	-0.465947	0.132876	4.64377	0.0847667	0.0100997	0.0144437	0.0163842	0.0163842
176	ENSMUSG00000039954	Stk32a	0.000461989	0.045346	0.700862	0.200139	3.89354	0.175154	0.0319491	0.00279113	0.0281342	0.0281342
177	ENSMUSG00000042607	Asb4	0.000463703	0.045346	0.237721	0.0679031	7.22108	0.0224864	0.000508453	0.00640779	0.00358369	0.00640779
178	ENSMUSG00000022488	Nckap1l	0.000481008	0.0455437	0.578438	0.165689	5.18556	0.133321	0.0062465	0.0349326	0.0106637	0.0349326
179	ENSMUSG00000022610	Mapk12	0.000479283	0.0455437	0.24419	0.069927	7.36146	0.0237564	0.00094201	0.00639266	0.00350088	0.00639266
180	ENSMUSG00000031425	Plp1	0.000481513	0.0455437	-0.544486	0.155976	5.53645	0.118134	0.00464855	0.0318441	0.00803599	0.0318441
181	ENSMUSG00000030284	Creld1	0.000476891	0.0455437	0.248648	0.0711764	6.05388	0.0229235	0.00193011	0.00353949	0.00566902	0.00566902
182	ENSMUSG00000021747	Cfap20dc	0.000474157	0.0455437	0.21769	0.0622871	6.53981	0.0172898	0.00141116	0.0024302	0.00440836	0.00440836
183	ENSMUSG00000001985	Grik3	0.000479554	0.0455437	-0.223352	0.0639624	6.49745	0.0190995	0.00164749	0.00351959	0.00448931	0.00448931
184	ENSMUSG00000028519	Dab1	0.000484737	0.0455995	0.246519	0.0706551	6.14035	0.0217119	0.00209736	0.00225314	0.00539086	0.00539086
185	ENSMUSG00000031708	Tecr	0.000515336	0.0480043	-0.168663	0.0485689	8.3534	0.00947352	0.00018275	0.000991425	0.00335566	0.00335566
186	ENSMUSG00000041633	Kctd12b	0.000515847	0.0480043	0.23738	0.0683622	6.26815	0.0209397	0.00198534	0.00305823	0.00502475	0.00502475
187	ENSMUSG00000030087	Klf15	0.000524698	0.0485668	-0.41285	0.119052	5.61372	0.0681416	0.00362252	0.0176375	0.00758031	0.0176375
188	ENSMUSG00000028072	Ntrk1	0.000537261	0.0494652	-0.800399	0.231232	5.819	0.256354	0.00364751	0.0765548	0.00656999	0.0765548
189	ENSMUSG00000032796	Lama1	0.000545659	0.0499725	0.262026	0.0757895	6.5481	0.0247549	0.00422298	0.000974135	0.0043931	0.0043931
190	ENSMUSG00000041986	Elmod1	0.000553339	0.0504092	0.572687	0.165827	4.18828	0.131389	0.0157505	0.0254976	0.0227511	0.0254976
191	ENSMUSG00000002699	Lcp2	0.000586615	0.0529801	0.680794	0.198036	3.79907	0.153893	0.0286717	-0.0101104	0.0301556	0.0301556
192	ENSMUSG00000022831	Hcls1	0.000587681	0.0529801	0.518623	0.150884	4.1294	0.0982592	0.0104194	0.0115408	0.0237295	0.0237295
193	ENSMUSG00000027895	Kcnc4	0.00059814	0.0536435	-0.717005	0.20889	3.61645	0.194138	0.0308706	0.0190157	0.0345818	0.0345818
194	ENSMUSG00000121458	AW822252	0.000607147	0.0541706	-1.21442	0.354223	5.36216	0.593012	0.0187644	0.169446	0.00922606	0.169446
195	ENSMUSG00000021390	Ogn	0.000612378	0.0543572	1.28631	0.375447	3.84129	0.665529	0.0324645	0.178976	0.0292316	0.178976
196	ENSMUSG00000073902	Gvin3	0.000619371	0.0546974	2.43892	0.712512	1.51002	2.39371	0.181185	0.580326	0.208727	0.580326
197	ENSMUSG00000026452	Syt2	0.000658131	0.0575333	-0.591888	0.173755	4.44707	0.136763	0.0263804	0.013199	0.0189057	0.0189057
198	ENSMUSG00000014361	Mertk	0.000655142	0.0575333	-0.217692	0.0638825	6.5081	0.018258	0.001653	0.00339836	0.00446846	0.00446846
199	ENSMUSG00000016487	Ppfibp1	0.000674288	0.0580659	0.232224	0.0683047	6.15606	0.0177339	0.00165526	0.000289088	0.00534304	0.00534304
200	ENSMUSG00000018339	Gpx3	0.000673637	0.0580659	0.198797	0.058468	6.53909	0.0151308	0.000718077	0.00337535	0.00440969	0.00440969
201	ENSMUSG00000036560	Lgi4	0.000669577	0.0580659	-0.60239	0.177083	3.75851	0.125722	0.0159611	0.00511366	0.0310763	0.0310763
202	ENSMUSG00000025044	Msr1	0.000681609	0.0584058	1.50107	0.441898	2.30314	0.701414	0.188772	-0.15696	0.104139	0.104139
203	ENSMUSG00000047242	Taf9b	0.000731854	0.060881	0.306887	0.0908659	5.56979	0.0381618	0.00424777	0.00813713	0.00783402	0.00813713
204	ENSMUSG00000053716	Dusp7	0.000729686	0.060881	-0.190349	0.0563466	6.96402	0.0121606	0.000963978	0.000649482	0.00379843	0.00379843
205	ENSMUSG00000029661	Col1a2	0.000735116	0.060881	-0.481803	0.142709	8.30692	0.0940792	0.000127575	0.030421	0.00334612	0.030421
206	ENSMUSG00000005220	Corin	0.000726672	0.060881	0.753117	0.222861	4.08073	0.229756	0.0183364	0.0561641	0.0245718	0.0561641
207	ENSMUSG00000016918	Sulf1	0.000732416	0.060881	0.216024	0.0639665	8.11582	0.01891	0.000227696	0.00590987	0.00332229	0.00590987
208	ENSMUSG00000062309	Rpp25	0.000724605	0.060881	-0.633325	0.187369	3.80263	0.137157	0.0225843	-0.00155156	0.0300764	0.0300764
209	ENSMUSG00000024713	Pcsk5	0.000722079	0.060881	-0.217445	0.0643128	6.4351	0.0172256	0.0015857	0.00221542	0.0046185	0.0046185
210	ENSMUSG00000036699	Zcchc12	0.000771974	0.063629	0.318701	0.0947767	5.39227	0.0368795	0.00446972	0.00354078	0.00900421	0.00900421
211	ENSMUSG00000028736	Pax7	0.000788094	0.0646499	-0.191797	0.0571345	7.1431	0.0149531	0.0011564	0.00374013	0.00363725	0.00374013
212	ENSMUSG00000035095	Fam167a	0.000801587	0.0648243	0.248086	0.074006	5.87566	0.0250363	0.00136461	0.00685071	0.0063313	0.00685071
213	ENSMUSG00000015467	Egfl8	0.000805201	0.0648243	-0.802043	0.239344	4.42203	0.261725	0.015865	0.0700635	0.0192492	0.0700635
214	ENSMUSG00000027487	Cdk5rap1	0.000802617	0.0648243	-0.282348	0.0842354	5.78848	0.0269327	0.0039387	-0.000167883	0.0067047	0.0067047
215	ENSMUSG00000056174	Col8a2	0.000794303	0.0648243	-1.01159	0.301539	5.41937	0.416107	0.00275482	0.133633	0.00881038	0.133633
216	ENSMUSG00000051375	Pcdh1	0.0008163	0.0650994	-0.182878	0.054636	7.09332	0.0122284	0.000801764	0.00194216	0.00367587	0.00367587
217	ENSMUSG00000048450	Msx1	0.000819901	0.0650994	-0.393985	0.117748	8.37358	0.0632049	0.000271072	0.020526	0.00336026	0.020526
218	ENSMUSG00000048782	Insc	0.000815777	0.0650994	-0.973644	0.290867	3.13137	0.329791	0.0759096	-0.0191647	0.0509959	0.0509959
219	ENSMUSG00000035168	Tanc1	0.000828944	0.0655169	-0.200488	0.0599736	6.88904	0.0163749	0.000803085	0.00459216	0.00388736	0.00459216
220	ENSMUSG00000028023	Pitx2	0.000837958	0.0656324	0.35218	0.105445	6.8693	0.0505517	0.00190171	0.0147763	0.00391202	0.0147763
221	ENSMUSG00000034796	Cpne7	0.00083799	0.0656324	-0.585662	0.175351	4.32051	0.120725	0.0254211	-0.00313934	0.020701	0.020701
222	ENSMUSG00000020151	Ptprr	0.00084194	0.0656447	-0.931641	0.279049	3.22575	0.353829	0.0692009	0.0476019	0.0471319	0.0476019
223	ENSMUSG00000020524	Gria1	0.00089779	0.0696854	-0.628702	0.189326	4.10051	0.153675	0.0295407	0.0143279	0.0242257	0.0242257
224	ENSMUSG00000046668	Cxxc5	0.000931889	0.0720092	0.178374	0.0538841	6.97244	0.0117594	0.000565961	0.00220189	0.00378928	0.00378928
225	ENSMUSG00000032179	Bmp5	0.000949821	0.0730687	0.402092	0.121662	5.36712	0.0582628	0.0130135	-0.000814163	0.00918901	0.00918901
226	ENSMUSG00000032431	Crtap	0.000965024	0.0739098	0.207574	0.062891	6.99126	0.0176724	0.00192444	0.00400849	0.00376949	0.00400849
227	ENSMUSG00000042631	Xkr7	0.000969319	0.0739116	-0.397418	0.120456	5.21226	0.0647938	0.00684444	0.01492	0.0104314	0.01492
228	ENSMUSG00000050315	Synpo2	0.000974635	0.073991	0.431893	0.130966	5.84108	0.0765419	0.0116794	0.0140487	0.00647524	0.0140487
229	ENSMUSG00000020583	Matn3	0.00100416	0.0758995	0.326921	0.0993874	5.27902	0.0432388	0.00494291	0.00902659	0.00987388	0.00987388
230	ENSMUSG00000001288	Rarg	0.00103492	0.0776864	-0.210735	0.0642318	6.21545	0.0156181	0.00101903	0.00185007	0.00516955	0.00516955
231	ENSMUSG00000082229	Nap1l2	0.00103777	0.0776864	0.462182	0.140906	5.39415	0.0879088	0.00365639	0.0261252	0.00899059	0.0261252
232	ENSMUSG00000026866	Kynu	0.00104126	0.0776864	0.641617	0.195667	3.74266	0.159416	0.0259829	0.0189105	0.0314453	0.0314453
233	ENSMUSG00000028599	Tnfrsf1b	0.0010587	0.0786482	0.401656	0.122664	4.6439	0.0493939	0.00618707	-0.00494254	0.0163826	0.0163826
234	ENSMUSG00000049985	Ankrd55	0.00108511	0.0802654	1.01093	0.30939	3.4878	0.421459	0.0476079	0.0959757	0.0381881	0.0959757
235	ENSMUSG00000028883	Sema3a	0.00109735	0.0808257	0.170773	0.0523154	7.38538	0.00942474	0.000617705	0.000226897	0.00348765	0.00348765
236	ENSMUSG00000040061	Plcb2	0.00111968	0.0821207	1.07706	0.33053	3.0467	0.414901	0.109104	-0.0255003	0.0547714	0.0547714
237	ENSMUSG00000014603	Alx3	0.00113028	0.0825484	-0.305069	0.0936968	8.02028	0.038455	0.000824234	0.0123444	0.00331927	0.0123444
238	ENSMUSG00000027947	Il6ra	0.00115947	0.0843244	0.585454	0.180214	4.25891	0.126629	0.0270833	0.0026687	0.0216321	0.0216321
239	ENSMUSG00000054675	Tmem119	0.0011769	0.0845267	-0.225634	0.0695454	6.88359	0.0210771	0.000903016	0.00635183	0.00389413	0.00635183
240	ENSMUSG00000049988	Lrrc25	0.00117099	0.0845267	0.964041	0.297007	2.65455	0.368782	0.0556574	0.0568042	0.0766622	0.0766622
241	ENSMUSG00000020422	Tns3	0.00117627	0.0845267	-0.164578	0.0507242	7.47923	0.00969233	0.000422636	0.00153551	0.00343678	0.00343678
242	ENSMUSG00000026786	Apbb1ip	0.00122216	0.0874145	0.602109	0.186201	4.10865	0.150365	0.0193448	0.0326612	0.0240848	0.0326612
243	ENSMUSG00000042082	Arsb	0.0012592	0.0896934	0.2332	0.0723074	6.07446	0.020076	0.00224211	0.00245952	0.00560043	0.00560043
244	ENSMUSG00000001700	Gramd3	0.00129839	0.091732	0.193307	0.0601017	6.83942	0.0128664	0.00146824	0.000601922	0.00395009	0.00395009
245	ENSMUSG00000039239	Tgfb2	0.00129842	0.091732	0.386882	0.120287	4.81697	0.0544953	0.00733126	0.00465875	0.0143721	0.0143721
246	ENSMUSG00000039410	Prdm16	0.00131381	0.0917744	-0.216192	0.0672878	7.96704	0.0155362	0.00347157	-0.00157845	0.00331991	0.00331991
247	ENSMUSG00000041688	Amot	0.00130474	0.0917744	0.160616	0.0499593	8.59878	0.0107258	0.000312983	0.00342015	0.00343092	0.00343092
248	ENSMUSG00000038112	AW551984	0.00131493	0.0917744	0.425589	0.132471	4.46257	0.058566	0.00762691	-0.00234147	0.0186958	0.0186958
249	ENSMUSG00000028073	Pear1	0.0014088	0.0979316	0.245413	0.0768635	6.48632	0.0245008	0.00435053	0.00369023	0.00451146	0.00451146
250	ENSMUSG00000041708	Mpped1	0.00147544	0.102153	0.204282	0.0642503	6.1285	0.0143649	0.000764719	0.00154224	0.00542743	0.00542743
251	ENSMUSG00000000078	Klf6	0.00148763	0.102587	0.242721	0.0763975	6.10432	0.0224376	0.00325126	0.00270309	0.0055036	0.0055036
252	ENSMUSG00000024431	Nr3c1	0.00149586	0.102745	0.40117	0.126333	4.67428	0.0609425	0.00792174	0.0079049	0.0160185	0.0160185
253	ENSMUSG00000040715	Rsc1a1	0.00151728	0.103804	0.303044	0.0955567	6.43347	0.036702	0.00907457	0.00236443	0.00462204	0.00462204
254	ENSMUSG00000025776	Crispld1	0.00158478	0.107996	0.418669	0.132545	7.12907	0.0736668	0.00317342	0.0231788	0.00364774	0.0231788
255	ENSMUSG00000020044	Timp3	0.00160025	0.108241	-0.243352	0.0771112	6.91667	0.0249015	0.000474708	0.0084445	0.00385339	0.0084445
256	ENSMUSG00000032419	Tbx18	0.00160713	0.108241	0.786345	0.249268	5.61686	0.260063	0.00940392	0.0837982	0.00756268	0.0837982
257	ENSMUSG00000029528	Pxn	0.00160358	0.108241	-0.159621	0.0505888	7.38303	0.00849284	0.000349896	0.000711624	0.00348895	0.00348895
258	ENSMUSG00000071856	Mcc	0.00164102	0.109814	-0.250459	0.0795482	5.75451	0.0199235	0.00263187	-0.00125109	0.00686	0.00686
259	ENSMUSG00000032717	Mdfi	0.00164318	0.109814	-0.172988	0.0549494	7.8303	0.0126008	0.000321584	0.00420757	0.00333054	0.00420757
260	ENSMUSG00000024397	Aif1	0.00167156	0.111281	0.735993	0.23416	3.53338	0.228303	0.0336921	0.0485542	0.0368588	0.0485542
261	ENSMUSG00000020857	Nme2	0.00169355	0.112313	0.170912	0.0544427	8.83203	0.0110765	0.000903192	0.00198836	0.00354282	0.00354282
262	ENSMUSG00000067787	Blcap	0.00174715	0.115425	0.194499	0.0621372	6.34945	0.0134523	0.000974453	0.00165468	0.0048171	0.0048171
263	ENSMUSG00000042106	Inka1	0.0018158	0.119505	0.177192	0.056814	6.78679	0.0125331	0.000822147	0.0030703	0.0040196	0.0040196
264	ENSMUSG00000004791	Pgf	0.00184516	0.12065	0.403319	0.129515	4.93424	0.0689288	0.00923673	0.0159243	0.0130974	0.0159243
265	ENSMUSG00000099908	Gm28539	0.00185357	0.12065	0.402053	0.129164	6.84031	0.0600886	0.0210759	-0.0065828	0.00394894	0.00394894
266	ENSMUSG00000046768	Rhoj	0.00185412	0.12065	0.333062	0.107003	6.61046	0.0470186	0.00331332	0.013861	0.00428404	0.013861
267	ENSMUSG00000029307	Dmp1	0.00189234	0.122676	2.15001	0.692072	1.75015	1.96152	0.15111	0.567336	0.169164	0.567336
268	ENSMUSG00000023411	Nfatc4	0.00190863	0.122823	-0.160782	0.0517968	8.02126	0.0105256	0.000705097	0.0027578	0.00331927	0.00331927
269	ENSMUSG00000048865	Arhgap30	0.0019088	0.122823	0.594126	0.191402	4.55541	0.149858	0.00981947	0.0451329	0.0174802	0.0451329
270	ENSMUSG00000025597	Klhl4	0.0019217	0.123166	0.239437	0.077186	6.011	0.0243482	0.00281961	0.00611691	0.00581691	0.00611691
271	ENSMUSG00000022529	Zfp263	0.00193548	0.123166	-0.197542	0.063724	6.69071	0.016461	0.00193446	0.00400832	0.00415667	0.00415667
272	ENSMUSG00000024063	Lbh	0.00193487	0.123166	-0.164957	0.0532112	7.42853	0.011561	0.000307351	0.00393979	0.0034639	0.00393979
273	ENSMUSG00000026825	Dnm1	0.00195889	0.124199	-0.186739	0.0603087	7.68784	0.0131478	0.00209759	0.00126026	0.00335811	0.00335811
274	ENSMUSG00000020607	Lratd1	0.00197246	0.124603	0.291116	0.09408	5.28251	0.0309897	0.00343092	0.0035255	0.00984565	0.00984565
275	ENSMUSG00000026564	Dusp27	0.00200799	0.126387	0.342272	0.110802	5.08718	0.049726	0.00685138	0.0113749	0.0115642	0.0115642
276	ENSMUSG00000026478	Lamc1	0.00202251	0.126839	0.186868	0.0605357	6.5068	0.0118411	0.00102586	0.000680606	0.00447099	0.00447099
277	ENSMUSG00000040710	St8sia4	0.00203138	0.126936	0.230003	0.0745408	5.89237	0.0187657	0.00207083	0.00154821	0.00626367	0.00626367
278	ENSMUSG00000057003	Myh4	0.00204774	0.127498	1.82375	0.591509	1.09863	1.26367	0.226433	0.10588	0.298392	0.298392
279	ENSMUSG00000004366	Sst	0.00205723	0.127629	-1.23288	0.400047	6.20948	0.648044	0.00242801	0.237628	0.0051865	0.237628
280	ENSMUSG00000028369	Svep1	0.00207163	0.128064	0.310582	0.100846	4.97105	0.0398191	0.00254055	0.0110604	0.0127143	0.0127143
281	ENSMUSG00000026185	Igfbp5	0.00209598	0.129108	0.185032	0.060148	9.90932	0.0146124	4.03154e-05	0.00538636	0.00468271	0.00538636
282	ENSMUSG00000022965	Ifngr2	0.0021546	0.131317	0.240852	0.0785034	7.37912	0.0247983	0.00326922	0.00597496	0.0034911	0.00597496
283	ENSMUSG00000033400	Agl	0.00214226	0.131317	0.177685	0.0578822	6.93983	0.0113201	0.00119977	0.00111089	0.00382575	0.00382575
284	ENSMUSG00000029484	Anxa3	0.00215055	0.131317	0.352872	0.114994	5.68434	0.053224	0.00497284	0.0148626	0.0072016	0.0148626
285	ENSMUSG00000043483	Gm6863	0.00223654	0.134418	0.691389	0.226175	5.50844	0.204792	0.0651834	0.0115492	0.00821198	0.0115492
286	ENSMUSG00000075707	Dio3	0.00222698	0.134418	-0.491653	0.160767	4.32153	0.0758188	0.0180833	-0.0139557	0.0206859	0.0206859
287	ENSMUSG00000042228	Lyn	0.00223075	0.134418	0.256065	0.0837454	5.743	0.0280867	0.00234529	0.00817465	0.00691392	0.00817465
288	ENSMUSG00000025582	Nptx1	0.00221451	0.134418	0.404219	0.132104	4.87788	0.0699596	0.00620358	0.0199737	0.0137002	0.0199737
289	ENSMUSG00000027495	Fam210b	0.00224836	0.13466	-0.253703	0.0830369	6.96338	0.0275837	0.00107735	0.00926535	0.00379914	0.00926535
290	ENSMUSG00000036718	Micall2	0.0022965	0.137069	-0.21797	0.0714904	6.01229	0.0174402	0.00185394	0.00212974	0.00581237	0.00581237
291	ENSMUSG00000030075	Cntn3	0.0023094	0.137365	0.451236	0.148079	4.38034	0.070212	0.0130578	-0.00164807	0.0198335	0.0198335
292	ENSMUSG00000021448	Shc3	0.00235158	0.139395	0.276479	0.0908927	5.41455	0.0264897	0.00354778	0.000899227	0.00884444	0.00884444
293	ENSMUSG00000040747	Cd53	0.00236577	0.139758	0.587996	0.193419	3.90543	0.148615	0.0200647	0.0360519	0.0278911	0.0360519
294	ENSMUSG00000034116	Vav1	0.00240938	0.14185	0.60806	0.200382	4.26335	0.159105	0.0161987	0.044031	0.0215636	0.044031
295	ENSMUSG00000024725	Ostf1	0.00242255	0.142142	0.189127	0.0623596	6.66513	0.014418	0.00163724	0.00297182	0.00419584	0.00419584
296	ENSMUSG00000036225	Kctd1	0.00253637	0.148017	-0.199218	0.0659887	6.70955	0.0171317	0.00194887	0.00458289	0.00412859	0.00458289
297	ENSMUSG00000020926	Adam11	0.00253978	0.148017	-0.300868	0.0996726	5.72623	0.039078	0.00317874	0.0117232	0.00699375	0.0117232
298	ENSMUSG00000044551	9930012K11Rik	0.00257054	0.148808	0.242141	0.0803145	5.891	0.0213563	0.00340646	0.00130182	0.00626916	0.00626916
299	ENSMUSG00000040612	Ildr2	0.00256563	0.148808	0.171489	0.0568692	6.62648	0.0107283	0.000593635	0.00178867	0.00425752	0.00425752
300	ENSMUSG00000041515	Irf8	0.00260612	0.150364	0.465435	0.154592	4.2679	0.0717144	0.0143542	-0.00594733	0.0214937	0.0214937
301	ENSMUSG00000030339	Ltbr	0.00267498	0.15305	0.245419	0.0817299	5.4086	0.0195084	0.00113286	0.000666066	0.0088868	0.0088868
302	ENSMUSG00000034485	Uaca	0.00267919	0.15305	0.151296	0.0503928	8.05631	0.00794086	0.000489348	0.000852813	0.0033198	0.0033198
303	ENSMUSG00000040093	Bmf	0.00266828	0.15305	-0.216372	0.0720382	5.92485	0.0157743	0.00164865	0.000512828	0.0061356	0.0061356
304	ENSMUSG00000058056	Palld	0.00270372	0.153943	0.169197	0.0564073	7.33055	0.0111282	0.00125449	0.00192033	0.0035182	0.0035182
305	ENSMUSG00000037992	Rara	0.00273111	0.154993	-0.156699	0.0522941	7.38767	0.00988316	0.000615628	0.0025304	0.00348639	0.00348639
306	ENSMUSG00000022246	Rai14	0.002743	0.155159	-0.144192	0.0481415	8.30246	0.00845522	0.000131126	0.0026412	0.00334528	0.00334528
307	ENSMUSG00000038587	Akap12	0.00277547	0.156484	0.298292	0.0997107	7.97863	0.038624	0.000340923	0.0145724	0.00331962	0.0145724
308	ENSMUSG00000004730	Adgre1	0.00283577	0.159365	0.764456	0.256099	3.19269	0.208797	0.0499372	-0.00808789	0.0484429	0.0484429
309	ENSMUSG00000031659	Adcy7	0.00285032	0.159664	0.273659	0.091726	5.70385	0.0282245	0.00551725	0.00167997	0.00710323	0.00710323
310	ENSMUSG00000031626	Sorbs2	0.00289381	0.161577	0.203967	0.068473	6.60824	0.0143328	0.00274507	-0.000430022	0.00428775	0.00428775
311	ENSMUSG00000024597	Slc12a2	0.00292646	0.162635	0.147394	0.0495383	7.78799	0.00878023	0.000344251	0.00248414	0.00333681	0.00333681
312	ENSMUSG00000040613	Apobec1	0.00293155	0.162635	0.714147	0.240064	3.17434	0.201516	0.0372551	0.0233882	0.0491906	0.0491906
313	ENSMUSG00000037962	Rflna	0.00296797	0.16413	-0.649342	0.218557	4.17144	0.183814	0.0212591	0.050392	0.0230265	0.050392
314	ENSMUSG00000068699	Flnc	0.00298918	0.164471	0.247468	0.0833549	6.67352	0.0267098	0.00195319	0.00846887	0.00418286	0.00846887
315	ENSMUSG00000009471	Myod1	0.00299314	0.164471	0.881288	0.296886	2.727	0.247704	0.0602068	-0.0418274	0.0720048	0.0720048
316	ENSMUSG00000096780	Tmem181b-ps	0.00305127	0.167134	-3.86858	1.30584	2.50876	6.3605	2.47081	-0.132409	0.0870166	0.0870166
317	ENSMUSG00000025724	Sec11a	0.00306988	0.167623	0.15362	0.0518872	7.8273	0.010117	0.000707483	0.00308911	0.00333094	0.00333094
318	ENSMUSG00000044519	Zfp488	0.00308296	0.167808	-0.363572	0.122856	4.91327	0.054888	0.00932085	0.00972001	0.0133194	0.0133194
319	ENSMUSG00000040260	Daam2	0.00313565	0.169081	-0.255272	0.0864122	5.61713	0.0285096	0.00292779	0.00827281	0.00756122	0.00827281
320	ENSMUSG00000041378	Cldn5	0.00313263	0.169081	0.211179	0.071479	6.54469	0.01951	0.00145333	0.00621054	0.00439935	0.00621054
321	ENSMUSG00000057722	Lepr	0.00312378	0.169081	0.599407	0.202825	3.82729	0.156243	0.0321727	0.0283976	0.0295343	0.0295343
322	ENSMUSG00000023992	Trem2	0.00319421	0.171704	0.760058	0.257786	2.83168	0.206895	0.0338836	0.00810257	0.065797	0.065797
323	ENSMUSG00000031375	Bgn	0.00326118	0.173153	0.42919	0.145885	6.5637	0.0808	0.00102506	0.0308984	0.00436489	0.0308984
324	ENSMUSG00000026475	Rgs16	0.00325291	0.173153	0.170273	0.0578613	6.87048	0.0104139	0.00111137	0.00103377	0.00391054	0.00391054
325	ENSMUSG00000002985	Apoe	0.00324266	0.173153	0.286507	0.0973273	7.45552	0.035993	0.000764506	0.0134444	0.00344911	0.0134444
326	ENSMUSG00000039621	Prex1	0.00325774	0.173153	-0.161153	0.0547711	6.86935	0.00910206	0.000587849	0.00105081	0.00391196	0.00391196
327	ENSMUSG00000015396	Cd83	0.00330745	0.175072	0.406498	0.138377	4.83294	0.07255	0.00830082	0.0204214	0.0141939	0.0204214
328	ENSMUSG00000021423	Ly86	0.00337507	0.177941	0.608413	0.207555	4.21086	0.162745	0.0277928	0.0368256	0.0223871	0.0368256
329	ENSMUSG00000024112	Cacna1h	0.0033822	0.177941	-0.400436	0.136636	5.26404	0.070508	0.00634235	0.0216617	0.00999609	0.0216617
330	ENSMUSG00000038623	Tm6sf1	0.00349644	0.183394	0.237603	0.0813612	6.32123	0.0222937	0.0050424	0.00165408	0.00488707	0.00488707
331	ENSMUSG00000056222	Spock1	0.00353682	0.184394	-0.446844	0.153199	4.64712	0.0852859	0.018861	0.0128702	0.0163438	0.0163438
332	ENSMUSG00000049521	Cdc42ep1	0.00352696	0.184394	0.187727	0.064342	7.10925	0.0155403	0.000826792	0.00538306	0.00366307	0.00538306
333	ENSMUSG00000064246	Chil1	0.00356916	0.185521	-1.39198	0.477699	2.32861	0.625649	0.240451	-0.184991	0.101843	0.101843
334	ENSMUSG00000030830	Itgal	0.00358023	0.18554	-0.389072	0.133566	4.89929	0.0668209	0.0123292	0.0144306	0.0134688	0.0144306
335	ENSMUSG00000022840	Adcy5	0.00362773	0.18744	-0.397207	0.136552	4.8054	0.0697078	0.00451443	0.0234552	0.0145019	0.0234552
336	ENSMUSG00000045817	Zfp36l2	0.00371645	0.191452	-0.142763	0.0492069	8.02437	0.00718346	0.000312694	0.00102366	0.00331929	0.00331929
337	ENSMUSG00000096225	Lhx8	0.00378455	0.194382	-0.179874	0.0621203	6.61369	0.011973	0.00150975	0.00132346	0.00427864	0.00427864
338	ENSMUSG00000044254	Pcsk9	0.0038304	0.195783	0.305342	0.105589	5.16853	0.0413489	0.0058773	0.0108462	0.0108146	0.0108462
339	ENSMUSG00000022537	Tmem44	0.00383444	0.195783	-0.166004	0.0574115	7.02054	0.00858605	0.00120374	-0.000805114	0.00374038	0.00374038
340	ENSMUSG00000106988	Tsg101-ps	0.00398346	0.199172	1.75658	0.610038	1.58082	0.934899	0.362016	-0.350487	0.196203	0.196203
341	ENSMUSG00000022132	Cldn10	0.00398741	0.199172	-0.44846	0.155761	4.23574	0.0735368	0.0143992	0.00210323	0.0219929	0.0219929
342	ENSMUSG00000026480	Ncf2	0.00398728	0.199172	0.590588	0.205125	4.45679	0.15513	0.0229686	0.0401456	0.0187738	0.0401456
343	ENSMUSG00000005124	Ccn4	0.00401588	0.199172	-0.555955	0.193247	3.53614	0.111535	0.0192364	0.00427529	0.0367804	0.0367804
344	ENSMUSG00000048332	Lhfp	0.00399341	0.199172	0.410334	0.142542	6.33106	0.074894	0.00174371	0.0287337	0.00486246	0.0287337
345	ENSMUSG00000025927	Tfap2b	0.00400846	0.199172	-0.175706	0.061062	7.51699	0.0122438	0.00217417	0.0015534	0.00341868	0.00341868
346	ENSMUSG00000042035	Igsf3	0.00392744	0.199172	-0.180783	0.0626862	7.63791	0.0145202	0.000374887	0.00551945	0.00337244	0.00551945
347	ENSMUSG00000049721	Gal3st1	0.00400742	0.199172	0.907131	0.315241	2.66419	0.320324	0.073041	0.0187815	0.0760247	0.0760247
348	ENSMUSG00000030507	Dbx1	0.00394796	0.199172	0.338645	0.117492	4.9586	0.0354662	0.00786361	-0.00653606	0.0128428	0.0128428
349	ENSMUSG00000027422	Rrbp1	0.00397932	0.199172	0.153736	0.0533844	7.63883	0.00991099	0.000902685	0.002623	0.00337215	0.00337215
350	ENSMUSG00000027777	Schip1	0.00405852	0.200711	-0.162957	0.0567089	7.24962	0.0118256	0.00084504	0.0039788	0.00356575	0.0039788
351	ENSMUSG00000015766	Eps8	0.00414162	0.204237	-0.499403	0.17418	4.89872	0.111227	0.00881293	0.036695	0.013475	0.036695
352	ENSMUSG00000033910	Gucy1a1	0.00424632	0.208806	0.407095	0.142378	4.69936	0.054908	0.0146849	-0.00819748	0.0157223	0.0157223
353	ENSMUSG00000035783	Acta2	0.00435134	0.213364	1.01481	0.355888	5.35344	0.460942	0.0102154	0.179769	0.00929157	0.179769
354	ENSMUSG00000025930	Msc	0.00440623	0.214234	-0.47658	0.167367	4.05158	0.101753	0.0144879	0.0275297	0.0250918	0.0275297
355	ENSMUSG00000020363	Gfpt2	0.00440418	0.214234	-0.150614	0.0528905	7.3549	0.00735013	0.000691582	-1.06635e-05	0.00350453	0.00350453
356	ENSMUSG00000034701	Neurod1	0.00440015	0.214234	-0.406025	0.142567	6.2241	0.0738476	0.00181395	0.0286743	0.00514521	0.0286743
357	ENSMUSG00000056073	Grik2	0.004429	0.214738	-0.248293	0.0872467	5.86379	0.0275321	0.00503791	0.00625864	0.00638008	0.00638008
358	ENSMUSG00000029861	Fam131b	0.00449589	0.217373	0.174273	0.06134	6.65922	0.012568	0.00143882	0.002882	0.00420507	0.00420507
359	ENSMUSG00000093574	Gm20671	0.0045132	0.217601	-3.67524	1.29416	2.46916	6.06202	1.98278	0.529485	0.0900731	0.529485
360	ENSMUSG00000021457	Syk	0.00456428	0.218241	0.243803	0.085959	5.47985	0.0194809	0.00268575	-0.000624669	0.00839767	0.00839767
361	ENSMUSG00000035407	Kank4	0.00456091	0.218241	-0.181087	0.0638413	7.15679	0.0147286	0.00101076	0.0051028	0.00362729	0.0051028
362	ENSMUSG00000050840	Cdh20	0.00455927	0.218241	0.340276	0.119958	5.74965	0.0520041	0.00299268	0.0185921	0.00688269	0.0185921
363	ENSMUSG00000055805	Fmnl1	0.00462508	0.220539	0.565555	0.199698	4.51719	0.114526	0.0418468	-0.0186336	0.0179723	0.0179723
364	ENSMUSG00000029026	Trp73	0.00464897	0.221069	0.493348	0.174303	3.96531	0.0895	0.018869	0.00173384	0.0267035	0.0267035
365	ENSMUSG00000043301	Kcnj6	0.00466427	0.221189	-1.23673	0.437107	2.0328	0.5673	0.15459	-0.0190261	0.132003	0.132003
366	ENSMUSG00000031380	Vegfd	0.00476712	0.225448	0.360479	0.127722	5.33125	0.0585592	0.0051068	0.0193627	0.00946084	0.0193627
367	ENSMUSG00000050890	Pdik1l	0.00483219	0.226846	-0.231778	0.0822488	6.87763	0.0186594	0.00624572	-0.00306688	0.00390156	0.00390156
368	ENSMUSG00000029413	Naaa	0.004836	0.226846	0.390849	0.138709	4.73301	0.0643803	0.0135306	0.00965872	0.0153297	0.0153297
369	ENSMUSG00000026817	Ak1	0.00481886	0.226846	0.299486	0.106242	6.01093	0.0404524	0.00364655	0.0132845	0.00581714	0.0132845
370	ENSMUSG00000030607	Acan	0.00501251	0.234491	1.03945	0.37041	3.07932	0.488784	0.0668169	0.138988	0.0532816	0.138988
371	ENSMUSG00000101389	Ms4a4a	0.00507724	0.236879	0.815572	0.291058	2.92217	0.292052	0.0661823	0.0494487	0.06089	0.06089
372	ENSMUSG00000020473	Aebp1	0.0051247	0.23845	0.304281	0.108707	5.74703	0.0419566	0.00312615	0.0145997	0.00689496	0.0145997
373	ENSMUSG00000043635	Adamts3	0.00520376	0.240834	0.189527	0.0678301	6.19515	0.013309	0.00167378	0.00149232	0.00522759	0.00522759
374	ENSMUSG00000039476	Prrx2	0.00520211	0.240834	-0.185628	0.0664323	7.87315	0.0156333	0.00057924	0.00604064	0.0033257	0.00604064
375	ENSMUSG00000010830	Kdelr3	0.00532913	0.245978	0.295757	0.106142	5.24691	0.0397609	0.00554889	0.0113502	0.0101379	0.0113502
376	ENSMUSG00000048349	Pou4f1	0.00536403	0.246931	-0.899668	0.32312	6.04136	0.368108	0.00794212	0.148667	0.0057115	0.148667
377	ENSMUSG00000024598	Fbn2	0.00547381	0.249332	0.196294	0.0706667	5.80539	0.0175519	0.000428195	0.00706248	0.0066295	0.00706248
378	ENSMUSG00000026109	Tmeff2	0.00548785	0.249332	-0.390879	0.14076	4.24998	0.062858	0.0079498	0.013328	0.0217704	0.0217704
379	ENSMUSG00000022309	Angpt1	0.00545559	0.249332	0.410524	0.147733	6.09154	0.0767491	0.00164037	0.0310972	0.00554466	0.0310972
380	ENSMUSG00000064179	Tnnt1	0.00544295	0.249332	0.361441	0.130034	4.74129	0.0467508	0.0101297	-0.000681093	0.0152337	0.0152337
381	ENSMUSG00000010080	Epn3	0.0054882	0.249332	0.363903	0.131047	4.82796	0.0509754	0.0115106	0.00254916	0.0142493	0.0142493
382	ENSMUSG00000024304	Cdh2	0.00550614	0.249492	0.142109	0.0511952	9.22024	0.00759246	0.000106725	0.00181074	0.0038247	0.0038247
383	ENSMUSG00000016382	Pls3	0.00552839	0.249844	-0.137795	0.0496646	8.44834	0.00811763	0.000320089	0.00270663	0.00337977	0.00337977
384	ENSMUSG00000023903	Mmp25	0.00554278	0.249844	0.449576	0.162087	4.32476	0.0765837	0.01877	0.00116515	0.0206382	0.0206382
385	ENSMUSG00000039007	Cpq	0.00559024	0.250678	0.22978	0.0829262	5.72585	0.0183705	0.00331957	-0.000155969	0.00699555	0.00699555
386	ENSMUSG00000019936	Epyc	0.00557888	0.250678	1.77422	0.640154	1.20956	1.287	0.343604	0.0846967	0.271092	0.271092
387	ENSMUSG00000057098	Ebf1	0.00561288	0.251042	0.409857	0.147985	6.84459	0.0766744	0.00184177	0.0310077	0.00394343	0.0310077
388	ENSMUSG00000045215	Asxl3	0.00568572	0.252087	0.189942	0.0686857	7.5529	0.0164846	0.000555177	0.0065214	0.00340314	0.0065214
389	ENSMUSG00000067860	Zic3	0.00568473	0.252087	0.205124	0.0741743	6.41685	0.0161811	0.00359395	0.000853971	0.00465878	0.00465878
390	ENSMUSG00000111728	Gm48850	0.00569449	0.252087	-2.28285	0.825661	1.26368	2.38148	0.75039	0.272184	0.258663	0.272184
391	ENSMUSG00000041120	Nbl1	0.00569043	0.252087	-0.443192	0.16028	6.07885	0.0897533	0.000949352	0.0375852	0.00558598	0.0375852
392	ENSMUSG00000043753	Dmrta1	0.00573815	0.252772	0.339494	0.122899	6.21311	0.0527019	0.0102324	0.0124239	0.00517618	0.0124239
393	ENSMUSG00000026712	Mrc1	0.00573918	0.252772	0.501732	0.181634	5.17734	0.11511	0.0038302	0.0456562	0.0107363	0.0456562
394	ENSMUSG00000021638	Ocln	0.00578449	0.254121	0.272852	0.0988681	5.70045	0.0340643	0.0033633	0.0112991	0.00712019	0.0112991
395	ENSMUSG00000028626	Col9a2	0.00582622	0.254662	0.39043	0.141593	5.01363	0.069789	0.00400828	0.0260647	0.012282	0.0260647
396	ENSMUSG00000041912	Tdrkh	0.00582036	0.254662	0.170387	0.0617853	6.85586	0.00984484	0.0017971	-0.000378	0.00392903	0.00392903
397	ENSMUSG00000036983	Tfb1m	0.00588738	0.256687	0.172474	0.0626269	6.47017	0.0110091	0.00133891	0.00126725	0.00454428	0.00454428
398	ENSMUSG00000060063	Alox5ap	0.00594782	0.257377	0.605448	0.220111	3.68931	0.118371	0.0399469	-0.0294466	0.0327267	0.0327267
399	ENSMUSG00000112241	Gm49325	0.00594764	0.257377	-0.642246	0.233489	5.38453	0.182241	0.0727148	0.000406073	0.00906057	0.00906057
400	ENSMUSG00000070942	Il1rl2	0.00594378	0.257377	0.356197	0.129485	5.14944	0.0403869	0.0141634	-0.0112583	0.0109862	0.0109862
401	ENSMUSG00000031596	Slc7a2	0.00597523	0.257918	-0.272912	0.0992719	5.46664	0.0273325	0.00629691	-6.1648e-05	0.00848544	0.00848544
402	ENSMUSG00000026686	Lmx1a	0.00601811	0.259123	0.514927	0.187465	4.85879	0.121717	0.00775058	0.044964	0.0139085	0.044964
403	ENSMUSG00000045284	Dcaf12l1	0.00608906	0.261417	0.219975	0.0801965	5.74205	0.01895	0.00272883	0.00281285	0.0069184	0.0069184
404	ENSMUSG00000022358	Fbxo32	0.00610159	0.261417	-0.278822	0.101676	4.98978	0.0274756	0.00298426	0.00220702	0.0125226	0.0125226
405	ENSMUSG00000031101	Sash3	0.0061486	0.262781	0.465003	0.169724	3.97837	0.0823309	0.0167573	0.00507097	0.0264523	0.0264523
406	ENSMUSG00000006386	Tek	0.00619055	0.263922	0.172955	0.0631794	6.83157	0.0130087	0.00202721	0.00301614	0.00396024	0.00396024
407	ENSMUSG00000001119	Col6a1	0.00622953	0.264931	0.662362	0.24214	5.17155	0.201975	0.0036981	0.0842497	0.0107877	0.0842497
408	ENSMUSG00000020227	Irak3	0.00629548	0.26708	0.472974	0.173125	4.05741	0.0712623	0.0199715	-0.0147827	0.0249869	0.0249869
409	ENSMUSG00000034037	Fgd5	0.00633171	0.26796	0.197667	0.0724032	6.30648	0.0141815	0.0029388	0.000135992	0.00492453	0.00492453
410	ENSMUSG00000020080	Hkdc1	0.00635097	0.268119	-1.36415	0.499856	1.26261	0.715818	0.115881	0.0810514	0.258903	0.258903
411	ENSMUSG00000060177	Klk1b22	0.0064012	0.269201	-0.895154	0.328318	2.66798	0.366025	0.0859129	0.0711299	0.0757758	0.0757758
412	ENSMUSG00000060601	Nr1h2	0.00640769	0.269201	-0.166332	0.0610135	6.56266	0.00895378	0.00121722	-0.000399911	0.00436675	0.00436675
413	ENSMUSG00000029304	Spp1	0.00647514	0.270612	0.779828	0.286417	3.13741	0.213264	0.0723147	-0.0337842	0.0507377	0.0507377
414	ENSMUSG00000020312	Shc2	0.0064665	0.270612	-0.138841	0.0509855	7.72236	0.00723428	0.000549597	0.00126448	0.00334969	0.00334969
415	ENSMUSG00000027276	Jag1	0.00648818	0.270612	0.165789	0.0609064	6.91601	0.0117674	0.00171018	0.00269175	0.0038542	0.0038542
416	ENSMUSG00000034607	Pof1b	0.00651546	0.270613	0.688651	0.25312	3.20459	0.165825	0.048139	-0.0186976	0.0479659	0.0479659
417	ENSMUSG00000026058	Khdrbs2	0.00652623	0.270613	-0.602952	0.221665	4.77552	0.168028	0.0401763	0.033527	0.0148406	0.033527
418	ENSMUSG00000050212	Eva1b	0.00653512	0.270613	0.163577	0.0601464	6.80506	0.0100429	0.00143131	0.0010882	0.00399508	0.00399508
419	ENSMUSG00000115684	Gm6087	0.00667633	0.274836	-2.62908	0.969219	0.62139	2.12151	0.96022	-0.90035	0.448857	0.448857
420	ENSMUSG00000004837	Grap	0.00666706	0.274836	0.339127	0.124999	4.67025	0.0435369	0.00737083	0.00392258	0.0160664	0.0160664
421	ENSMUSG00000009772	Nuak2	0.00668472	0.274836	0.164799	0.0607631	6.47616	0.00964216	0.00100621	0.000861966	0.00453202	0.00453202
422	ENSMUSG00000019803	Nr2e1	0.00673106	0.275583	0.20776	0.0766679	6.63562	0.0200028	0.00129937	0.00751758	0.00424265	0.00751758
423	ENSMUSG00000045410	Akr1e1	0.00677601	0.275583	-0.599557	0.22143	5.92182	0.166678	0.0164623	0.0570848	0.00614735	0.0570848
424	ENSMUSG00000036103	Colec12	0.0067759	0.275583	0.317694	0.117331	7.41404	0.0467988	0.00035391	0.0202961	0.00347188	0.0202961
425	ENSMUSG00000060591	Ifitm2	0.00676352	0.275583	-0.199937	0.0738246	8.3119	0.0185325	0.000261542	0.00791357	0.00334707	0.00791357
426	ENSMUSG00000026880	Stom	0.0067825	0.275583	0.251001	0.0927114	6.07208	0.0292149	0.0043677	0.0085254	0.00560826	0.0085254
427	ENSMUSG00000027962	Vcam1	0.0068449	0.277467	0.252193	0.0932564	7.49592	0.0295165	0.00138252	0.0116626	0.00342855	0.0116626
428	ENSMUSG00000024059	Clip4	0.00688424	0.27841	-0.295694	0.109419	5.7459	0.0403763	0.0110587	0.00662351	0.00690025	0.00690025
429	ENSMUSG00000048138	Dmrt2	0.00694692	0.28029	0.421075	0.15599	4.27272	0.0821424	0.0150794	0.0211096	0.0214198	0.0214198
430	ENSMUSG00000069516	Lyz2	0.00696873	0.280516	0.888409	0.329243	4.61245	0.366862	0.0131269	0.149475	0.0167663	0.149475
431	ENSMUSG00000030499	Kctd15	0.00700462	0.281306	-0.142002	0.052659	7.56721	0.00650234	0.00076207	-0.000195806	0.00339739	0.00339739
432	ENSMUSG00000026509	Capn2	0.00707078	0.283306	0.16918	0.0628108	8.01021	0.0133208	0.000504659	0.00541313	0.00331925	0.00541313
433	ENSMUSG00000024873	Cnih2	0.0071431	0.285542	-0.183593	0.0682479	6.48612	0.0157013	0.00145398	0.00553268	0.00451187	0.00553268
434	ENSMUSG00000025370	Cdh9	0.00719238	0.286191	0.60159	0.223822	3.85248	0.168689	0.0238485	0.051296	0.0289925	0.051296
435	ENSMUSG00000025978	Rftn2	0.0071879	0.286191	-0.187715	0.0698343	6.11501	0.015849	0.00184558	0.00475182	0.00546966	0.00546966
436	ENSMUSG00000114144	Gm9309	0.00725077	0.287852	-3.33506	1.24206	0.974382	3.33894	1.98197	-1.97927	0.332102	0.332102
437	ENSMUSG00000089667	Gm15914	0.00732798	0.289589	1.62999	0.607853	1.27439	1.24045	0.195371	0.358857	0.256268	0.358857
438	ENSMUSG00000030760	Acer3	0.0073165	0.289589	0.205225	0.076517	6.76746	0.0193779	0.00473626	0.00369212	0.00404603	0.00404603
439	ENSMUSG00000019647	Sema6a	0.00736743	0.290076	0.14085	0.0525605	7.37254	0.00751833	0.000649164	0.00130927	0.00349474	0.00349474
440	ENSMUSG00000018008	Cyth4	0.00737978	0.290076	0.393251	0.146779	4.18355	0.0618683	0.00948807	0.00985494	0.0228281	0.0228281
441	ENSMUSG00000078771	Evi2a	0.00739058	0.290076	0.660435	0.24655	3.17376	0.185163	0.0419657	0.0259224	0.0492142	0.0492142
442	ENSMUSG00000117748	Derpc	0.00747745	0.292822	0.246402	0.09212	7.86432	0.0226686	0.00940257	-0.00383464	0.00332658	0.00332658
443	ENSMUSG00000020604	Arsg	0.00749474	0.292836	0.459484	0.171833	3.88082	0.0774569	0.0158929	0.00175614	0.0283968	0.0283968
444	ENSMUSG00000041782	Lad1	0.00753813	0.293868	0.258979	0.0969202	5.24339	0.0289796	0.00392295	0.00715023	0.0101673	0.0101673
445	ENSMUSG00000024481	Lvrn	0.0075934	0.295358	-0.878244	0.328975	2.59349	0.240752	0.0815042	-0.0698066	0.080833	0.080833
446	ENSMUSG00000015968	Cacna1d	0.00762992	0.29545	-0.459373	0.172178	5.443	0.0988813	0.0117698	0.0326979	0.00864592	0.0326979
447	ENSMUSG00000024647	Cbln2	0.00761408	0.29545	0.491189	0.184054	4.08407	0.113031	0.0159809	0.034833	0.0245129	0.034833
448	ENSMUSG00000029859	Epha1	0.00768655	0.296731	0.186169	0.0698429	6.15204	0.0124915	0.00196187	0.000655386	0.00535519	0.00535519
449	ENSMUSG00000052397	Ezr	0.00770648	0.296731	0.143297	0.0537768	7.87821	0.00810578	0.0010127	0.00141922	0.00332522	0.00332522
450	ENSMUSG00000031891	Hsd11b2	0.00771442	0.296731	0.244741	0.0918589	6.58637	0.0280952	0.00140371	0.0112534	0.00432503	0.0112534
451	ENSMUSG00000029108	Pcdh7	0.00775084	0.297471	0.165631	0.0622034	6.69563	0.0107812	0.00165462	0.00153423	0.00414928	0.00414928
452	ENSMUSG00000044461	Shisa2	0.00780797	0.298266	0.150931	0.0567355	7.72993	0.0106968	0.000269999	0.00455838	0.003348	0.00455838
453	ENSMUSG00000054091	1810037I17Rik	0.00782327	0.298266	0.148271	0.0557494	7.25853	0.0103249	0.000643099	0.00401889	0.0035603	0.00401889
454	ENSMUSG00000049225	Pdp1	0.0078105	0.298266	-0.24463	0.091961	6.64095	0.0281014	0.00193331	0.0107519	0.00423406	0.0107519
455	ENSMUSG00000025650	Col7a1	0.00791485	0.301095	-0.74595	0.280889	3.10171	0.261611	0.0635199	0.0548276	0.0522847	0.0548276
456	ENSMUSG00000054162	Spock3	0.00793717	0.301282	0.434018	0.163488	4.71326	0.0885856	0.00906881	0.0310239	0.0155596	0.0310239
457	ENSMUSG00000044576	Garem2	0.00796487	0.301672	0.342532	0.129084	5.46189	0.0551938	0.00345254	0.0215416	0.00851733	0.0215416
458	ENSMUSG00000046182	Gsg1l	0.00803358	0.30361	-0.64239	0.242351	4.89851	0.194281	0.00897691	0.0791244	0.0134773	0.0791244
459	ENSMUSG00000059498	Fcgr3	0.0081611	0.307757	0.477542	0.180523	4.41723	0.10752	0.012714	0.0361686	0.0193156	0.0361686
460	ENSMUSG00000037410	Tbc1d2b	0.00821769	0.309217	0.155953	0.059006	6.47497	0.0102765	0.000688133	0.00303708	0.00453444	0.00453444
461	ENSMUSG00000004267	Eno2	0.00824245	0.309476	-0.496604	0.187967	4.00499	0.116382	0.0179048	0.0350926	0.0259483	0.0350926
462	ENSMUSG00000026768	Itga8	0.00828889	0.310546	-0.325353	0.123237	5.06987	0.0499812	0.00731769	0.0154632	0.0117297	0.0154632
463	ENSMUSG00000058099	Nfam1	0.00836966	0.312079	0.396733	0.150461	4.34056	0.0676821	0.0135516	0.012027	0.0204063	0.0204063
464	ENSMUSG00000031391	L1cam	0.00838389	0.312079	-0.442802	0.16797	4.56615	0.0926788	0.0106846	0.0316361	0.017344	0.0316361
465	ENSMUSG00000012520	Phox2b	0.00836185	0.312079	1.33439	0.506007	1.75504	0.821363	0.215624	0.143356	0.168441	0.168441
466	ENSMUSG00000027977	Ndst3	0.00845689	0.313653	-0.549989	0.208862	4.92358	0.143095	0.0102984	0.0551368	0.0132099	0.0551368
467	ENSMUSG00000064080	Fbln2	0.00846396	0.313653	-0.339112	0.128794	5.84602	0.0544046	0.00142564	0.0234562	0.00645435	0.0234562
468	ENSMUSG00000001131	Timp1	0.00849866	0.313653	0.359767	0.136711	5.4809	0.0612575	0.00398353	0.0240513	0.00839071	0.0240513
469	ENSMUSG00000027313	Chac1	0.0084919	0.313653	0.583377	0.22166	3.38787	0.120238	0.0323788	-0.00970455	0.0413207	0.0413207
470	ENSMUSG00000028031	Dkk2	0.00857647	0.315318	0.383918	0.14606	6.02183	0.0698182	0.00260137	0.029399	0.00577892	0.029399
471	ENSMUSG00000026360	Rgs2	0.0085802	0.315318	0.179233	0.0681922	6.34869	0.0151147	0.00215632	0.0046904	0.00481895	0.00481895
472	ENSMUSG00000025921	Rdh10	0.00861554	0.315654	-0.16559	0.0630352	6.48057	0.00898597	0.00143711	-0.000487167	0.00452304	0.00452304
473	ENSMUSG00000042460	C1galt1	0.00862582	0.315654	-0.146685	0.0558473	7.07838	0.0094069	0.000990104	0.00269982	0.00368828	0.00368828
474	ENSMUSG00000021913	Ogdhl	0.00871372	0.318198	-0.136697	0.0521132	7.50183	0.00778158	0.000647945	0.00207172	0.00342573	0.00342573
475	ENSMUSG00000025911	Adhfe1	0.00881886	0.319196	-1.56162	0.596267	2.31644	1.15824	0.211367	0.321934	0.102933	0.321934
476	ENSMUSG00000020467	Efemp1	0.00884125	0.319196	0.397537	0.15184	4.31567	0.0750772	0.00908324	0.0254998	0.0207726	0.0254998
477	ENSMUSG00000069972	Rps13-ps2	0.00879173	0.319196	0.413402	0.157784	8.86039	0.0811452	0.00080421	0.0365395	0.00355925	0.0365395
478	ENSMUSG00000029919	Hpgds	0.00885169	0.319196	0.507558	0.193892	5.20773	0.122398	0.043932	0.0124594	0.0104705	0.0124594
479	ENSMUSG00000031880	Rrad	0.00880905	0.319196	0.697672	0.26635	2.79702	0.200647	0.0386264	0.0296531	0.0677872	0.0677872
480	ENSMUSG00000041164	Zmiz2	0.00878197	0.319196	-0.129794	0.0495317	8.71793	0.00664503	0.000197076	0.00179176	0.00348301	0.00348301
481	ENSMUSG00000052384	Nrros	0.0090579	0.325953	0.310262	0.118881	5.91237	0.045838	0.00372011	0.0174788	0.00618425	0.0174788
482	ENSMUSG00000023007	Prpf40b	0.00922228	0.331179	-0.162101	0.0622578	6.88912	0.00957198	0.00192678	0.000184453	0.00388726	0.00388726
483	ENSMUSG00000061517	Sox21	0.00930938	0.333615	0.192185	0.0739038	7.20025	0.0176347	0.000769813	0.00742284	0.00359729	0.00742284
484	ENSMUSG00000022241	Tars	0.00933285	0.333765	0.137773	0.0529974	7.85267	0.0067041	0.00088525	0.000376883	0.00332783	0.00332783
485	ENSMUSG00000036528	Ppfibp2	0.00940059	0.335495	-0.134201	0.0516729	7.33357	0.00673833	0.000488647	0.00118052	0.00351649	0.00351649
486	ENSMUSG00000024501	Dpysl3	0.00943656	0.336085	0.127133	0.0489759	8.00869	0.00680245	0.0002787	0.00216335	0.00331926	0.00331926
487	ENSMUSG00000021624	Cd180	0.00948075	0.336966	0.708099	0.272953	2.58181	0.203121	0.0300976	0.035777	0.0816575	0.0816575
488	ENSMUSG00000001020	S100a4	0.00950408	0.337103	-1.72206	0.664024	1.32172	1.41876	0.26241	0.398981	0.245944	0.398981
489	ENSMUSG00000031821	Gins2	0.00956207	0.338466	0.182129	0.0702854	8.63402	0.0158793	0.000955219	0.00645484	0.00344524	0.00645484
490	ENSMUSG00000045975	C2cd2	0.00960441	0.339271	0.225326	0.0870066	5.71371	0.0191037	0.00430065	0.00053963	0.00705457	0.00705457
491	ENSMUSG00000051998	Lax1	0.00968765	0.341514	-0.795785	0.307635	2.77907	0.200648	0.0731163	-0.0597844	0.0688428	0.0688428
492	ENSMUSG00000024134	Six2	0.00976383	0.342251	-0.188045	0.0727707	8.09418	0.016963	0.000263624	0.00767973	0.00332113	0.00767973
493	ENSMUSG00000022577	Ly6h	0.0097824	0.342251	0.266535	0.103171	5.32495	0.0332722	0.00645682	0.00849309	0.00950955	0.00950955
494	ENSMUSG00000001627	Ifrd1	0.0097317	0.342251	0.170456	0.0659347	7.1664	0.0139334	0.000664825	0.00585625	0.00362044	0.00585625
495	ENSMUSG00000028840	Zfp593	0.00978764	0.342251	0.152016	0.0588468	6.83417	0.0110882	0.00121431	0.00398011	0.00395687	0.00398011
496	ENSMUSG00000040552	C3ar1	0.00983184	0.343103	0.580709	0.224934	4.56795	0.161881	0.00805504	0.0678378	0.0173212	0.0678378
497	ENSMUSG00000040312	Cchcr1	0.00987192	0.343809	-0.195222	0.075659	6.75239	0.0180806	0.00451942	0.0037895	0.004067	0.004067
498	ENSMUSG00000090215	Trim34b	0.00994315	0.345594	-2.33434	0.905556	1.37439	2.61878	0.0910562	1.13899	0.234931	1.13899
499	ENSMUSG00000083692	Gm9575	0.0100611	0.346395	-0.782318	0.303963	2.7443	0.272457	0.0676531	0.0434098	0.0709376	0.0709376
500	ENSMUSG00000044022	Pcdhb21	0.0101063	0.346395	-0.627982	0.244145	3.36359	0.189836	0.0371971	0.0522128	0.0421306	0.0522128
501	ENSMUSG00000001473	Tubb6	0.0100904	0.346395	0.208408	0.081007	7.95741	0.0209047	0.00028098	0.00956223	0.00332022	0.00956223
502	ENSMUSG00000044447	Dock5	0.0100746	0.346395	0.181717	0.0706175	6.12492	0.0156896	0.00204164	0.00518742	0.0054386	0.0054386
503	ENSMUSG00000040711	Sh3pxd2b	0.0101263	0.346395	0.151613	0.0589592	8.35192	0.0110674	0.000138017	0.00507627	0.00335533	0.00507627
504	ENSMUSG00000029672	Fam3c	0.0100547	0.346395	0.165678	0.0643674	6.43759	0.0113999	0.00160165	0.00235482	0.0046131	0.0046131
505	ENSMUSG00000066007	Zfp600	0.0100392	0.346395	0.386671	0.150194	4.73138	0.049387	0.0184888	-0.0128229	0.0153485	0.0153485
506	ENSMUSG00000020333	Acsl6	0.0101045	0.346395	0.199246	0.0774605	5.89783	0.0155586	0.00275838	0.00180264	0.00624182	0.00624182
507	ENSMUSG00000062896	Rpl31-ps11	0.0101797	0.347535	-0.656996	0.255674	3.33968	0.207936	0.0396955	0.058358	0.0429476	0.058358
508	ENSMUSG00000121500		0.0102383	0.348848	-0.705218	0.274652	3.96243	0.239721	0.0445119	0.0686391	0.0267593	0.0686391
509	ENSMUSG00000031616	Ednra	0.0103072	0.349548	-0.174983	0.0682101	7.18921	0.0147688	0.000727667	0.00625125	0.00360469	0.00625125
510	ENSMUSG00000005493	Msh4	0.0103285	0.349548	0.464414	0.181084	4.11319	0.089745	0.0251806	0.0061205	0.0240065	0.0240065
511	ENSMUSG00000028399	Ptprd	0.0103396	0.349548	0.155382	0.0605952	6.88351	0.01046	0.00161344	0.00240771	0.00389423	0.00389423
512	ENSMUSG00000075272	Ttc30a2	0.0103015	0.349548	0.563821	0.219767	4.04672	0.145529	0.0472665	0.0154352	0.0251797	0.0251797
513	ENSMUSG00000020930	Ccdc103	0.0103733	0.350004	0.438013	0.17089	4.12013	0.0807319	0.0199177	0.00905129	0.0238874	0.0238874
514	ENSMUSG00000005982	Naa60	0.0104083	0.3505	-0.311792	0.1217	5.91733	0.0330046	0.0160516	-0.0112512	0.00616484	0.00616484
515	ENSMUSG00000025083	Afap1l2	0.0106509	0.353975	-0.428161	0.167647	4.65585	0.0887232	0.00562431	0.0365339	0.0162386	0.0365339
516	ENSMUSG00000041417	Pik3r1	0.0106255	0.353975	0.256524	0.100409	5.08978	0.023173	0.00358357	0.000706043	0.0115395	0.0115395
517	ENSMUSG00000031520	Vegfc	0.0106823	0.353975	0.340341	0.133314	4.74404	0.056077	0.00343712	0.023222	0.0152019	0.023222
518	ENSMUSG00000026466	Tor1aip1	0.0105845	0.353975	0.217329	0.0850229	6.91329	0.0228442	0.00220588	0.00863746	0.00385751	0.00863746
519	ENSMUSG00000031644	Nek1	0.0107158	0.353975	0.157082	0.0615565	7.08385	0.0119495	0.00192673	0.00375708	0.00368369	0.00375708
520	ENSMUSG00000019734	Tmc4	0.0106999	0.353975	0.288267	0.112942	5.54054	0.0325604	0.0111229	-0.00158417	0.00801081	0.00801081
521	ENSMUSG00000020090	Npffr1	0.0105963	0.353975	-0.743433	0.290888	2.91866	0.217205	0.0658505	-0.00160375	0.0610729	0.0610729
522	ENSMUSG00000003123	Lipe	0.0106527	0.353975	-0.227795	0.0891956	5.73319	0.0181654	0.00497336	-0.00172571	0.00696041	0.00696041
523	ENSMUSG00000040659	Efhd2	0.0106204	0.353975	0.161366	0.0631583	7.33699	0.0125985	0.000584635	0.00539883	0.00351456	0.00539883
524	ENSMUSG00000023906	Cldn6	0.010716	0.353975	0.140281	0.0549728	7.90507	0.00953004	0.000395094	0.00413792	0.00332302	0.00413792
525	ENSMUSG00000038570	Saxo2	0.0107657	0.354434	0.544211	0.213398	4.64009	0.106835	0.0518794	-0.029397	0.0164287	0.0164287
526	ENSMUSG00000024084	Qpct	0.0107708	0.354434	0.52362	0.205337	3.5301	0.0882182	0.0262927	-0.0188366	0.0369525	0.0369525
527	ENSMUSG00000036745	Ttll7	0.010853	0.356462	-0.326269	0.128079	5.85604	0.0516206	0.00553132	0.0190752	0.0064123	0.0190752
528	ENSMUSG00000058571	Gpc6	0.0108974	0.35724	0.141844	0.0557132	7.36826	0.00976069	0.000977201	0.00367874	0.00349711	0.00367874
529	ENSMUSG00000026840	Lamc3	0.0109471	0.358192	0.721817	0.283691	4.61186	0.252883	0.00874379	0.111977	0.0167735	0.111977
530	ENSMUSG00000033788	Dysf	0.0110476	0.36032	-0.253491	0.0997529	6.65364	0.0220444	0.0107121	-0.0072533	0.00421384	0.00421384
531	ENSMUSG00000050732	Vamp8	0.0110538	0.36032	0.159118	0.0626202	6.51723	0.0123011	0.00127851	0.00460342	0.00445085	0.00460342
532	ENSMUSG00000073607	Gm10548	0.0111818	0.36049	-0.702804	0.277025	3.49472	0.212127	0.077132	0.00280241	0.0379824	0.0379824
533	ENSMUSG00000028811	Yars	0.0111921	0.36049	0.135194	0.0532966	7.10414	0.00740842	0.00059365	0.00181282	0.00366713	0.00366713
534	ENSMUSG00000056854	Pou3f4	0.0112195	0.36049	0.344117	0.135704	5.87075	0.0576239	0.00261449	0.025009	0.0063514	0.025009
535	ENSMUSG00000009376	Met	0.0112119	0.36049	0.273043	0.107666	5.49474	0.0315428	0.00908766	0.00238361	0.00830024	0.00830024
536	ENSMUSG00000023017	Asic1	0.0112465	0.36049	-0.252213	0.0994943	5.16705	0.0290542	0.00402091	0.00844261	0.0108277	0.0108277
537	ENSMUSG00000028859	Csf3r	0.0111315	0.36049	0.947866	0.37339	3.42932	0.436839	0.0477288	0.161401	0.0399832	0.161401
538	ENSMUSG00000027931	Npr1	0.0111837	0.36049	0.395577	0.155929	4.0207	0.0500511	0.0108149	-0.00693151	0.0256559	0.0256559
539	ENSMUSG00000076441	Ass1	0.0111754	0.36049	-0.419778	0.165452	4.66869	0.0857132	0.00861166	0.0324497	0.016085	0.0324497
540	ENSMUSG00000051149	Adnp	0.011229	0.36049	-0.164385	0.0648337	7.52676	0.0125123	0.00289081	0.0026161	0.0034143	0.0034143
541	ENSMUSG00000073647	Gm10557	0.011299	0.361196	-0.182363	0.071986	6.97938	0.0161953	0.00265753	0.00511544	0.00378188	0.00511544
542	ENSMUSG00000032177	Pde4a	0.0113142	0.361196	-0.202472	0.0799388	5.67444	0.0131284	0.00233279	-0.0012954	0.00725253	0.00725253
543	ENSMUSG00000003273	Car11	0.0113311	0.361196	-0.364492	0.143936	4.75509	0.0647174	0.0126413	0.0184351	0.0150746	0.0184351
544	ENSMUSG00000027508	Pag1	0.0113917	0.362461	0.267242	0.105611	5.04352	0.0348098	0.00324864	0.0134817	0.0119858	0.0134817
545	ENSMUSG00000021994	Wnt5a	0.0114923	0.364323	-0.168539	0.0666858	6.72081	0.0114201	0.00255837	0.00106476	0.00411212	0.00411212
546	ENSMUSG00000024644	Cndp2	0.0114871	0.364323	0.131794	0.0521435	7.21244	0.00635723	0.000489133	0.00094381	0.00358928	0.00358928
547	ENSMUSG00000044156	Hepacam2	0.0115155	0.36439	-0.850273	0.336521	2.59583	0.265845	0.0892008	-0.0280054	0.0806689	0.0806689
548	ENSMUSG00000026104	Stat1	0.0115702	0.364801	0.238381	0.0944087	6.59659	0.0277433	0.00527872	0.00809078	0.00430747	0.00809078
549	ENSMUSG00000026678	Rgs5	0.0115706	0.364801	-0.703229	0.278509	3.19566	0.24144	0.0531112	0.0632399	0.0483233	0.0632399
550	ENSMUSG00000045394	Epcam	0.0116607	0.366974	0.160467	0.0636206	7.02277	0.012582	0.000708154	0.00536322	0.00373824	0.00536322
551	ENSMUSG00000048895	Cdk5r1	0.0117079	0.36779	-0.205604	0.081562	6.02438	0.0181788	0.00420854	0.00266261	0.00577001	0.00577001
552	ENSMUSG00000017897	Eya2	0.0117795	0.369367	-0.216257	0.0858613	6.85997	0.0228768	0.000764401	0.0102938	0.00392381	0.0102938
553	ENSMUSG00000038550	Ciart	0.0118389	0.370558	-0.368794	0.146526	4.60129	0.0665667	0.00747854	0.0247265	0.0169041	0.0247265
554	ENSMUSG00000030341	Tnfrsf1a	0.011898	0.371713	0.156251	0.062124	6.2897	0.00994679	0.000821205	0.00245686	0.00496788	0.00496788
555	ENSMUSG00000000567	Sox9	0.0119187	0.371713	-0.123817	0.0492404	8.1761	0.00621566	0.000309775	0.00171081	0.00332715	0.00332715
556	ENSMUSG00000020160	Meis1	0.0120666	0.37565	0.181779	0.0724163	7.61915	0.016206	0.000848508	0.00701767	0.00337851	0.00701767
557	ENSMUSG00000059182	Skap2	0.0120967	0.375909	0.253634	0.101077	5.70629	0.0242898	0.0082337	-0.00199523	0.00709114	0.00709114
558	ENSMUSG00000022799	Arhgap31	0.0122843	0.380533	0.144149	0.0575704	6.7149	0.0102109	0.000420172	0.00455136	0.00412074	0.00455136
559	ENSMUSG00000048347	Pcdhb18	0.0122895	0.380533	-1.3536	0.540636	2.31014	0.900416	0.111121	0.327309	0.103503	0.327309
560	ENSMUSG00000047045	Tmem164	0.0123145	0.380627	-0.121078	0.0483733	8.33397	0.00529221	0.000158472	0.000959287	0.00335149	0.00335149
561	ENSMUSG00000027525	Phactr3	0.0123656	0.381192	-0.255948	0.102316	5.6451	0.0322152	0.00605292	0.00965004	0.00740763	0.00965004
562	ENSMUSG00000049176	Frmpd4	0.0123988	0.381192	0.567834	0.22708	3.4466	0.12706	0.0379064	5.03758e-06	0.0394419	0.0394419
563	ENSMUSG00000040483	Xaf1	0.0123812	0.381192	0.810535	0.324073	2.66233	0.313144	0.0813876	0.0636797	0.0761474	0.0761474
564	ENSMUSG00000030551	Nr2f2	0.0124537	0.382201	-0.135385	0.0541751	8.07094	0.00718563	0.00108219	0.00102646	0.00332023	0.00332023
565	ENSMUSG00000047747	Rnf150	0.0125095	0.383234	-0.22087	0.0884385	6.95821	0.0240207	0.000504652	0.0112274	0.00380485	0.0112274
566	ENSMUSG00000032463	Faim	0.0126603	0.386486	0.144765	0.0580643	7.10317	0.00877592	0.00138929	0.00172176	0.00366791	0.00366791
567	ENSMUSG00000051855	Mest	0.0126414	0.386486	0.147684	0.0592224	9.94011	0.0107519	1.23872e-05	0.00524855	0.00473395	0.00524855
568	ENSMUSG00000009378	Slc16a12	0.0126955	0.386879	0.539165	0.216341	3.25246	0.108745	0.0240994	0.00281946	0.0461058	0.0461058
569	ENSMUSG00000096141	Dnah7a	0.0127409	0.387578	-0.309925	0.124421	7.15262	0.0473929	0.00758065	0.0156404	0.00363029	0.0156404
570	ENSMUSG00000024827	Gldc	0.0127846	0.388224	0.120811	0.0485242	8.15328	0.00679884	0.000206871	0.00281842	0.00332502	0.00332502
571	ENSMUSG00000025905	Oprk1	0.0128624	0.389904	1.12225	0.451145	2.31532	0.622071	0.116198	0.189099	0.103035	0.189099
572	ENSMUSG00000001270	Ckb	0.0129006	0.390165	0.207933	0.0836246	8.65988	0.0213625	9.24122e-05	0.0103972	0.00345632	0.0103972
573	ENSMUSG00000050621	Rps27rt	0.0129161	0.390165	-0.775306	0.31186	6.08406	0.297038	0.106861	0.0390241	0.00556894	0.0390241
574	ENSMUSG00000031360	Ctps2	0.0129395	0.390192	0.142976	0.0575258	6.80013	0.00908109	0.000962171	0.00272336	0.00400165	0.00400165
575	ENSMUSG00000080859	Rpl10-ps1	0.0130477	0.39277	0.420497	0.169387	9.02626	0.0874756	0.00530572	0.0377321	0.00366812	0.0377321
576	ENSMUSG00000018340	Anxa6	0.0130977	0.393592	0.270325	0.108954	7.90225	0.0361679	0.000343248	0.0174632	0.00332322	0.0174632
577	ENSMUSG00000029461	Fam168a	0.0131963	0.395865	-0.147446	0.0594919	6.69759	0.00870422	0.00116258	0.00156504	0.00414635	0.00414635
578	ENSMUSG00000041730	Prrxl1	0.0132656	0.396571	-0.908814	0.366967	4.02432	0.409381	0.0346029	0.167394	0.0255891	0.167394
579	ENSMUSG00000026208	Des	0.0132585	0.396571	0.288041	0.116298	4.78823	0.0411206	0.00406848	0.0162194	0.014696	0.0162194
580	ENSMUSG00000023886	Smoc2	0.0134297	0.400782	-0.51768	0.209403	3.59788	0.133017	0.0111146	0.05466	0.0350753	0.05466
581	ENSMUSG00000026638	Irf6	0.0134824	0.401664	-0.263581	0.10668	5.91548	0.0344991	0.00934539	0.00772543	0.00617207	0.00772543
582	ENSMUSG00000007038	Neu1	0.0136127	0.404849	0.159795	0.0647643	6.60692	0.00839239	0.00200165	-0.00108652	0.00428997	0.00428997
583	ENSMUSG00000048916	Gm5540	0.013653	0.405351	0.665313	0.269765	3.30896	0.162817	0.0651325	-0.0276016	0.0440275	0.0440275
584	ENSMUSG00000052713	Zfp608	0.0138197	0.408538	0.123782	0.0502789	7.82119	0.00514479	0.000460187	0.000225027	0.00333176	0.00333176
585	ENSMUSG00000096727	Psmb9	0.0138039	0.408538	0.853845	0.346764	2.50208	0.321696	0.0928432	0.0358826	0.0875243	0.0875243
586	ENSMUSG00000034706	Dnai2	0.0138312	0.408538	-0.508191	0.206446	3.58499	0.0925894	0.0285068	-0.00961687	0.0354231	0.0354231
587	ENSMUSG00000023192	Grm2	0.0139149	0.408919	-0.516328	0.209936	4.87323	0.132866	0.00834124	0.0577685	0.0137507	0.0577685
588	ENSMUSG00000030737	Slco2b1	0.0138807	0.408919	0.532293	0.21635	3.09115	0.119973	0.0174582	0.026257	0.0527525	0.0527525
589	ENSMUSG00000044811	Cd300c2	0.0139033	0.408919	0.966578	0.392957	2.54836	0.393524	0.147556	-0.00600324	0.0840675	0.0840675
590	ENSMUSG00000021373	Cap2	0.0139555	0.409416	0.373678	0.152	5.986	0.0696152	0.00309437	0.0315616	0.00590636	0.0315616
591	ENSMUSG00000070498	Tmem132b	0.0140472	0.411409	-0.497059	0.202381	3.15846	0.109895	0.0115878	0.0331306	0.0498493	0.0498493
592	ENSMUSG00000024300	Myo1f	0.0141564	0.413908	0.571513	0.23296	4.8764	0.163112	0.0235042	0.057901	0.0137162	0.057901
593	ENSMUSG00000031241	Tbx22	0.0141962	0.414372	0.562718	0.229469	5.83327	0.158183	0.00949814	0.0694859	0.00650847	0.0694859
594	ENSMUSG00000036499	Eea1	0.0142584	0.414789	0.171797	0.0701018	6.08482	0.0119464	0.0018049	0.00206024	0.00556648	0.00556648
595	ENSMUSG00000003070	Efna2	0.0142372	0.414789	-0.12135	0.049506	7.91058	0.00579981	0.00035363	0.00137393	0.00332263	0.00332263
596	ENSMUSG00000035355	Kcnh4	0.014285	0.414864	-0.380028	0.155112	4.34206	0.0648641	0.0157053	0.0112169	0.0203845	0.0203845
597	ENSMUSG00000031021	Tmem9b	0.0143436	0.415867	0.192248	0.0785152	6.1707	0.0184853	0.00243549	0.00681148	0.00529923	0.00681148
598	ENSMUSG00000098112	Bin2	0.0143717	0.415987	0.460631	0.188179	3.86616	0.0966013	0.0244139	0.0167699	0.0287031	0.0287031
599	ENSMUSG00000020614	Fam20a	0.0143969	0.41602	-0.604214	0.2469	3.43294	0.141148	0.0515701	-0.0120374	0.039869	0.039869
600	ENSMUSG00000021217	Tshz3	0.0144684	0.416695	0.252652	0.103316	5.12932	0.0242371	0.00484146	0.0015176	0.01117	0.01117
601	ENSMUSG00000020427	Igfbp3	0.014445	0.416695	-0.188189	0.0769376	7.44542	0.0177279	0.000500516	0.00837858	0.00345458	0.00837858
602	ENSMUSG00000041886	Macc1	0.0147684	0.424629	0.305433	0.12528	4.88072	0.0361772	0.00987324	0.000364629	0.0136693	0.0136693
603	ENSMUSG00000006464	Bbs1	0.0148401	0.425277	-0.206912	0.0849301	5.97681	0.0157281	0.00487983	-0.00127432	0.00593986	0.00593986
604	ENSMUSG00000048528	Nkx1-2	0.0148268	0.425277	0.781558	0.32076	2.7301	0.255049	0.0825174	0.00723184	0.0718128	0.0718128
605	ENSMUSG00000041737	Tmem45b	0.0150621	0.430927	1.29785	0.5339	1.68876	0.847383	0.202771	0.224803	0.178514	0.224803
606	ENSMUSG00000083038	Gm13233	0.015102	0.431353	3.50587	1.44279	1.08023	4.0267	2.8193	-2.3951	0.303169	0.303169
607	ENSMUSG00000021458	Aopep	0.0152535	0.434249	-0.148398	0.0611624	6.66054	0.00794739	0.00140825	0.000267696	0.004203	0.004203
608	ENSMUSG00000051343	Rab11fip5	0.0152469	0.434249	0.268811	0.110783	5.68621	0.0364054	0.00985702	0.00855237	0.00719206	0.00855237
609	ENSMUSG00000022792	Yars2	0.0154139	0.437498	0.13503	0.0557398	7.36739	0.00919823	0.00106757	0.00359282	0.00349759	0.00359282
610	ENSMUSG00000042284	Itga1	0.0154182	0.437498	0.298808	0.123352	5.05126	0.0450447	0.00597861	0.0168449	0.0119101	0.0168449
611	ENSMUSG00000056758	Hmga2	0.015603	0.441316	0.147995	0.0612037	10.3691	0.0105839	2.76869e-05	0.00498881	0.00559115	0.00559115
612	ENSMUSG00000093910	Zfp853	0.0156037	0.441316	0.50178	0.207514	3.48615	0.119619	0.0263557	0.0287499	0.0382374	0.0382374
613	ENSMUSG00000031371	Haus7	0.0156482	0.441851	0.124926	0.0516859	7.35844	0.0071012	0.000504587	0.00251949	0.00350256	0.00350256
614	ENSMUSG00000033147	Slc22a15	0.0156986	0.442553	0.265653	0.109963	5.18864	0.0353799	0.00750108	0.0102595	0.0106366	0.0106366
615	ENSMUSG00000043943	Naalad2	0.015729	0.442688	0.655282	0.271322	2.6403	0.217157	0.0163311	0.0940926	0.0776156	0.0940926
616	ENSMUSG00000067547	Gm7666	0.0158896	0.445138	0.222195	0.092142	7.43301	0.0249993	0.00314365	0.00959156	0.00346144	0.00959156
617	ENSMUSG00000117406	Ntn3	0.0158644	0.445138	-0.206012	0.0854107	6.79164	0.0214863	0.00468268	0.00625981	0.00401304	0.00625981
618	ENSMUSG00000034683	Ppp1r1c	0.0158932	0.445138	-0.792994	0.328858	4.9678	0.318429	0.0121317	0.150089	0.0127477	0.150089
619	ENSMUSG00000049775	Tmsb4x	0.0159914	0.445864	0.17335	0.0719558	9.75404	0.0152282	5.53626e-05	0.0077111	0.0044428	0.0077111
620	ENSMUSG00000002265	Peg3	0.0159923	0.445864	0.122546	0.0508682	9.14855	0.00729689	0.000118354	0.00337119	0.003763	0.003763
621	ENSMUSG00000060402	Chst8	0.0159964	0.445864	-0.38736	0.160797	4.81996	0.0757835	0.024445	0.0140163	0.0143386	0.0143386
622	ENSMUSG00000021186	Fbln5	0.0162061	0.448223	-0.17716	0.0736866	6.00816	0.0103912	0.00231761	-0.00109823	0.00582695	0.00582695
623	ENSMUSG00000047143	Dmrta2	0.0162188	0.448223	0.271076	0.112763	6.69856	0.0373033	0.00133986	0.0177333	0.00414489	0.0177333
624	ENSMUSG00000033960	Jcad	0.01634	0.448223	0.163867	0.0682428	6.61458	0.0136442	0.00132712	0.0056585	0.00427715	0.0056585
625	ENSMUSG00000027875	Hmgcs2	0.0162779	0.448223	0.665948	0.277175	4.51274	0.225237	0.00989475	0.105344	0.0180303	0.105344
626	ENSMUSG00000086040	Wipf3	0.0162248	0.448223	0.256437	0.106679	5.12042	0.0278574	0.00581841	0.00434339	0.0112521	0.0112521
627	ENSMUSG00000031302	Nlgn3	0.0162812	0.448223	-0.189336	0.0788062	6.53855	0.0145703	0.00490494	-0.000135064	0.00441069	0.00441069
628	ENSMUSG00000055775	Myh8	0.0163303	0.448223	1.16367	0.484569	1.71884	0.580091	0.178339	0.0389805	0.173871	0.173871
629	ENSMUSG00000025150	Cbr2	0.0163203	0.448223	-0.613355	0.255387	3.09247	0.155765	0.0451399	0.00848924	0.0526937	0.0526937
630	ENSMUSG00000059439	Bcas3	0.0162253	0.448223	-0.262274	0.109108	6.3553	0.0349217	0.00626803	0.0115887	0.00480286	0.0115887
631	ENSMUSG00000066720	Cldn9	0.0161639	0.448223	0.232805	0.0967926	5.33305	0.0229079	0.00460623	0.0037043	0.00944698	0.00944698
632	ENSMUSG00000005763	Cd247	0.0164808	0.450859	-0.651774	0.271789	3.80196	0.163508	0.0807124	-0.035631	0.0300913	0.0300913
633	ENSMUSG00000027359	Slc27a2	0.0164882	0.450859	0.354961	0.148028	4.25497	0.0527759	0.0111756	0.00754536	0.021693	0.021693
634	ENSMUSG00000072825	Cep170b	0.0166286	0.451301	0.28605	0.119445	5.19009	0.041668	0.00344193	0.0179589	0.010624	0.0179589
635	ENSMUSG00000031584	Gsr	0.0165766	0.451301	0.213205	0.0889852	6.51483	0.023139	0.0013702	0.0105073	0.00445547	0.0105073
636	ENSMUSG00000042757	Tmem108	0.0166347	0.451301	0.164303	0.0686115	6.34391	0.0126965	0.00223064	0.00351675	0.00483066	0.00483066
637	ENSMUSG00000039629	Strip2	0.016631	0.451301	-0.405908	0.169498	4.03997	0.0585795	0.0177921	-0.00635338	0.0253023	0.0253023
638	ENSMUSG00000032076	Cadm1	0.0165575	0.451301	-0.127562	0.0532309	8.06081	0.00828185	0.000405382	0.00384491	0.00331992	0.00384491
639	ENSMUSG00000024331	Dsc2	0.0166618	0.45133	0.185457	0.0774648	5.88845	0.0160062	0.0027218	0.00438806	0.0062794	0.0062794
640	ENSMUSG00000022817	Itgb5	0.0168078	0.454571	-0.122181	0.0511029	7.09131	0.00732492	0.000239735	0.00331832	0.00367752	0.00367752
641	ENSMUSG00000095724	Eif1ad19	0.016916	0.456786	1.40013	0.58619	1.38186	0.689229	0.282021	-0.155622	0.233407	0.233407
642	ENSMUSG00000039628	Hs3st6	0.0171356	0.461993	-0.605194	0.253879	3.18117	0.123205	0.0477715	-0.0311123	0.0489104	0.0489104
643	ENSMUSG00000024587	Nars	0.0173682	0.466542	0.117633	0.0494503	8.5561	0.00583001	0.000253221	0.0018452	0.00341477	0.00341477
644	ENSMUSG00000038884	Shfl	0.0173851	0.466542	0.379064	0.159374	4.17424	0.067836	0.0151196	0.0157917	0.0229805	0.0229805
645	ENSMUSG00000035165	Kcne3	0.0173413	0.466542	-0.544782	0.228959	5.73635	0.151943	0.00383703	0.0747962	0.00694536	0.0747962
646	ENSMUSG00000036158	Prickle1	0.0174318	0.466925	-0.251679	0.10586	6.87417	0.0324504	0.0011166	0.0156929	0.00390591	0.0156929
647	ENSMUSG00000026276	Septin2	0.0174534	0.466925	0.161158	0.0677986	7.19343	0.0133076	0.00291154	0.00398343	0.00360184	0.00398343
648	ENSMUSG00000024176	Sox8	0.0175004	0.46746	-0.286208	0.120457	5.33083	0.0419863	0.00209203	0.0196727	0.00946403	0.0196727
649	ENSMUSG00000059179	Gm8991	0.0175451	0.467933	-1.70799	0.719129	1.42537	1.44536	0.550993	0.161745	0.224727	0.224727
650	ENSMUSG00000021767	Kat6b	0.0176295	0.469459	0.128992	0.054351	7.06877	0.00744306	0.000734568	0.00232969	0.00369647	0.00369647
651	ENSMUSG00000083705	Gm8624	0.0176895	0.469716	-0.519309	0.218928	3.41129	0.138211	0.0313363	0.0402967	0.040558	0.040558
652	ENSMUSG00000062960	Kdr	0.0176934	0.469716	0.118328	0.0498858	7.59026	0.00550662	0.000344256	0.00128848	0.00338863	0.00338863
653	ENSMUSG00000022489	Pde1b	0.0178247	0.471604	0.146976	0.0620351	6.68216	0.0078186	0.0016029	6.96176e-05	0.00416962	0.00416962
654	ENSMUSG00000022321	Cdh10	0.0178735	0.471604	0.441947	0.186615	4.66507	0.100385	0.0115781	0.0406595	0.0161282	0.0406595
655	ENSMUSG00000021190	Lgmn	0.0178	0.471604	0.134061	0.0565717	7.42741	0.00923211	0.000703128	0.0040974	0.00346452	0.0040974
656	ENSMUSG00000078786	BC024978	0.0178661	0.471604	-0.248594	0.104964	5.55889	0.0248057	0.00862693	-0.000794495	0.00789919	0.00789919
657	ENSMUSG00000039691	Tspan10	0.0179081	0.471797	-0.922689	0.389729	1.96056	0.374534	0.0871877	0.0617222	0.140645	0.140645
658	ENSMUSG00000031119	Gpc4	0.0180871	0.475791	0.13067	0.0552791	7.88442	0.00878936	0.000350226	0.00423344	0.00332466	0.00423344
659	ENSMUSG00000036887	C1qa	0.0181293	0.476175	0.58411	0.247194	4.84891	0.175681	0.0075694	0.0840875	0.0140172	0.0840875
660	ENSMUSG00000021550	2210016F16Rik	0.018233	0.476731	0.157161	0.0665695	7.03127	0.0127277	0.000832476	0.00581478	0.00373018	0.00581478
661	ENSMUSG00000044976	Wdr72	0.0181803	0.476731	0.906337	0.383728	2.09465	0.254493	0.0958437	-0.0857692	0.125027	0.125027
662	ENSMUSG00000067261	Foxd3	0.0182326	0.476731	-0.512898	0.21725	3.79974	0.135556	0.0122267	0.0585698	0.0301407	0.0585698
663	ENSMUSG00000086147	Zfp989	0.0183652	0.479461	0.739047	0.313398	4.37824	0.236219	0.127464	-0.0370113	0.0198634	0.0198634
664	ENSMUSG00000026837	Col5a1	0.0184836	0.481102	0.128365	0.0544894	7.4299	0.00776427	0.000990497	0.00253572	0.00346315	0.00346315
665	ENSMUSG00000017978	Cadps2	0.0184573	0.481102	0.230011	0.097615	5.5832	0.024215	0.00653796	0.00389126	0.00775507	0.00775507
666	ENSMUSG00000055891	Ubl4b	0.0185531	0.482186	-0.690322	0.293206	3.81957	0.246127	0.0240551	0.1049	0.0297029	0.1049
667	ENSMUSG00000063919	Srrm4	0.0186214	0.483234	-0.194661	0.0827278	5.65235	0.0188837	0.00289708	0.00649775	0.00736875	0.00736875
668	ENSMUSG00000027358	Bmp2	0.0187938	0.486979	0.380838	0.162087	4.30533	0.0750379	0.0118667	0.0275415	0.0209267	0.0275415
669	ENSMUSG00000037710	Cisd1	0.0188325	0.487251	0.126394	0.0538114	7.16879	0.00582482	0.000724743	0.000565496	0.00361876	0.00361876
670	ENSMUSG00000110040	Gm49369	0.0188658	0.487384	1.55655	0.662878	3.61476	0.820572	0.624485	-0.507342	0.0346263	0.0346263
671	ENSMUSG00000015575	Atp6v0e	0.018914	0.487901	0.134146	0.0571511	6.81204	0.00872947	0.000913557	0.00325005	0.00398582	0.00398582
672	ENSMUSG00000017817	Jph2	0.0190529	0.490753	0.225809	0.0963147	5.30373	0.0236964	0.00423891	0.00626035	0.00967588	0.00967588
673	ENSMUSG00000000085	Scmh1	0.0191114	0.49153	-0.158949	0.0678299	6.73815	0.0131005	0.00276673	0.00413461	0.00408715	0.00413461
674	ENSMUSG00000090958	Lrrc32	0.0194257	0.497395	0.295207	0.126305	5.69571	0.0452877	0.0106205	0.0133089	0.00714397	0.0133089
675	ENSMUSG00000035551	Igfbpl1	0.0194184	0.497395	0.257106	0.109996	6.87317	0.0343501	0.00191902	0.0162298	0.00390716	0.0162298
676	ENSMUSG00000037279	Ovol2	0.0193878	0.497395	0.465075	0.198921	3.65592	0.0836586	0.0257931	-0.00233052	0.0335613	0.0335613
677	ENSMUSG00000037705	Tecta	0.0195216	0.497642	1.14279	0.489329	3.72356	0.679122	0.102344	0.256821	0.0318968	0.256821
678	ENSMUSG00000024679	Ms4a6d	0.0195017	0.497642	0.682434	0.292163	2.84632	0.238713	0.0630633	0.0606845	0.0649754	0.0649754
679	ENSMUSG00000029697	Fezf1	0.0194828	0.497642	0.135267	0.0579015	6.93295	0.00951225	0.000864032	0.00416483	0.00383381	0.00416483
680	ENSMUSG00000078684	5830417I10Rik	0.0195534	0.497719	1.19043	0.509862	6.64394	0.73709	0.00266319	0.387276	0.00422926	0.387276
681	ENSMUSG00000031274	Col4a5	0.019612	0.498479	0.12684	0.0543519	7.02964	0.00781745	0.000699477	0.00303914	0.00373172	0.00373172
682	ENSMUSG00000030515	Tarsl2	0.0197047	0.499147	0.160841	0.0689735	6.33409	0.00956495	0.00228111	-2.61163e-05	0.00485491	0.00485491
683	ENSMUSG00000021215	Net1	0.0196727	0.499147	-0.132388	0.0567574	7.0438	0.00722556	0.0011135	0.00134594	0.00371861	0.00371861
684	ENSMUSG00000068735	Trp53i11	0.0197248	0.499147	-0.170941	0.0733167	7.70387	0.0152166	0.000314444	0.00774855	0.00335405	0.00774855
685	ENSMUSG00000073412	Lst1	0.0198115	0.499151	0.660131	0.28333	2.92964	0.154431	0.0599114	-0.0302879	0.0605028	0.0605028
686	ENSMUSG00000021614	Vcan	0.0197964	0.499151	0.18356	0.0787749	8.09301	0.0175549	0.000307799	0.00900043	0.00332108	0.00900043
687	ENSMUSG00000030729	Pgm2l1	0.0198033	0.499151	-0.130794	0.0561336	7.12849	0.00613399	0.00107829	0.000174021	0.00364818	0.00364818
688	ENSMUSG00000079429	Mroh2a	0.019852	0.499446	-0.273429	0.117395	5.21739	0.0292924	0.0102851	-0.00170588	0.0103874	0.0103874
689	ENSMUSG00000042451	Mybph	0.0199008	0.499946	-0.959293	0.41203	2.60804	0.40612	0.174834	-0.012275	0.0798182	0.0798182
690	ENSMUSG00000047497	Adamts12	0.0199511	0.500483	0.291364	0.125196	4.52873	0.0442766	0.00337656	0.0201344	0.0178225	0.0201344
691	ENSMUSG00000057614	Gnai1	0.0201337	0.504332	0.159932	0.0688222	6.51704	0.0133573	0.00157403	0.0055307	0.00445123	0.0055307
692	ENSMUSG00000014195	Dnajc7	0.0202607	0.506205	0.115241	0.0496409	8.44407	0.00572583	0.000317782	0.00185935	0.00337855	0.00337855
693	ENSMUSG00000037306	Man1c1	0.0202669	0.506205	0.145115	0.0625127	6.57078	0.0110069	0.00137325	0.00448851	0.0043523	0.00448851
694	ENSMUSG00000030592	Ryr1	0.0203449	0.507422	-0.399072	0.172019	4.35269	0.0491156	0.024156	-0.0224834	0.02023	0.02023
695	ENSMUSG00000058715	Fcer1g	0.0204506	0.509323	0.3988	0.172047	4.63041	0.0832324	0.00963849	0.0347615	0.0165464	0.0347615
696	ENSMUSG00000016494	Cd34	0.020534	0.510664	0.125121	0.0540141	8.04879	0.00819759	0.000440113	0.00393617	0.00331963	0.00393617
697	ENSMUSG00000042873	Lhfpl4	0.020577	0.511001	0.150161	0.064846	6.34589	0.0101994	0.00148169	0.00281192	0.00482581	0.00482581
698	ENSMUSG00000039405	Prss23	0.0206585	0.512289	0.175739	0.0759404	5.93491	0.0122249	0.0025536	0.001146	0.00609682	0.00609682
699	ENSMUSG00000017417	Plxdc1	0.0207632	0.51308	1.01467	0.438821	1.92427	0.404228	0.143647	-0.0244445	0.145198	0.145198
700	ENSMUSG00000015133	Lrrk1	0.0207329	0.51308	0.268704	0.116181	5.36933	0.0238261	0.0110743	-0.00836746	0.00917263	0.00917263
701	ENSMUSG00000030111	A2m	0.0207793	0.51308	0.274214	0.118606	5.00578	0.039439	0.00376025	0.017341	0.0123608	0.017341
702	ENSMUSG00000021585	Cast	0.0208125	0.513168	0.151658	0.0656139	6.75707	0.0101463	0.00239732	0.00166049	0.00406045	0.00406045
703	ENSMUSG00000033542	Arhgef5	0.0208732	0.513201	0.154339	0.0668058	6.29217	0.00860513	0.00173307	9.05918e-05	0.00496144	0.00496144
704	ENSMUSG00000022500	Litaf	0.0208587	0.513201	-0.140261	0.0607052	6.54288	0.00690646	0.00112499	0.000130628	0.00440269	0.00440269
705	ENSMUSG00000030706	Mrpl48	0.0209266	0.513785	0.269665	0.116773	6.88149	0.038179	0.00148661	0.0189674	0.00389675	0.0189674
706	ENSMUSG00000096740	Lbhd1	0.0210028	0.514926	0.256861	0.111295	6.53608	0.0346572	0.00454947	0.0140304	0.00441528	0.0140304
707	ENSMUSG00000007440	Pcdha10	0.0210797	0.516079	-1.66712	0.722777	1.55061	1.46068	0.529912	0.253697	0.201454	0.253697
708	ENSMUSG00000020463	Ppp4r3b	0.0213638	0.519362	0.152048	0.066065	6.80954	0.0121731	0.0016667	0.00488019	0.00398913	0.00488019
709	ENSMUSG00000054889	Dsp	0.0212912	0.519362	0.139025	0.0603728	7.42325	0.00782103	0.0020005	0.000527769	0.00346681	0.00346681
710	ENSMUSG00000046805	Mpeg1	0.0213359	0.519362	0.643007	0.279327	5.51381	0.217666	0.00457218	0.112463	0.00817782	0.112463
711	ENSMUSG00000051251	Nhlh1	0.0213043	0.519362	-0.405499	0.176109	6.43541	0.0865462	0.00183152	0.0446901	0.00461783	0.0446901
712	ENSMUSG00000053475	Tnfaip6	0.0213115	0.519362	-0.175317	0.0761446	6.91162	0.0161784	0.00126518	0.00743182	0.00385956	0.00743182
713	ENSMUSG00000029570	Lfng	0.0214969	0.521866	0.162363	0.0706192	6.56133	0.013893	0.00203804	0.00544256	0.00436914	0.00544256
714	ENSMUSG00000049036	Tmem121	0.0215449	0.522299	0.183373	0.0797865	6.05684	0.0177268	0.00191392	0.00763492	0.00565903	0.00763492
715	ENSMUSG00000000303	Cdh1	0.0216601	0.523443	0.121951	0.0531081	7.31285	0.00784616	0.000620919	0.00360978	0.00352827	0.00360978
716	ENSMUSG00000054027	Nt5dc3	0.0217131	0.523443	-0.264863	0.115391	5.23522	0.0366669	0.00973667	0.00978994	0.0102359	0.0102359
717	ENSMUSG00000037664	Cdkn1c	0.0216712	0.523443	0.1563	0.0680727	8.41498	0.0128896	0.00017123	0.00677961	0.00337059	0.00677961
718	ENSMUSG00000020142	Slc1a4	0.0216903	0.523443	0.124188	0.0540948	7.16428	0.00637459	0.000767421	0.00141732	0.00362194	0.00362194
719	ENSMUSG00000087166	L1td1	0.0218031	0.524881	-0.416616	0.181628	4.02173	0.0635219	0.0238465	-0.00953236	0.0256369	0.0256369
720	ENSMUSG00000055958	Gm9987	0.0219357	0.526179	-0.94244	0.41128	2.15041	0.309041	0.134671	-0.0814419	0.119057	0.119057
721	ENSMUSG00000002266	Zim1	0.0219125	0.526179	0.277159	0.120931	5.60749	0.0405941	0.0100985	0.0118379	0.00761543	0.0118379
722	ENSMUSG00000070866	Zfp804a	0.0219482	0.526179	0.542354	0.236705	3.21344	0.126822	0.0364293	0.0117922	0.0476147	0.0476147
723	ENSMUSG00000034891	Sncb	0.0220957	0.528984	-0.500365	0.218622	3.44206	0.132464	0.0217153	0.0499783	0.0395832	0.0499783
724	ENSMUSG00000028785	Hpca	0.022153	0.529623	-0.571275	0.249712	3.4543	0.12795	0.0543307	-0.0167764	0.0392035	0.0392035
725	ENSMUSG00000042529	Kcnj12	0.0221972	0.529947	-0.413067	0.180617	4.83837	0.0903343	0.00931644	0.0396173	0.0141337	0.0396173
726	ENSMUSG00000052353	Cemip	0.0225147	0.535313	1.49129	0.653624	3.9174	1.17985	0.0265707	0.614266	0.027649	0.614266
727	ENSMUSG00000001555	Fkbp10	0.022459	0.535313	0.225632	0.0988526	6.71629	0.0269992	0.000736573	0.0139212	0.0041187	0.0139212
728	ENSMUSG00000020785	Camkk1	0.0224857	0.535313	0.208471	0.0913521	5.69382	0.0226268	0.00536433	0.00662164	0.00715347	0.00715347
729	ENSMUSG00000042439	Zfp532	0.0226783	0.538109	-0.124576	0.054667	6.94529	0.00581763	0.000663275	0.000789091	0.00381945	0.00381945
730	ENSMUSG00000028943	Espn	0.0227256	0.538109	-0.323657	0.142078	5.65793	0.0556497	0.00571445	0.024565	0.00733907	0.024565
731	ENSMUSG00000032246	Calml4	0.0226989	0.538109	-1.06545	0.467616	2.18021	0.602952	0.169903	0.158095	0.115986	0.158095
732	ENSMUSG00000063200	Nol7	0.0232868	0.540344	0.151047	0.0665786	7.87508	0.0121638	0.000460455	0.00618862	0.00332551	0.00618862
733	ENSMUSG00000035580	Kcnh8	0.0229912	0.540344	0.520332	0.22886	3.49842	0.109905	0.0406925	-0.00484079	0.037873	0.037873
734	ENSMUSG00000041842	Fhdc1	0.0232883	0.540344	-0.266115	0.1173	4.68975	0.0288638	0.00480347	0.00471985	0.0158354	0.0158354
735	ENSMUSG00000031146	Plp2	0.0232551	0.540344	0.176766	0.0778975	7.49101	0.0166555	0.000497663	0.00860437	0.00343094	0.00860437
736	ENSMUSG00000036446	Lum	0.0231763	0.540344	0.341325	0.150329	7.25376	0.0620694	0.000689664	0.0332086	0.00356321	0.0332086
737	ENSMUSG00000096320	Olfr1471	0.0232522	0.540344	-1.23669	0.544974	1.059	0.721218	0.136726	0.191268	0.30877	0.30877
738	ENSMUSG00000021760	Gpx8	0.0232208	0.540344	0.120533	0.0531032	7.47641	0.00774239	0.000508279	0.00372165	0.00343821	0.00372165
739	ENSMUSG00000052331	Ankrd44	0.0229177	0.540344	-0.237081	0.104221	6.45765	0.0298966	0.00484837	0.0114445	0.0045703	0.0114445
740	ENSMUSG00000052609	Plekhg3	0.0232133	0.540344	0.181235	0.0798426	6.57089	0.0175037	0.00308787	0.0064744	0.00435212	0.0064744
741	ENSMUSG00000031486	Adgra2	0.0230435	0.540344	-0.112289	0.0494076	7.99431	0.00642477	0.000342309	0.00296032	0.00331936	0.00331936
742	ENSMUSG00000059857	Ntng1	0.0232736	0.540344	0.575313	0.253563	3.68194	0.176448	0.0241411	0.0723002	0.0329088	0.0723002
743	ENSMUSG00000027230	Creb3l1	0.0229324	0.540344	0.33568	0.14758	4.77404	0.0599404	0.00768736	0.0249826	0.0148574	0.0249826
744	ENSMUSG00000041548	Hspb8	0.0230432	0.540344	0.1479	0.0650763	6.32665	0.0112945	0.00147891	0.00443636	0.00487347	0.00487347
745	ENSMUSG00000041130	Zfp598	0.0231467	0.540344	-0.119697	0.0527067	8.16644	0.00763181	0.000275363	0.00389163	0.0033262	0.00389163
746	ENSMUSG00000042429	Adora1	0.0232205	0.540344	-0.51762	0.228048	3.52768	0.110242	0.0409867	-0.00365738	0.037022	0.037022
747	ENSMUSG00000026103	Gls	0.023362	0.540818	0.142061	0.0626518	7.10867	0.00755927	0.00222433	-0.000343196	0.00366354	0.00366354
748	ENSMUSG00000002881	Nab1	0.0233712	0.540818	0.24187	0.106677	5.46493	0.0183196	0.00857302	-0.00761142	0.00849693	0.00849693
749	ENSMUSG00000031698	Mylk3	0.0234186	0.540929	-0.422342	0.186338	4.08199	0.0951782	0.0245746	0.0275083	0.0245496	0.0275083
750	ENSMUSG00000023022	Lima1	0.0234385	0.540929	-0.157476	0.0694889	7.95321	0.0132341	0.000179584	0.00706347	0.00332037	0.00706347
751	ENSMUSG00000060735	Rxfp3	0.0235671	0.542451	-0.416455	0.183937	3.78354	0.0683067	0.0202452	0.000100135	0.0305043	0.0305043
752	ENSMUSG00000041025	Iffo2	0.023565	0.542451	0.124931	0.0551779	7.21668	0.00739229	0.000980369	0.00240709	0.00358653	0.00358653
753	ENSMUSG00000067608	Pcna-ps2	0.0235999	0.542485	-0.463926	0.204952	7.76133	0.114975	0.000786406	0.0622217	0.00334157	0.0622217
754	ENSMUSG00000079197	Psme2	0.0236806	0.543617	0.121854	0.0538634	7.45026	0.00708682	0.00089995	0.00239046	0.00345195	0.00345195
755	ENSMUSG00000036304	Zdhhc23	0.0238838	0.544988	0.451589	0.199907	3.36109	0.0851182	0.0177294	0.0121936	0.042215	0.042215
756	ENSMUSG00000036106	Prr5	0.0239292	0.544988	0.144365	0.0639274	6.47216	0.00862042	0.00158987	0.00137019	0.0045402	0.0045402
757	ENSMUSG00000014551	Mrps25	0.0238782	0.544988	0.137276	0.0607663	6.7762	0.00658516	0.0015048	-0.000340118	0.00403401	0.00403401
758	ENSMUSG00000059921	Unc5c	0.0239198	0.544988	0.218954	0.0969504	6.1437	0.0256616	0.0024194	0.0116797	0.00538058	0.0116797
759	ENSMUSG00000102976	Zc3h11a	0.0239074	0.544988	0.199759	0.0884431	6.55639	0.0158975	0.00735525	-0.00244717	0.00437803	0.00437803
760	ENSMUSG00000030579	Tyrobp	0.0239151	0.544988	0.464589	0.205708	4.9389	0.115531	0.00895332	0.0545201	0.0130483	0.0545201
761	ENSMUSG00000020847	Rph3al	0.0240175	0.546281	-0.329848	0.146154	4.39393	0.0566867	0.0124004	0.017658	0.0196413	0.0196413
762	ENSMUSG00000028675	Pnrc2	0.0240748	0.546865	0.154854	0.068643	7.63724	0.0109464	0.00369515	0.000995391	0.00337265	0.00337265
763	ENSMUSG00000040728	Esrp1	0.0242464	0.550042	0.156616	0.0695084	7.32005	0.0131563	0.0012655	0.00598163	0.00352415	0.00598163
764	ENSMUSG00000026315	Serpinb8	0.0242924	0.550364	-0.656973	0.291668	4.30357	0.231568	0.0389965	0.0886086	0.020953	0.0886086
765	ENSMUSG00000021613	Hapln1	0.0245111	0.552998	-0.333576	0.14832	7.12886	0.0597805	0.0067569	0.0262415	0.0036479	0.0262415
766	ENSMUSG00000021559	Dapk1	0.0244817	0.552998	-0.122171	0.0543106	7.81796	0.00524357	0.00109225	-0.000134929	0.00333221	0.00333221
767	ENSMUSG00000028480	Glipr2	0.0245365	0.552998	0.190742	0.0848263	7.6078	0.0195494	0.000518874	0.0102744	0.00338237	0.0102744
768	ENSMUSG00000018927	Ccl6	0.0244877	0.552998	0.560728	0.24928	3.02836	0.135489	0.0375819	0.0138735	0.0556291	0.0556291
769	ENSMUSG00000026896	Ifih1	0.0245992	0.553689	0.71706	0.319028	2.93589	0.264658	0.0924877	0.045519	0.0601807	0.0601807
770	ENSMUSG00000036832	Lpar3	0.0246724	0.554616	-0.525762	0.234037	3.19462	0.112809	0.0337948	0.00355647	0.0483649	0.0483649
771	ENSMUSG00000027610	Gss	0.0248185	0.557177	0.226572	0.100958	5.76335	0.0276315	0.00186228	0.0134266	0.00681902	0.0134266
772	ENSMUSG00000032562	Gnai2	0.0248857	0.557961	0.109419	0.0487786	8.76338	0.00644697	6.21591e-05	0.00350687	0.00350565	0.00350687
773	ENSMUSG00000037211	Spry1	0.0250663	0.561283	0.222223	0.0991897	7.61977	0.0266212	0.000437951	0.01432	0.0033783	0.01432
774	ENSMUSG00000039385	Cdh6	0.025146	0.562341	-0.173588	0.0775241	7.23463	0.0162519	0.000418793	0.00859619	0.00357508	0.00859619
775	ENSMUSG00000112148	Lilrb4a	0.0252336	0.563406	0.775133	0.346381	2.96682	0.319758	0.121354	0.0530312	0.058615	0.058615
776	ENSMUSG00000035948	Acss3	0.0252587	0.563406	0.284213	0.127027	5.24424	0.0435962	0.00395476	0.0202491	0.0101602	0.0202491
777	ENSMUSG00000002342	Tmem161a	0.0254266	0.565692	-0.157119	0.0703036	6.28343	0.00966295	0.00242962	0.000391725	0.00498428	0.00498428
778	ENSMUSG00000032289	Thsd4	0.0254144	0.565692	0.233003	0.10425	5.9941	0.0293288	0.00771513	0.00858696	0.00587711	0.00858696
779	ENSMUSG00000109764	Klkb1	0.0257178	0.567121	-0.784053	0.351523	2.57768	0.277582	0.103401	0.0130485	0.0819512	0.0819512
780	ENSMUSG00000070044	Fam149a	0.0256672	0.567121	0.11626	0.0521062	7.87589	0.00711719	0.000747147	0.0030807	0.00332544	0.00332544
781	ENSMUSG00000020287	Mpg	0.02567	0.567121	-0.131135	0.0587741	6.77627	0.00673462	0.00114768	0.000821947	0.00403392	0.00403392
782	ENSMUSG00000035150	Eif2s3x	0.0257529	0.567121	-0.271192	0.121615	8.69735	0.0398117	0.000107612	0.0220777	0.00347326	0.0220777
783	ENSMUSG00000066113	Adamtsl1	0.0256586	0.567121	0.792667	0.355243	2.78544	0.263152	0.12083	-0.0275104	0.0684658	0.0684658
784	ENSMUSG00000033998	Kcnk1	0.0257504	0.567121	0.173686	0.0778879	6.09814	0.0163299	0.00309274	0.00600704	0.00552336	0.00600704
785	ENSMUSG00000022220	Adcy4	0.0257472	0.567121	0.22147	0.0993138	6.16786	0.0254001	0.00948716	0.00386964	0.00530768	0.00530768
786	ENSMUSG00000067916	Zfp991	0.0256003	0.567121	-0.468238	0.209763	4.93682	0.118575	0.0424213	0.0235796	0.0130702	0.0235796
787	ENSMUSG00000001424	Snd1	0.025814	0.567487	0.13209	0.0592599	6.50841	0.00708963	0.000799745	0.00151935	0.00446786	0.00446786
788	ENSMUSG00000057899	Adgrf2	0.0258643	0.567487	-1.22163	0.548249	1.74214	0.529901	0.280509	-0.177778	0.170356	0.170356
789	ENSMUSG00000018569	Cldn7	0.0258679	0.567487	0.185727	0.0833535	6.21437	0.0152594	0.00524908	0.00088965	0.00517262	0.00517262
790	ENSMUSG00000034437	Gm9761	0.0260853	0.570089	0.228636	0.102761	7.39289	0.028354	0.00411044	0.0117292	0.00348351	0.0117292
791	ENSMUSG00000026918	Brd3	0.0260406	0.570089	-0.120459	0.0541243	8.77612	0.00538267	0.000881888	0.000405023	0.00351228	0.00351228
792	ENSMUSG00000020122	Egfr	0.0260681	0.570089	0.462108	0.207671	3.35736	0.0776097	0.0223494	-0.00541629	0.0423415	0.0423415
793	ENSMUSG00000030263	Irag2	0.0264145	0.575106	0.373761	0.168356	4.1341	0.0489058	0.0188658	-0.0101199	0.0236497	0.0236497
794	ENSMUSG00000051359	Ncald	0.0264079	0.575106	0.197767	0.0890778	5.74244	0.0174173	0.00498575	0.00211893	0.00691653	0.00691653
795	ENSMUSG00000032806	Slc10a3	0.0263714	0.575106	-0.190229	0.0856619	5.69582	0.0191248	0.00386355	0.00647232	0.00714339	0.00714339
796	ENSMUSG00000015484	Fam163a	0.0264546	0.575255	0.454764	0.204898	3.66844	0.0711223	0.0297291	-0.0183803	0.0332454	0.0332454
797	ENSMUSG00000020646	Mboat2	0.0265783	0.577029	0.120854	0.0544964	7.45197	0.00691387	0.00100377	0.00216142	0.00345102	0.00345102
798	ENSMUSG00000118124	Gm50139	0.0266029	0.577029	0.442362	0.199505	5.31779	0.106468	0.0297681	0.0299355	0.00956534	0.0299355
799	ENSMUSG00000075324	Fign	0.0266901	0.577474	-0.186308	0.0840734	6.32121	0.0163487	0.00571537	0.00170396	0.00488714	0.00488714
800	ENSMUSG00000030401	Rtn2	0.0266578	0.577474	0.128209	0.057843	7.19474	0.00851101	0.00141776	0.00305697	0.00360097	0.00360097
801	ENSMUSG00000015533	Itga2	0.0267909	0.57821	0.449731	0.20308	4.70312	0.0846637	0.0461841	-0.0162013	0.0156782	0.0156782
802	ENSMUSG00000068037	Mas1	0.0267629	0.57821	-0.760158	0.343193	2.86027	0.218392	0.11247	-0.0561703	0.064202	0.064202
803	ENSMUSG00000028080	Lrba	0.0269576	0.579188	0.150247	0.0679197	8.1916	0.012308	0.000471045	0.00644858	0.00332879	0.00644858
804	ENSMUSG00000050846	Zfp623	0.0269701	0.579188	0.120554	0.0545014	7.13515	0.0072925	0.000812448	0.00285316	0.00364316	0.00364316
805	ENSMUSG00000051811	Cox6b2	0.0269363	0.579188	-0.180951	0.0817881	5.75687	0.0129068	0.00318494	0.000669839	0.006849	0.006849
806	ENSMUSG00000027165	Iftap	0.0269039	0.579188	0.125844	0.0568679	6.90582	0.00814781	0.000984288	0.00326174	0.00386666	0.00386666
807	ENSMUSG00000040610	Tlx3	0.0272502	0.584477	-0.799486	0.3621	4.4555	0.349093	0.0118146	0.18486	0.0187913	0.18486
808	ENSMUSG00000021408	Ripk1	0.0273487	0.585865	0.159022	0.0720698	6.04397	0.0130113	0.00208852	0.00469261	0.00570257	0.00570257
809	ENSMUSG00000021572	Cep72	0.0274483	0.586041	-0.185015	0.0839037	7.11766	0.0154022	0.00690327	-0.000486872	0.00365649	0.00365649
810	ENSMUSG00000030731	Syt3	0.0275159	0.586041	-0.37421	0.169778	4.00908	0.0540275	0.0173649	-0.00234309	0.0258718	0.0258718
811	ENSMUSG00000021200	Asb2	0.0275094	0.586041	0.659329	0.299122	2.93572	0.171993	0.0740217	-0.0220485	0.0601894	0.0601894
812	ENSMUSG00000040624	Plekhg1	0.0274625	0.586041	0.163308	0.0740668	6.60889	0.014584	0.00119746	0.00703137	0.00428666	0.00703137
813	ENSMUSG00000024052	Lpin2	0.0275601	0.586041	-0.122486	0.0555873	6.87154	0.00801854	0.000725719	0.00367137	0.00390921	0.00390921
814	ENSMUSG00000027071	P2rx3	0.0275435	0.586041	-0.3792	0.172072	5.26865	0.0786685	0.00542016	0.0389931	0.00995825	0.0389931
815	ENSMUSG00000022108	Itm2b	0.0276269	0.586742	0.199346	0.0905071	7.80687	0.0217515	0.000313303	0.011974	0.00333382	0.011974
816	ENSMUSG00000024621	Csf1r	0.0276764	0.58701	0.47481	0.215642	5.07084	0.123435	0.00713748	0.0626147	0.0117205	0.0626147
817	ENSMUSG00000001497	Pax9	0.0277478	0.58701	-0.243135	0.110474	6.25246	0.0323798	0.00269471	0.0156121	0.00506699	0.0156121
818	ENSMUSG00000035431	Sstr1	0.0277752	0.58701	-1.62644	0.739142	1.50076	1.44919	0.158321	0.661175	0.210422	0.661175
819	ENSMUSG00000052396	Mogat2	0.0277699	0.58701	-0.253499	0.1152	6.1144	0.0352037	0.00112468	0.0187818	0.0054716	0.0187818
820	ENSMUSG00000058793	Cds2	0.0279337	0.58964	-0.153522	0.0698393	6.49946	0.0099954	0.00283096	0.00082493	0.00448534	0.00448534
821	ENSMUSG00000067242	Lgi1	0.0280191	0.590722	0.605856	0.275763	3.41108	0.139386	0.0735028	-0.0369178	0.0405649	0.0405649
822	ENSMUSG00000049728	Zfp668	0.0281154	0.592032	-0.134664	0.0613314	7.29069	0.00856922	0.0021012	0.00180996	0.00354111	0.00354111
823	ENSMUSG00000073371	Gm6594	0.0283756	0.596784	0.304507	0.138914	4.54022	0.0509737	0.0102905	0.0186551	0.0176744	0.0186551
824	ENSMUSG00000036285	Noa1	0.0284326	0.597257	0.155251	0.07085	6.93352	0.013006	0.00369644	0.00352244	0.00383314	0.00383314
825	ENSMUSG00000024366	Gfra3	0.0285332	0.598643	-0.617823	0.282127	3.37071	0.210026	0.0414821	0.0779111	0.041891	0.0779111
826	ENSMUSG00000013921	Clip3	0.0286936	0.600577	-0.113128	0.0517116	7.56483	0.00649628	0.0006128	0.00270833	0.00339833	0.00339833
827	ENSMUSG00000029524	Sirt4	0.0286947	0.600577	-0.348057	0.1591	4.84801	0.0667185	0.0220945	0.0158749	0.014027	0.0158749
828	ENSMUSG00000069939	Gm12070	0.0288075	0.60221	-0.272332	0.124574	5.70253	0.0269292	0.0161682	-0.0103185	0.00710983	0.00710983
829	ENSMUSG00000053977	Cd8a	0.0289527	0.604515	0.404426	0.185166	4.78664	0.0902119	0.00862154	0.0428081	0.0147141	0.0428081
830	ENSMUSG00000056427	Slit3	0.02912	0.606978	0.248518	0.113902	4.5516	0.0333737	0.00193168	0.0166251	0.0175288	0.0175288
831	ENSMUSG00000044338	Aplnr	0.0291408	0.606978	0.111464	0.0510934	7.16483	0.00589061	0.000294255	0.00240991	0.00362155	0.00362155
832	ENSMUSG00000016262	Sertad4	0.0291827	0.607118	0.118456	0.0543126	7.12985	0.00544838	0.000777637	0.000770877	0.00364715	0.00364715
833	ENSMUSG00000032572	Col6a4	0.0292495	0.607579	0.751437	0.344679	2.48962	0.259232	0.0897251	0.0225683	0.0884803	0.0884803
834	ENSMUSG00000045493	Bhlhe23	0.0294154	0.607579	-0.486306	0.223294	3.85794	0.13078	0.0206894	0.0541007	0.0288766	0.0541007
835	ENSMUSG00000002107	Celf2	0.0293138	0.607579	0.11965	0.0549043	7.29427	0.00551912	0.0009827	0.000547687	0.00353902	0.00353902
836	ENSMUSG00000096351	Samd11	0.0293898	0.607579	-0.636047	0.292003	3.08342	0.212906	0.0748013	0.0396222	0.0530977	0.0530977
837	ENSMUSG00000032766	Gng11	0.0293685	0.607579	0.24825	0.113954	6.43831	0.0340711	0.00161137	0.017867	0.00461153	0.017867
838	ENSMUSG00000035064	Eef2k	0.0294092	0.607579	-0.133186	0.0611517	6.38635	0.00636045	0.000880489	0.000418156	0.0047288	0.0047288
839	ENSMUSG00000030554	Synm	0.0295153	0.608915	-0.373719	0.171704	5.27957	0.0772784	0.00580239	0.0384209	0.0098694	0.0384209
840	ENSMUSG00000075254	Heg1	0.0295516	0.608939	0.114237	0.0524973	7.26592	0.00701401	0.000578118	0.00329565	0.00355583	0.00355583
841	ENSMUSG00000023830	Igf2r	0.0295895	0.608994	0.135533	0.0622985	6.0882	0.00698536	0.000266156	0.0015771	0.00555549	0.00555549
842	ENSMUSG00000029755	Dlx5	0.0296757	0.610043	-0.175166	0.0805587	6.34078	0.0169926	0.00189761	0.00783695	0.00483835	0.00783695
843	ENSMUSG00000069305	H4c18	0.0300488	0.6119	2.42065	1.11579	1.62712	3.25184	0.818055	1.04942	0.188414	1.04942
844	ENSMUSG00000041020	Map7d2	0.0299105	0.6119	0.181073	0.0833948	5.71462	0.0136313	0.00338192	0.00136197	0.00705012	0.00705012
845	ENSMUSG00000048562	Sp8	0.0300402	0.6119	0.245313	0.11307	6.63397	0.0333955	0.00315624	0.0160211	0.00424532	0.0160211
[truncated: 56,135 more rows]

## Sheet: Adj < 0.1
	target_id	ext_gene	pval	qval	b	se_b	mean_obs	var_obs	tech_var	sigma_sq	smooth_sigma_sq	final_sigma_sq
[truncated: 249 more rows]

## Sheet: Bulk Overlap
Ensembl	Gene	baseMean	log2FoldChange	lfcSE	stat	pvalue	padj	a (ctrl 1)	c (ctrl 2)	e (ctrl 3)	b (mut 1)	d (mut 2)	f (mut 3)	target_id	ext_gene	pval	qval	b	se_b	mean_obs	var_obs	tech_var	sigma_sq	smooth_sigma_sq	final_sigma_sq
[truncated: 149 more rows]

[truncated: 3 more sheets: mesbulkDEG logFC pAdj < 0.05, mesbulkDEG logFC p < 0.05, Bulk and SC Overlap]
