# Supplementary material for: TFAP2 paralogs regulate midfacial development in part through a conserved ALX genetic pathway
Source: Development. 2024 Jan 2;151(1):dev202095. doi: 10.1242/dev.202095 (PMC10820886; doi:10.1242/dev.202095)
Supplement: Table S2. [file develop-151-202095-TableS2.xlsx]

## Sheet: Index
	Tab	Tab name	Description
	Tab 1	Index
	Tab 2	Table	Summary table of results
Fig. 5B	Tab 3	Peaks_All	Peak cordinates for all clusters, Fig. 5B and 5E	mm10
	Tab 4	GREAT_Peaks_All	1 peak to 1 gene association for all peaks	mm10
Fig. 5E	Tab 5	Cluster_All	GREAT gene associations for all peaks	mm10
Fig. 5E	Tab 6	Cluster_3	GREAT gene associations for cluster 3, Fig. 5E	mm10
Fig. 5E	Tab 7	Cluster_4	GREAT gene associations for cluster 4, Fig. 5E	mm10
Fig. 5E	Tab 8	Cluster_5	GREAT gene associations for cluster 5, Fig. 5E	mm10
Fig. 5E	Tab 9	Cluster_6	GREAT gene associations for cluster 6, Fig. 5E	mm10
Fig. 5E	Tab 10	Cluster_7	GREAT gene associations for cluster 7, Fig. 5E	mm10
	Tab 11	Peak_&_Gene_Overlap	Overlap of differentially expressed genes with peak status
Fig. 5D, F	Tab 12	Peak_Gene_&_RNA_Overlap	Overlap of E11.5 FNP mesenchyme expression with peak status

## Sheet: Table
		Dataset	DEG	Peak	No peak	N/A	Reference
		E11.5 Pseudobulk Mes	427	252 (65%)	134	41	(Nguyen et al. this study)
		E10.5 Bulk MxP/FNP
		E10.5 Upper-face high confidence	182	101 (58%)	74	7	(Nguyen et al. this study)
		E10.5 Upper-face Pipeline 1	336	175	136	25
		E10.5 Upper-face Pipeline 2	249	128	107	14
		E10.5 Bulk MdP
		E10.5 Lpper-face high confidence	179	119 (70%)	51	9	(Van Otterloo et al. 2018)
		E10.5 Lower-face Pipeline 1	279	173	76	30
		E10.5 Lower-face Pipeline 2	673	397	236	40
		Bulk and SC Overlap	118	76* (66%)	39	3
		*Alx1, Alx4, Anxa3, Arhgap28, Barx1, Bnip3, Capn2, Cdh2, Cdh6, Cdkn1c, Cited2, Ckb, Cntfr, Crabp2, Crlf1, Ddit4, Dlx5, Dlx6, Ebf1, Ebf3, Emx2, Flrt2, Foxc1, Foxf2, Fstl1, Gpc6, Gsc, Hand2, Hpgd, Hsd11b2, Igf1, Itgb1, Lhfp, Limch1, Loxl2, Msx1, Msx2, Nadk2, Nfatc4, Nr2f1, Nr2f2, Nrp1, Ntng1, Pax3, Pax7, Pax9, Pea15a, Penk, Pid1, Pitx1, Plagl1, Plpp3, Pou3f3, Ptn, Ptx3, Reep5, Rgmb, Serpinh1, Shisa…
		DEG = Differentially expressed gene
		Peak = Gene contains an associated AP-2 peak
		No peak = Gene does not contain an associated AP-2 peak
		N/A = Gene not listed in associated GREAT database

## Sheet: Peaks_All
#chrom	start	end	name	score	strand	thickStart	thickEnd	itemRGB	blockCount	blockSizes	blockStart	deepTools_group
chr2	98665050	98665218	sc184_rep1_dup2_mod_peak_7265	85	.	98665050	98665218	0	1	168	98665041	cluster_1
chr2	98666253	98666966	sc184_rep1_dup2_mod_peak_7266	46	.	98666253	98666966	0	1	713	98666244	cluster_1
chr2	98667083	98667307	sc184_rep1_dup2_mod_peak_7267	46	.	98667083	98667307	0	1	224	98667074	cluster_1
chr2	98662246	98662947	sc184_rep1_dup2_mod_peak_7264	46	.	98662246	98662947	0	1	701	98662237	cluster_2
chr17	39842981	39848866	sc184_rep1_dup2_mod_peak_5537	1212	.	39842981	39848866	0	1	5885	39842978	cluster_2
chr9	35305245	35305571	sc184_rep1_dup2_mod_peak_12868	46	.	35305245	35305571	0	1	326	35305242	cluster_2
chr14	19417803	19417915	sc184_rep1_dup2_mod_peak_3771	116	.	19417803	19417915	0	1	112	19417802	cluster_2
chr6	103649121	103649261	sc184_rep1_dup2_mod_peak_10785	67	.	103649121	103649261	0	1	140	103649120	cluster_2
chr14	19415757	19415942	sc184_rep1_dup2_mod_peak_3769	52	.	19415757	19415942	0	1	185	19415756	cluster_3
chr14	19416154	19416289	sc184_rep1_dup2_mod_peak_3770	54	.	19416154	19416289	0	1	135	19416153	cluster_3
chr14	19418750	19418901	sc184_rep1_dup2_mod_peak_3772	48	.	19418750	19418901	0	1	151	19418749	cluster_3
chr9	3003326	3003702	sc184_rep1_dup2_mod_peak_12710	46	.	3003326	3003702	0	1	376	3003323	cluster_3
chr9	3028528	3028661	sc184_rep1_dup2_mod_peak_12745	58	.	3028528	3028661	0	1	133	3028525	cluster_3
chr9	3004086	3004254	sc184_rep1_dup2_mod_peak_12711	51	.	3004086	3004254	0	1	168	3004083	cluster_3
chr9	3002039	3002304	sc184_rep1_dup2_mod_peak_12709	46	.	3002039	3002304	0	1	265	3002036	cluster_3
chr9	3028075	3028195	sc184_rep1_dup2_mod_peak_12744	104	.	3028075	3028195	0	1	120	3028072	cluster_3
chr9	3029684	3029846	sc184_rep1_dup2_mod_peak_12746	49	.	3029684	3029846	0	1	162	3029681	cluster_3
chr9	3030603	3030708	sc184_rep1_dup2_mod_peak_12747	73	.	3030603	3030708	0	1	105	3030600	cluster_3
chr9	3001158	3001503	sc184_rep1_dup2_mod_peak_12708	46	.	3001158	3001503	0	1	345	3001155	cluster_3
chr9	3032140	3032242	sc184_rep1_dup2_mod_peak_12750	40	.	3032140	3032242	0	1	102	3032137	cluster_3
chr9	3027559	3027666	sc184_rep1_dup2_mod_peak_12743	66	.	3027559	3027666	0	1	107	3027556	cluster_3
chr9	3032397	3032716	sc184_rep1_dup2_mod_peak_12751	50	.	3032397	3032716	0	1	319	3032394	cluster_3
chr9	3000778	3001008	sc184_rep1_dup2_mod_peak_12707	73	.	3000778	3001008	0	1	230	3000775	cluster_3
chr9	3004539	3004812	sc184_rep1_dup2_mod_peak_12712	43	.	3004539	3004812	0	1	273	3004536	cluster_3
chr9	3031234	3031351	sc184_rep1_dup2_mod_peak_12748	79	.	3031234	3031351	0	1	117	3031231	cluster_3
chr9	3027124	3027258	sc184_rep1_dup2_mod_peak_12742	60	.	3027124	3027258	0	1	134	3027121	cluster_3
chr9	3025707	3026015	sc184_rep1_dup2_mod_peak_12741	46	.	3025707	3026015	0	1	308	3025704	cluster_3
chr9	3031681	3031823	sc184_rep1_dup2_mod_peak_12749	52	.	3031681	3031823	0	1	142	3031678	cluster_3
chrUn_JH584304	99965	100074	sc184_rep1_dup2_mod_peak_13566	65	.	99965	100074	0	1	109	99956	cluster_3
chrUn_JH584304	100662	100762	sc184_rep1_dup2_mod_peak_13567	119	.	100662	100762	0	1	100	100661	cluster_3
chr9	3000306	3000623	sc184_rep1_dup2_mod_peak_12706	46	.	3000306	3000623	0	1	317	3000303	cluster_3
chr9	3000033	3000175	sc184_rep1_dup2_mod_peak_12705	37	.	3000033	3000175	0	1	142	3000030	cluster_3
chrUn_JH584304	96114	96217	sc184_rep1_dup2_mod_peak_13563	69	.	96114	96217	0	1	103	96105	cluster_3
chr9	3025017	3025155	sc184_rep1_dup2_mod_peak_12740	67	.	3025017	3025155	0	1	138	3025014	cluster_3
chr9	3022042	3022215	sc184_rep1_dup2_mod_peak_12735	46	.	3022042	3022215	0	1	173	3022039	cluster_3
chr9	3021557	3021679	sc184_rep1_dup2_mod_peak_12734	54	.	3021557	3021679	0	1	122	3021554	cluster_3
chr9	3024081	3024223	sc184_rep1_dup2_mod_peak_12738	71	.	3024081	3024223	0	1	142	3024078	cluster_3
chr9	3023455	3023715	sc184_rep1_dup2_mod_peak_12737	46	.	3023455	3023715	0	1	260	3023452	cluster_3
chr9	3033736	3033882	sc184_rep1_dup2_mod_peak_12752	48	.	3033736	3033882	0	1	146	3033733	cluster_3
chr9	3009751	3009868	sc184_rep1_dup2_mod_peak_12718	102	.	3009751	3009868	0	1	117	3009748	cluster_3
chr9	3009300	3009459	sc184_rep1_dup2_mod_peak_12717	59	.	3009300	3009459	0	1	159	3009297	cluster_3
chrUn_JH584304	94610	94708	sc184_rep1_dup2_mod_peak_13561	190	.	94610	94708	0	1	98	94601	cluster_3
chrUn_JH584304	94835	94978	sc184_rep1_dup2_mod_peak_13562	85	.	94835	94978	0	1	143	94826	cluster_3
chr9	3034872	3035236	sc184_rep1_dup2_mod_peak_12753	50	.	3034872	3035236	0	1	364	3034869	cluster_3
chr9	3024392	3024636	sc184_rep1_dup2_mod_peak_12739	46	.	3024392	3024636	0	1	244	3024389	cluster_3
chrUn_JH584304	97422	97544	sc184_rep1_dup2_mod_peak_13564	22	.	97422	97544	0	1	122	97413	cluster_3
chrUn_JH584304	103206	103354	sc184_rep1_dup2_mod_peak_13568	48	.	103206	103354	0	1	148	103205	cluster_3
chrUn_JH584304	103845	104008	sc184_rep1_dup2_mod_peak_13569	46	.	103845	104008	0	1	163	103844	cluster_3
chr9	3008483	3008590	sc184_rep1_dup2_mod_peak_12716	45	.	3008483	3008590	0	1	107	3008480	cluster_3
chr9	3016524	3016665	sc184_rep1_dup2_mod_peak_12727	71	.	3016524	3016665	0	1	141	3016521	cluster_3
chr9	3007962	3008107	sc184_rep1_dup2_mod_peak_12715	64	.	3007962	3008107	0	1	145	3007959	cluster_3
chrUn_JH584304	98314	98443	sc184_rep1_dup2_mod_peak_13565	97	.	98314	98443	0	1	129	98305	cluster_3
chr9	3022485	3022599	sc184_rep1_dup2_mod_peak_12736	104	.	3022485	3022599	0	1	114	3022482	cluster_3
chr9	3006699	3006890	sc184_rep1_dup2_mod_peak_12713	47	.	3006699	3006890	0	1	191	3006696	cluster_3
chr9	3007127	3007282	sc184_rep1_dup2_mod_peak_12714	75	.	3007127	3007282	0	1	155	3007124	cluster_3
chr9	3018335	3018679	sc184_rep1_dup2_mod_peak_12730	60	.	3018335	3018679	0	1	344	3018332	cluster_3
chr9	3015344	3015459	sc184_rep1_dup2_mod_peak_12725	56	.	3015344	3015459	0	1	115	3015341	cluster_3
chr9	3015955	3016071	sc184_rep1_dup2_mod_peak_12726	58	.	3015955	3016071	0	1	116	3015952	cluster_3
chr9	3013204	3013309	sc184_rep1_dup2_mod_peak_12722	60	.	3013204	3013309	0	1	105	3013201	cluster_3
chrUn_JH584304	109148	109355	sc184_rep1_dup2_mod_peak_13571	46	.	109148	109355	0	1	207	109147	cluster_3
chrUn_JH584304	87602	87866	sc184_rep1_dup2_mod_peak_13557	40	.	87602	87866	0	1	264	87594	cluster_3
chr9	3012752	3012906	sc184_rep1_dup2_mod_peak_12721	69	.	3012752	3012906	0	1	154	3012749	cluster_3
chrUn_JH584304	110274	110449	sc184_rep1_dup2_mod_peak_13572	49	.	110274	110449	0	1	175	110273	cluster_3
chrUn_JH584304	74953	75064	sc184_rep1_dup2_mod_peak_13548	61	.	74953	75064	0	1	111	74946	cluster_3
chrUn_JH584304	108116	108213	sc184_rep1_dup2_mod_peak_13570	121	.	108116	108213	0	1	97	108115	cluster_3
chrUn_JH584304	77955	78106	sc184_rep1_dup2_mod_peak_13549	52	.	77955	78106	0	1	151	77948	cluster_3
chr9	3014765	3014910	sc184_rep1_dup2_mod_peak_12724	60	.	3014765	3014910	0	1	145	3014762	cluster_3
chr9	3010857	3011012	sc184_rep1_dup2_mod_peak_12719	46	.	3010857	3011012	0	1	155	3010854	cluster_3
chrUn_JH584304	86993	87091	sc184_rep1_dup2_mod_peak_13556	77	.	86993	87091	0	1	98	86985	cluster_3
chr9	3020837	3021118	sc184_rep1_dup2_mod_peak_12733	46	.	3020837	3021118	0	1	281	3020834	cluster_3
chr9	3017012	3017205	sc184_rep1_dup2_mod_peak_12728	53	.	3017012	3017205	0	1	193	3017009	cluster_3
chrUn_JH584304	85717	85856	sc184_rep1_dup2_mod_peak_13555	82	.	85717	85856	0	1	139	85709	cluster_3
chrUn_JH584304	91985	92088	sc184_rep1_dup2_mod_peak_13559	118	.	91985	92088	0	1	103	91976	cluster_3
chrUn_JH584304	85029	85191	sc184_rep1_dup2_mod_peak_13554	44	.	85029	85191	0	1	162	85021	cluster_3
chr9	3017888	3018085	sc184_rep1_dup2_mod_peak_12729	46	.	3017888	3018085	0	1	197	3017885	cluster_3
chr9	3035960	3036066	sc184_rep1_dup2_mod_peak_12754	41	.	3035960	3036066	0	1	106	3035957	cluster_3
chrUn_JH584304	83896	84018	sc184_rep1_dup2_mod_peak_13553	46	.	83896	84018	0	1	122	83888	cluster_3
chr9	3020468	3020593	sc184_rep1_dup2_mod_peak_12732	73	.	3020468	3020593	0	1	125	3020465	cluster_3
chr9	3011698	3011824	sc184_rep1_dup2_mod_peak_12720	56	.	3011698	3011824	0	1	126	3011695	cluster_3
chrUn_JH584304	89708	89830	sc184_rep1_dup2_mod_peak_13558	23	.	89708	89830	0	1	122	89700	cluster_3
chrUn_JH584304	78612	78760	sc184_rep1_dup2_mod_peak_13550	46	.	78612	78760	0	1	148	78605	cluster_3
chrUn_JH584304	82862	82965	sc184_rep1_dup2_mod_peak_13552	145	.	82862	82965	0	1	103	82854	cluster_3
chrUn_JH584304	93031	93226	sc184_rep1_dup2_mod_peak_13560	59	.	93031	93226	0	1	195	93022	cluster_3
chr9	3020180	3020296	sc184_rep1_dup2_mod_peak_12731	57	.	3020180	3020296	0	1	116	3020177	cluster_3
chrUn_JH584304	79203	79468	sc184_rep1_dup2_mod_peak_13551	46	.	79203	79468	0	1	265	79196	cluster_3
chr9	3014053	3014334	sc184_rep1_dup2_mod_peak_12723	46	.	3014053	3014334	0	1	281	3014050	cluster_3
chrUn_JH584304	110965	111105	sc184_rep1_dup2_mod_peak_13573	94	.	110965	111105	0	1	140	110964	cluster_3
chrUn_JH584304	73091	73202	sc184_rep1_dup2_mod_peak_13547	75	.	73091	73202	0	1	111	73084	cluster_3
chrUn_JH584304	72151	72265	sc184_rep1_dup2_mod_peak_13546	63	.	72151	72265	0	1	114	72144	cluster_3
chrUn_JH584304	112241	112343	sc184_rep1_dup2_mod_peak_13574	77	.	112241	112343	0	1	102	112240	cluster_3
chrUn_JH584304	70970	71080	sc184_rep1_dup2_mod_peak_13545	111	.	70970	71080	0	1	110	70963	cluster_3
chrUn_JH584304	112850	113117	sc184_rep1_dup2_mod_peak_13575	46	.	112850	113117	0	1	267	112849	cluster_3
chrUn_JH584304	70281	70398	sc184_rep1_dup2_mod_peak_13544	73	.	70281	70398	0	1	117	70274	cluster_3
chrUn_JH584304	113268	113366	sc184_rep1_dup2_mod_peak_13576	63	.	113268	113366	0	1	98	113267	cluster_3
chr9	3037879	3037990	sc184_rep1_dup2_mod_peak_12755	65	.	3037879	3037990	0	1	111	3037876	cluster_3
chr9	3038133	3038241	sc184_rep1_dup2_mod_peak_12756	48	.	3038133	3038241	0	1	108	3038130	cluster_3
chrUn_JH584304	69587	69695	sc184_rep1_dup2_mod_peak_13543	34	.	69587	69695	0	1	108	69581	cluster_3
chr9	63145375	63145701	sc184_rep1_dup2_mod_peak_13056	42	.	63145375	63145701	0	1	326	63145369	cluster_3
chr9	63145046	63145146	sc184_rep1_dup2_mod_peak_13055	66	.	63145046	63145146	0	1	100	63145040	cluster_3
chr1	171072467	171072939	sc184_rep1_dup2_mod_peak_698	187	.	171072467	171072939	0	1	472	171072466	cluster_3
chr1	171073190	171073683	sc184_rep1_dup2_mod_peak_699	82	.	171073190	171073683	0	1	493	171073189	cluster_3
chr1	171071793	171071989	sc184_rep1_dup2_mod_peak_697	48	.	171071793	171071989	0	1	196	171071792	cluster_3
chr6	3200725	3201601	sc184_rep1_dup2_mod_peak_10387	2722	.	3200725	3201601	0	1	876	3200722	cluster_3
chr6	3197574	3197733	sc184_rep1_dup2_mod_peak_10386	49	.	3197574	3197733	0	1	159	3197571	cluster_3
chr1	171070351	171070482	sc184_rep1_dup2_mod_peak_696	86	.	171070351	171070482	0	1	131	171070350	cluster_3
chr9	63142484	63142593	sc184_rep1_dup2_mod_peak_13054	49	.	63142484	63142593	0	1	109	63142478	cluster_3
chr1	171077925	171078368	sc184_rep1_dup2_mod_peak_700	114	.	171077925	171078368	0	1	443	171077924	cluster_3
chr1	171079878	171080509	sc184_rep1_dup2_mod_peak_702	220	.	171079878	171080509	0	1	631	171079877	cluster_3
chr1	171079482	171079602	sc184_rep1_dup2_mod_peak_701	53	.	171079482	171079602	0	1	120	171079481	cluster_3
chr4	109981668	109982306	sc184_rep1_dup2_mod_peak_8830	143	.	109981668	109982306	0	1	638	109981667	cluster_3
chr1	171080721	171081213	sc184_rep1_dup2_mod_peak_703	130	.	171080721	171081213	0	1	492	171080720	cluster_3
chr16	18586610	18587023	sc184_rep1_dup2_mod_peak_4890	44	.	18586610	18587023	0	1	413	18586609	cluster_3
chr13	48662947	48663411	sc184_rep1_dup2_mod_peak_3391	186	.	48662947	48663411	0	1	464	48662943	cluster_3
chr4	109982473	109982706	sc184_rep1_dup2_mod_peak_8831	34	.	109982473	109982706	0	1	233	109982472	cluster_3
chr9	63148754	63149433	sc184_rep1_dup2_mod_peak_13057	66	.	63148754	63149433	0	1	679	63148748	cluster_3
chr1	89930932	89931099	sc184_rep1_dup2_mod_peak_434	42	.	89930932	89931099	0	1	167	89930924	cluster_3
chr4	109977565	109977684	sc184_rep1_dup2_mod_peak_8829	20	.	109977565	109977684	0	1	119	109977564	cluster_3
chr5	35392024	35392279	sc184_rep1_dup2_mod_peak_9644	52	.	35392024	35392279	0	1	255	35392021	cluster_3
chr5	35391761	35391882	sc184_rep1_dup2_mod_peak_9643	93	.	35391761	35391882	0	1	121	35391758	cluster_3
chr1	89930388	89930565	sc184_rep1_dup2_mod_peak_433	58	.	89930388	89930565	0	1	177	89930380	cluster_3
chr11	84525137	84525235	sc184_rep1_dup2_mod_peak_2088	42	.	84525137	84525235	0	1	98	84525129	cluster_3
chr5	33434152	33434377	sc184_rep1_dup2_mod_peak_9609	175	.	33434152	33434377	0	1	225	33434149	cluster_3
chr2	38351251	38351904	sc184_rep1_dup2_mod_peak_7026	162	.	38351251	38351904	0	1	653	38351248	cluster_3
chr4	109983819	109984028	sc184_rep1_dup2_mod_peak_8832	34	.	109983819	109984028	0	1	209	109983818	cluster_3
chr5	35389322	35389483	sc184_rep1_dup2_mod_peak_9642	37	.	35389322	35389483	0	1	161	35389319	cluster_3
chr11	33201036	33201332	sc184_rep1_dup2_mod_peak_1679	27	.	33201036	33201332	0	1	296	33201033	cluster_3
chr17	85618053	85618176	sc184_rep1_dup2_mod_peak_5799	14	.	85618053	85618176	0	1	123	85618045	cluster_3
chr2	38350867	38351111	sc184_rep1_dup2_mod_peak_7025	174	.	38350867	38351111	0	1	244	38350864	cluster_3
chr13	48663853	48664009	sc184_rep1_dup2_mod_peak_3392	49	.	48663853	48664009	0	1	156	48663849	cluster_3
chr6	52233837	52234030	sc184_rep1_dup2_mod_peak_10594	27	.	52233837	52234030	0	1	193	52233832	cluster_3
chr13	55828577	55828751	sc184_rep1_dup2_mod_peak_3467	49	.	55828577	55828751	0	1	174	55828572	cluster_3
chr5	35388705	35388939	sc184_rep1_dup2_mod_peak_9641	49	.	35388705	35388939	0	1	234	35388702	cluster_3
chr16	94087141	94087378	sc184_rep1_dup2_mod_peak_5147	42	.	94087141	94087378	0	1	237	94087132	cluster_3
chr19	45233704	45233862	sc184_rep1_dup2_mod_peak_6566	123	.	45233704	45233862	0	1	158	45233700	cluster_3
chr2	33640457	33641117	sc184_rep1_dup2_mod_peak_6994	113	.	33640457	33641117	0	1	660	33640454	cluster_3
chr1	89929202	89929310	sc184_rep1_dup2_mod_peak_432	42	.	89929202	89929310	0	1	108	89929194	cluster_3
chr6	52217516	52217663	sc184_rep1_dup2_mod_peak_10593	34	.	52217516	52217663	0	1	147	52217511	cluster_3
chr6	52234267	52234573	sc184_rep1_dup2_mod_peak_10595	42	.	52234267	52234573	0	1	306	52234262	cluster_3
chr19	45235434	45235536	sc184_rep1_dup2_mod_peak_6568	58	.	45235434	45235536	0	1	102	45235430	cluster_3
chr19	45234747	45235155	sc184_rep1_dup2_mod_peak_6567	42	.	45234747	45235155	0	1	408	45234743	cluster_3
chr6	52203827	52203924	sc184_rep1_dup2_mod_peak_10590	34	.	52203827	52203924	0	1	97	52203822	cluster_3
chr2	33639610	33639955	sc184_rep1_dup2_mod_peak_6993	49	.	33639610	33639955	0	1	345	33639607	cluster_3
chr13	55831390	55831699	sc184_rep1_dup2_mod_peak_3471	66	.	55831390	55831699	0	1	309	55831385	cluster_3
chr6	52316659	52316840	sc184_rep1_dup2_mod_peak_10597	75	.	52316659	52316840	0	1	181	52316654	cluster_3
chr13	48665113	48665325	sc184_rep1_dup2_mod_peak_3393	27	.	48665113	48665325	0	1	212	48665109	cluster_3
chr13	48665992	48666204	sc184_rep1_dup2_mod_peak_3394	42	.	48665992	48666204	0	1	212	48665988	cluster_3
chr7	79504923	79505364	sc184_rep1_dup2_mod_peak_11473	75	.	79504923	79505364	0	1	441	79504916	cluster_3
chr13	55830996	55831214	sc184_rep1_dup2_mod_peak_3470	26	.	55830996	55831214	0	1	218	55830991	cluster_3
chr13	55830188	55830349	sc184_rep1_dup2_mod_peak_3468	58	.	55830188	55830349	0	1	161	55830183	cluster_3
chr6	52204114	52204211	sc184_rep1_dup2_mod_peak_10591	27	.	52204114	52204211	0	1	97	52204109	cluster_3
chr9	98955303	98955690	sc184_rep1_dup2_mod_peak_13256	58	.	98955303	98955690	0	1	387	98955294	cluster_3
chr19	45230962	45231154	sc184_rep1_dup2_mod_peak_6565	75	.	45230962	45231154	0	1	192	45230958	cluster_3
chr2	31637039	31637136	sc184_rep1_dup2_mod_peak_6961	49	.	31637039	31637136	0	1	97	31637036	cluster_3
chr19	44757104	44757272	sc184_rep1_dup2_mod_peak_6555	14	.	44757104	44757272	0	1	168	44757100	cluster_3
chr19	43614643	43614808	sc184_rep1_dup2_mod_peak_6538	66	.	43614643	43614808	0	1	165	43614639	cluster_3
chr7	131553949	131554062	sc184_rep1_dup2_mod_peak_11767	58	.	131553949	131554062	0	1	113	131553948	cluster_3
chr19	43616245	43616371	sc184_rep1_dup2_mod_peak_6539	23	.	43616245	43616371	0	1	126	43616241	cluster_3
chr7	79508761	79508976	sc184_rep1_dup2_mod_peak_11474	66	.	79508761	79508976	0	1	215	79508754	cluster_3
chr16	94084997	94085101	sc184_rep1_dup2_mod_peak_5146	37	.	94084997	94085101	0	1	104	94084988	cluster_3
chr13	55830729	55830826	sc184_rep1_dup2_mod_peak_3469	27	.	55830729	55830826	0	1	97	55830724	cluster_3
chr11	75168506	75169163	sc184_rep1_dup2_mod_peak_1979	143	.	75168506	75169163	0	1	657	75168499	cluster_3
chr2	74697735	74697845	sc184_rep1_dup2_mod_peak_7158	64	.	74697735	74697845	0	1	110	74697728	cluster_3
chr5	106457245	106457350	sc184_rep1_dup2_mod_peak_9887	42	.	106457245	106457350	0	1	105	106457244	cluster_3
chr4	46344846	46345188	sc184_rep1_dup2_mod_peak_8589	133	.	46344846	46345188	0	1	342	46344842	cluster_3
chr4	46343813	46344460	sc184_rep1_dup2_mod_peak_8588	75	.	46343813	46344460	0	1	647	46343809	cluster_3
chr6	83711329	83711522	sc184_rep1_dup2_mod_peak_10675	30	.	83711329	83711522	0	1	193	83711321	cluster_3
chr5	33431202	33431336	sc184_rep1_dup2_mod_peak_9608	66	.	33431202	33431336	0	1	134	33431199	cluster_3
chr16	91226730	91227193	sc184_rep1_dup2_mod_peak_5121	58	.	91226730	91227193	0	1	463	91226721	cluster_3
chr2	73273879	73274052	sc184_rep1_dup2_mod_peak_7141	75	.	73273879	73274052	0	1	173	73273872	cluster_3
chr2	74698197	74698487	sc184_rep1_dup2_mod_peak_7159	14	.	74698197	74698487	0	1	290	74698190	cluster_3
chr2	71543099	71543285	sc184_rep1_dup2_mod_peak_7127	93	.	71543099	71543285	0	1	186	71543092	cluster_3
chr5	147306577	147306763	sc184_rep1_dup2_mod_peak_10344	42	.	147306577	147306763	0	1	186	147306576	cluster_3
chr4	135153042	135153219	sc184_rep1_dup2_mod_peak_9114	27	.	135153042	135153219	0	1	177	135153041	cluster_3
chr5	120432916	120433013	sc184_rep1_dup2_mod_peak_10041	20	.	120432916	120433013	0	1	97	120432915	cluster_3
chr10	80495028	80495986	sc184_rep1_dup2_mod_peak_1195	84	.	80495028	80495986	0	1	958	80495020	cluster_3
chr2	71531155	71531252	sc184_rep1_dup2_mod_peak_7125	20	.	71531155	71531252	0	1	97	71531148	cluster_3
chr4	135152727	135152841	sc184_rep1_dup2_mod_peak_9113	37	.	135152727	135152841	0	1	114	135152726	cluster_3
chr19	16872908	16873080	sc184_rep1_dup2_mod_peak_6408	60	.	16872908	16873080	0	1	172	16872907	cluster_3
chr5	138995800	138995937	sc184_rep1_dup2_mod_peak_10248	42	.	138995800	138995937	0	1	137	138995799	cluster_3
chr17	26839135	26839245	sc184_rep1_dup2_mod_peak_5368	17	.	26839135	26839245	0	1	110	26839133	cluster_3
chr11	33203255	33203536	sc184_rep1_dup2_mod_peak_1680	49	.	33203255	33203536	0	1	281	33203252	cluster_3
chr5	138995218	138995662	sc184_rep1_dup2_mod_peak_10247	66	.	138995218	138995662	0	1	444	138995217	cluster_3
chr5	35397523	35397620	sc184_rep1_dup2_mod_peak_9645	27	.	35397523	35397620	0	1	97	35397520	cluster_3
chr4	135152273	135152491	sc184_rep1_dup2_mod_peak_9112	42	.	135152273	135152491	0	1	218	135152272	cluster_3
chr19	45236629	45236726	sc184_rep1_dup2_mod_peak_6569	27	.	45236629	45236726	0	1	97	45236625	cluster_3
chr2	73274532	73274677	sc184_rep1_dup2_mod_peak_7142	34	.	73274532	73274677	0	1	145	73274525	cluster_3
chr9	98956244	98957000	sc184_rep1_dup2_mod_peak_13257	104	.	98956244	98957000	0	1	756	98956235	cluster_3
chr1	155741215	155741349	sc184_rep1_dup2_mod_peak_619	42	.	155741215	155741349	0	1	134	155741214	cluster_3
chr19	45742473	45742635	sc184_rep1_dup2_mod_peak_6575	27	.	45742473	45742635	0	1	162	45742469	cluster_3
chr19	45154026	45154223	sc184_rep1_dup2_mod_peak_6564	42	.	45154026	45154223	0	1	197	45154022	cluster_3
chr5	29478020	29478257	sc184_rep1_dup2_mod_peak_9570	58	.	29478020	29478257	0	1	237	29478018	cluster_3
chr6	52211162	52211366	sc184_rep1_dup2_mod_peak_10592	34	.	52211162	52211366	0	1	204	52211157	cluster_3
chr6	52168736	52169029	sc184_rep1_dup2_mod_peak_10587	34	.	52168736	52169029	0	1	293	52168731	cluster_3
chr12	56533617	56533736	sc184_rep1_dup2_mod_peak_2785	34	.	56533617	56533736	0	1	119	56533612	cluster_3
chr5	33430839	33430977	sc184_rep1_dup2_mod_peak_9607	113	.	33430839	33430977	0	1	138	33430836	cluster_3
chr5	139543932	139544177	sc184_rep1_dup2_mod_peak_10256	58	.	139543932	139544177	0	1	245	139543931	cluster_3
chr12	56533141	56533464	sc184_rep1_dup2_mod_peak_2784	66	.	56533141	56533464	0	1	323	56533136	cluster_3
chr15	103014277	103014393	sc184_rep1_dup2_mod_peak_4760	58	.	103014277	103014393	0	1	116	103014276	cluster_3
chr9	55542710	55542807	sc184_rep1_dup2_mod_peak_12978	14	.	55542710	55542807	0	1	97	55542705	cluster_3
chr11	57833747	57833873	sc184_rep1_dup2_mod_peak_1795	42	.	57833747	57833873	0	1	126	57833742	cluster_3
chr2	73273308	73273416	sc184_rep1_dup2_mod_peak_7140	58	.	73273308	73273416	0	1	108	73273301	cluster_3
chr12	56534867	56535023	sc184_rep1_dup2_mod_peak_2787	34	.	56534867	56535023	0	1	156	56534862	cluster_3
chr2	26202349	26202529	sc184_rep1_dup2_mod_peak_6860	75	.	26202349	26202529	0	1	180	26202347	cluster_3
chr11	96271647	96271826	sc184_rep1_dup2_mod_peak_2199	42	.	96271647	96271826	0	1	179	96271638	cluster_3
chr11	119056518	119056651	sc184_rep1_dup2_mod_peak_2517	49	.	119056518	119056651	0	1	133	119056517	cluster_3
chr19	16872453	16872668	sc184_rep1_dup2_mod_peak_6407	34	.	16872453	16872668	0	1	215	16872452	cluster_3
chr12	56534541	56534694	sc184_rep1_dup2_mod_peak_2786	66	.	56534541	56534694	0	1	153	56534536	cluster_3
chr2	74681984	74682188	sc184_rep1_dup2_mod_peak_7155	77	.	74681984	74682188	0	1	204	74681977	cluster_3
chr11	119056819	119056916	sc184_rep1_dup2_mod_peak_2518	49	.	119056819	119056916	0	1	97	119056818	cluster_3
chr2	105675474	105675575	sc184_rep1_dup2_mod_peak_7290	75	.	105675474	105675575	0	1	101	105675473	cluster_3
chr11	75168000	75168321	sc184_rep1_dup2_mod_peak_1978	49	.	75168000	75168321	0	1	321	75167993	cluster_3
chr2	73272907	73273184	sc184_rep1_dup2_mod_peak_7139	42	.	73272907	73273184	0	1	277	73272900	cluster_3
chr18	53464644	53464951	sc184_rep1_dup2_mod_peak_6060	123	.	53464644	53464951	0	1	307	53464639	cluster_3
chr19	45742748	45743166	sc184_rep1_dup2_mod_peak_6576	75	.	45742748	45743166	0	1	418	45742744	cluster_3
chr14	118234678	118235430	sc184_rep1_dup2_mod_peak_4160	93	.	118234678	118235430	0	1	752	118234677	cluster_3
chr11	22001230	22001451	sc184_rep1_dup2_mod_peak_1631	49	.	22001230	22001451	0	1	221	22001228	cluster_3
chr5	41763800	41763897	sc184_rep1_dup2_mod_peak_9681	27	.	41763800	41763897	0	1	97	41763796	cluster_3
chr15	102981919	102982148	sc184_rep1_dup2_mod_peak_4759	58	.	102981919	102982148	0	1	229	102981918	cluster_3
chr1	120602852	120603339	sc184_rep1_dup2_mod_peak_498	133	.	120602852	120603339	0	1	487	120602851	cluster_3
chr6	85187597	85187845	sc184_rep1_dup2_mod_peak_10683	84	.	85187597	85187845	0	1	248	85187589	cluster_3
chr17	26838628	26838804	sc184_rep1_dup2_mod_peak_5367	34	.	26838628	26838804	0	1	176	26838626	cluster_3
chr5	138994831	138994955	sc184_rep1_dup2_mod_peak_10246	84	.	138994831	138994955	0	1	124	138994830	cluster_3
chr2	105676136	105676243	sc184_rep1_dup2_mod_peak_7291	103	.	105676136	105676243	0	1	107	105676135	cluster_3
chr5	41764203	41764469	sc184_rep1_dup2_mod_peak_9682	27	.	41764203	41764469	0	1	266	41764199	cluster_3
chr4	99656468	99656579	sc184_rep1_dup2_mod_peak_8758	42	.	99656468	99656579	0	1	111	99656459	cluster_3
chr5	75075885	75076213	sc184_rep1_dup2_mod_peak_9772	42	.	75075885	75076213	0	1	328	75075878	cluster_3
chr9	55542312	55542520	sc184_rep1_dup2_mod_peak_12977	27	.	55542312	55542520	0	1	208	55542307	cluster_3
chr14	12344766	12344863	sc184_rep1_dup2_mod_peak_3748	58	.	12344766	12344863	0	1	97	12344765	cluster_3
chr14	63245283	63245419	sc184_rep1_dup2_mod_peak_4033	42	.	63245283	63245419	0	1	136	63245277	cluster_3
chr7	137319582	137319729	sc184_rep1_dup2_mod_peak_11801	34	.	137319582	137319729	0	1	147	137319581	cluster_3
chr11	57829493	57829617	sc184_rep1_dup2_mod_peak_1794	42	.	57829493	57829617	0	1	124	57829488	cluster_3
chr5	106458207	106458316	sc184_rep1_dup2_mod_peak_9888	77	.	106458207	106458316	0	1	109	106458206	cluster_3
chr2	105127106	105127255	sc184_rep1_dup2_mod_peak_7288	75	.	105127106	105127255	0	1	149	105127105	cluster_3
chr16	18581879	18582871	sc184_rep1_dup2_mod_peak_4889	175	.	18581879	18582871	0	1	992	18581878	cluster_3
chr2	71529515	71529614	sc184_rep1_dup2_mod_peak_7124	49	.	71529515	71529614	0	1	99	71529508	cluster_3
chr8	121083780	121084008	sc184_rep1_dup2_mod_peak_12599	27	.	121083780	121084008	0	1	228	121083779	cluster_3
chr18	11054151	11054342	sc184_rep1_dup2_mod_peak_5877	34	.	11054151	11054342	0	1	191	11054150	cluster_3
chr8	121082872	121083313	sc184_rep1_dup2_mod_peak_12598	143	.	121082872	121083313	0	1	441	121082871	cluster_3
chr2	105676389	105676688	sc184_rep1_dup2_mod_peak_7292	75	.	105676389	105676688	0	1	299	105676388	cluster_3
chr2	74682299	74683194	sc184_rep1_dup2_mod_peak_7156	113	.	74682299	74683194	0	1	895	74682292	cluster_3
chr18	53463850	53464481	sc184_rep1_dup2_mod_peak_6059	84	.	53463850	53464481	0	1	631	53463845	cluster_3
chr5	119804847	119804965	sc184_rep1_dup2_mod_peak_10036	66	.	119804847	119804965	0	1	118	119804846	cluster_3
chr2	71543869	71544013	sc184_rep1_dup2_mod_peak_7128	20	.	71543869	71544013	0	1	144	71543862	cluster_3
chr2	71541376	71541647	sc184_rep1_dup2_mod_peak_7126	103	.	71541376	71541647	0	1	271	71541369	cluster_3
chr5	147188688	147189085	sc184_rep1_dup2_mod_peak_10342	93	.	147188688	147189085	0	1	397	147188687	cluster_3
chr2	74727419	74727566	sc184_rep1_dup2_mod_peak_7162	58	.	74727419	74727566	0	1	147	74727412	cluster_3
chr15	85580672	85581125	sc184_rep1_dup2_mod_peak_4560	113	.	85580672	85581125	0	1	453	85580664	cluster_3
chr11	98327492	98327595	sc184_rep1_dup2_mod_peak_2253	49	.	98327492	98327595	0	1	103	98327483	cluster_3
chr11	22001659	22002247	sc184_rep1_dup2_mod_peak_1632	84	.	22001659	22002247	0	1	588	22001657	cluster_3
chr19	45151050	45151373	sc184_rep1_dup2_mod_peak_6563	66	.	45151050	45151373	0	1	323	45151046	cluster_3
chr19	59166402	59166551	sc184_rep1_dup2_mod_peak_6672	133	.	59166402	59166551	0	1	149	59166397	cluster_3
chr19	43610571	43610698	sc184_rep1_dup2_mod_peak_6537	42	.	43610571	43610698	0	1	127	43610567	cluster_3
chr8	121084191	121084288	sc184_rep1_dup2_mod_peak_12600	20	.	121084191	121084288	0	1	97	121084190	cluster_3
chr14	118235605	118235702	sc184_rep1_dup2_mod_peak_4161	58	.	118235605	118235702	0	1	97	118235604	cluster_3
chr5	28464571	28464795	sc184_rep1_dup2_mod_peak_9563	42	.	28464571	28464795	0	1	224	28464569	cluster_3
chr18	11054492	11054944	sc184_rep1_dup2_mod_peak_5878	66	.	11054492	11054944	0	1	452	11054491	cluster_3
chr5	28165577	28166685	sc184_rep1_dup2_mod_peak_9558	58	.	28165577	28166685	0	1	1108	28165575	cluster_3
chr2	74746753	74746850	sc184_rep1_dup2_mod_peak_7164	58	.	74746753	74746850	0	1	97	74746746	cluster_3
chr8	121084418	121084670	sc184_rep1_dup2_mod_peak_12601	93	.	121084418	121084670	0	1	252	121084417	cluster_3
chr9	91381709	91381859	sc184_rep1_dup2_mod_peak_13222	58	.	91381709	91381859	0	1	150	91381700	cluster_3
chr5	139548582	139548681	sc184_rep1_dup2_mod_peak_10257	93	.	139548582	139548681	0	1	99	139548581	cluster_3
chr11	75167686	75167783	sc184_rep1_dup2_mod_peak_1977	42	.	75167686	75167783	0	1	97	75167679	cluster_3
chr5	107721522	107721823	sc184_rep1_dup2_mod_peak_9898	103	.	107721522	107721823	0	1	301	107721521	cluster_3
chr11	96342022	96342238	sc184_rep1_dup2_mod_peak_2204	34	.	96342022	96342238	0	1	216	96342013	cluster_3
chr5	139908717	139909061	sc184_rep1_dup2_mod_peak_10266	66	.	139908717	139909061	0	1	344	139908716	cluster_3
chr8	12385512	12385640	sc184_rep1_dup2_mod_peak_11918	20	.	12385512	12385640	0	1	128	12385511	cluster_3
chr9	55544099	55544393	sc184_rep1_dup2_mod_peak_12979	20	.	55544099	55544393	0	1	294	55544094	cluster_3
chr5	106458994	106459091	sc184_rep1_dup2_mod_peak_9889	14	.	106458994	106459091	0	1	97	106458993	cluster_3
chr10	42579772	42579909	sc184_rep1_dup2_mod_peak_972	84	.	42579772	42579909	0	1	137	42579768	cluster_3
chr5	41761945	41762119	sc184_rep1_dup2_mod_peak_9680	14	.	41761945	41762119	0	1	174	41761941	cluster_3
chr5	28166825	28167052	sc184_rep1_dup2_mod_peak_9559	19	.	28166825	28167052	0	1	227	28166823	cluster_3
chr6	52164303	52164400	sc184_rep1_dup2_mod_peak_10586	24	.	52164303	52164400	0	1	97	52164298	cluster_3
chr2	71528997	71529264	sc184_rep1_dup2_mod_peak_7123	27	.	71528997	71529264	0	1	267	71528990	cluster_3
chr2	74746359	74746463	sc184_rep1_dup2_mod_peak_7163	49	.	74746359	74746463	0	1	104	74746352	cluster_3
chr8	12397810	12398042	sc184_rep1_dup2_mod_peak_11920	34	.	12397810	12398042	0	1	232	12397809	cluster_3
chr17	85623669	85623766	sc184_rep1_dup2_mod_peak_5800	41	.	85623669	85623766	0	1	97	85623661	cluster_3
chr9	99875199	99875360	sc184_rep1_dup2_mod_peak_13261	34	.	99875199	99875360	0	1	161	99875190	cluster_3
chr11	82931507	82931727	sc184_rep1_dup2_mod_peak_2076	66	.	82931507	82931727	0	1	220	82931499	cluster_3
chr19	25608664	25608761	sc184_rep1_dup2_mod_peak_6441	27	.	25608664	25608761	0	1	97	25608662	cluster_3
chr11	119054421	119054518	sc184_rep1_dup2_mod_peak_2516	34	.	119054421	119054518	0	1	97	119054420	cluster_3
chr4	115939091	115939304	sc184_rep1_dup2_mod_peak_8861	34	.	115939091	115939304	0	1	213	115939090	cluster_3
chr4	115939849	115939946	sc184_rep1_dup2_mod_peak_8862	19	.	115939849	115939946	0	1	97	115939848	cluster_3
chr11	96283279	96283376	sc184_rep1_dup2_mod_peak_2201	30	.	96283279	96283376	0	1	97	96283270	cluster_3
chr5	101664032	101664432	sc184_rep1_dup2_mod_peak_9866	103	.	101664032	101664432	0	1	400	101664031	cluster_3
chr18	80986785	80987238	sc184_rep1_dup2_mod_peak_6208	103	.	80986785	80987238	0	1	453	80986777	cluster_3
chr2	74655565	74655911	sc184_rep1_dup2_mod_peak_7151	42	.	74655565	74655911	0	1	346	74655558	cluster_3
chr13	73263203	73263300	sc184_rep1_dup2_mod_peak_3537	37	.	73263203	73263300	0	1	97	73263196	cluster_3
chr2	158611093	158611300	sc184_rep1_dup2_mod_peak_7586	49	.	158611093	158611300	0	1	207	158611092	cluster_3
chr2	74675217	74675314	sc184_rep1_dup2_mod_peak_7154	42	.	74675217	74675314	0	1	97	74675210	cluster_3
chr2	147365044	147365321	sc184_rep1_dup2_mod_peak_7483	81	.	147365044	147365321	0	1	277	147365043	cluster_3
chr1	74951103	74951570	sc184_rep1_dup2_mod_peak_275	84	.	74951103	74951570	0	1	467	74951096	cluster_3
chr7	139582041	139582981	sc184_rep1_dup2_mod_peak_11817	123	.	139582041	139582981	0	1	940	139582040	cluster_3
chr18	80987458	80987644	sc184_rep1_dup2_mod_peak_6209	23	.	80987458	80987644	0	1	186	80987450	cluster_3
chr6	30174090	30174404	sc184_rep1_dup2_mod_peak_10455	164	.	30174090	30174404	0	1	314	30174087	cluster_3
chr14	104467878	104468112	sc184_rep1_dup2_mod_peak_4141	58	.	104467878	104468112	0	1	234	104467877	cluster_3
chr9	24774230	24774327	sc184_rep1_dup2_mod_peak_12831	34	.	24774230	24774327	0	1	97	24774228	cluster_3
chr8	57321695	57322052	sc184_rep1_dup2_mod_peak_12179	58	.	57321695	57322052	0	1	357	57321690	cluster_3
chr18	64340431	64340606	sc184_rep1_dup2_mod_peak_6109	34	.	64340431	64340606	0	1	175	64340425	cluster_3
chr5	101663645	101663759	sc184_rep1_dup2_mod_peak_9865	84	.	101663645	101663759	0	1	114	101663644	cluster_3
chr15	102954975	102955282	sc184_rep1_dup2_mod_peak_4758	93	.	102954975	102955282	0	1	307	102954974	cluster_3
chr16	57391119	57391728	sc184_rep1_dup2_mod_peak_5064	1457	.	57391119	57391728	0	1	609	57391114	cluster_3
chr15	102921335	102921690	sc184_rep1_dup2_mod_peak_4756	60	.	102921335	102921690	0	1	355	102921334	cluster_3
chr14	122474972	122475240	sc184_rep1_dup2_mod_peak_4186	84	.	122474972	122475240	0	1	268	122474971	cluster_3
chr11	96286988	96287188	sc184_rep1_dup2_mod_peak_2202	27	.	96286988	96287188	0	1	200	96286979	cluster_3
chr8	69882269	69882396	sc184_rep1_dup2_mod_peak_12215	49	.	69882269	69882396	0	1	127	69882263	cluster_3
chr5	106453314	106453487	sc184_rep1_dup2_mod_peak_9886	28	.	106453314	106453487	0	1	173	106453313	cluster_3
chr2	71544125	71545152	sc184_rep1_dup2_mod_peak_7129	209	.	71544125	71545152	0	1	1027	71544118	cluster_3
chr13	72631543	72631969	sc184_rep1_dup2_mod_peak_3535	27	.	72631543	72631969	0	1	426	72631536	cluster_3
chr15	102921856	102922129	sc184_rep1_dup2_mod_peak_4757	113	.	102921856	102922129	0	1	273	102921855	cluster_3
chr8	12396584	12397364	sc184_rep1_dup2_mod_peak_11919	153	.	12396584	12397364	0	1	780	12396583	cluster_3
chr18	64340056	64340298	sc184_rep1_dup2_mod_peak_6108	123	.	64340056	64340298	0	1	242	64340050	cluster_3
chr8	57321328	57321584	sc184_rep1_dup2_mod_peak_12178	34	.	57321328	57321584	0	1	256	57321323	cluster_3
chr4	99657128	99658076	sc184_rep1_dup2_mod_peak_8759	143	.	99657128	99658076	0	1	948	99657119	cluster_3
chr11	96279406	96279528	sc184_rep1_dup2_mod_peak_2200	42	.	96279406	96279528	0	1	122	96279397	cluster_3
chr8	121080788	121080888	sc184_rep1_dup2_mod_peak_12597	66	.	121080788	121080888	0	1	100	121080787	cluster_3
chr14	122475442	122475663	sc184_rep1_dup2_mod_peak_4187	85	.	122475442	122475663	0	1	221	122475441	cluster_3
chr6	6878110	6878283	sc184_rep1_dup2_mod_peak_10395	27	.	6878110	6878283	0	1	173	6878104	cluster_3
chr11	98328216	98328780	sc184_rep1_dup2_mod_peak_2254	60	.	98328216	98328780	0	1	564	98328207	cluster_3
chr12	110280525	110280622	sc184_rep1_dup2_mod_peak_3076	34	.	110280525	110280622	0	1	97	110280524	cluster_3
chr5	98185276	98186000	sc184_rep1_dup2_mod_peak_9842	186	.	98185276	98186000	0	1	724	98185267	cluster_3
chr6	52175900	52176102	sc184_rep1_dup2_mod_peak_10588	18	.	52175900	52176102	0	1	202	52175895	cluster_3
chr15	75998635	75998906	sc184_rep1_dup2_mod_peak_4409	68	.	75998635	75998906	0	1	271	75998628	cluster_3
chr3	5860345	5860840	sc184_rep1_dup2_mod_peak_7795	1347	.	5860345	5860840	0	1	495	5860340	cluster_3
chr1	155742308	155742479	sc184_rep1_dup2_mod_peak_620	34	.	155742308	155742479	0	1	171	155742307	cluster_3
chr2	70563491	70563719	sc184_rep1_dup2_mod_peak_7116	75	.	70563491	70563719	0	1	228	70563484	cluster_3
chr14	104467431	104467737	sc184_rep1_dup2_mod_peak_4140	77	.	104467431	104467737	0	1	306	104467430	cluster_3
chr1	74803318	74803415	sc184_rep1_dup2_mod_peak_266	20	.	74803318	74803415	0	1	97	74803311	cluster_3
chr6	83068655	83068879	sc184_rep1_dup2_mod_peak_10662	27	.	83068655	83068879	0	1	224	83068647	cluster_3
chr9	118479033	118479406	sc184_rep1_dup2_mod_peak_13404	66	.	118479033	118479406	0	1	373	118479032	cluster_3
chr14	118236427	118236632	sc184_rep1_dup2_mod_peak_4162	42	.	118236427	118236632	0	1	205	118236426	cluster_3
chr5	28465388	28465581	sc184_rep1_dup2_mod_peak_9564	20	.	28465388	28465581	0	1	193	28465386	cluster_3
chr5	98186251	98186436	sc184_rep1_dup2_mod_peak_9843	103	.	98186251	98186436	0	1	185	98186242	cluster_3
chr2	74687907	74688004	sc184_rep1_dup2_mod_peak_7157	34	.	74687907	74688004	0	1	97	74687900	cluster_3
chr13	73268927	73269095	sc184_rep1_dup2_mod_peak_3538	34	.	73268927	73269095	0	1	168	73268920	cluster_3
chr15	98775589	98775686	sc184_rep1_dup2_mod_peak_4676	20	.	98775589	98775686	0	1	97	98775580	cluster_3
chr9	55545019	55545116	sc184_rep1_dup2_mod_peak_12980	49	.	55545019	55545116	0	1	97	55545014	cluster_3
chr11	68386687	68387040	sc184_rep1_dup2_mod_peak_1884	103	.	68386687	68387040	0	1	353	68386681	cluster_3
chr6	6863550	6863690	sc184_rep1_dup2_mod_peak_10394	85	.	6863550	6863690	0	1	140	6863544	cluster_3
chr4	44704267	44704686	sc184_rep1_dup2_mod_peak_8573	305	.	44704267	44704686	0	1	419	44704263	cluster_3
chr5	139908237	139908573	sc184_rep1_dup2_mod_peak_10265	42	.	139908237	139908573	0	1	336	139908236	cluster_3
chr11	119547504	119547849	sc184_rep1_dup2_mod_peak_2530	27	.	119547504	119547849	0	1	345	119547503	cluster_3
chr18	76859665	76859762	sc184_rep1_dup2_mod_peak_6179	34	.	76859665	76859762	0	1	97	76859658	cluster_3
chr4	126735130	126735334	sc184_rep1_dup2_mod_peak_8985	34	.	126735130	126735334	0	1	204	126735129	cluster_3
chr6	83069124	83069223	sc184_rep1_dup2_mod_peak_10663	24	.	83069124	83069223	0	1	99	83069116	cluster_3
chr11	75167006	75167249	sc184_rep1_dup2_mod_peak_1976	34	.	75167006	75167249	0	1	243	75166999	cluster_3
chr18	64339549	64339668	sc184_rep1_dup2_mod_peak_6107	66	.	64339549	64339668	0	1	119	64339543	cluster_3
chr6	23249495	23249711	sc184_rep1_dup2_mod_peak_10422	34	.	23249495	23249711	0	1	216	23249493	cluster_3
chr14	70080300	70080402	sc184_rep1_dup2_mod_peak_4065	37	.	70080300	70080402	0	1	102	70080293	cluster_3
chr13	72628746	72629410	sc184_rep1_dup2_mod_peak_3534	103	.	72628746	72629410	0	1	664	72628739	cluster_3
chr4	21688996	21689093	sc184_rep1_dup2_mod_peak_8479	58	.	21688996	21689093	0	1	97	21688994	cluster_3
chr3	34662865	34663038	sc184_rep1_dup2_mod_peak_7858	30	.	34662865	34663038	0	1	173	34662862	cluster_3
chr7	131542725	131543278	sc184_rep1_dup2_mod_peak_11766	49	.	131542725	131543278	0	1	553	131542724	cluster_3
chr4	21678691	21678788	sc184_rep1_dup2_mod_peak_8477	27	.	21678691	21678788	0	1	97	21678689	cluster_3
chr4	125490061	125490309	sc184_rep1_dup2_mod_peak_8966	75	.	125490061	125490309	0	1	248	125490060	cluster_3
chr7	79500052	79500275	sc184_rep1_dup2_mod_peak_11472	34	.	79500052	79500275	0	1	223	79500045	cluster_3
chr11	119546887	119547271	sc184_rep1_dup2_mod_peak_2529	58	.	119546887	119547271	0	1	384	119546886	cluster_3
chr2	31635614	31635791	sc184_rep1_dup2_mod_peak_6960	66	.	31635614	31635791	0	1	177	31635611	cluster_3
chr2	70475255	70475369	sc184_rep1_dup2_mod_peak_7112	27	.	70475255	70475369	0	1	114	70475248	cluster_3
chr1	136948728	136948825	sc184_rep1_dup2_mod_peak_574	58	.	136948728	136948825	0	1	97	136948727	cluster_3
chr6	30173466	30173734	sc184_rep1_dup2_mod_peak_10454	75	.	30173466	30173734	0	1	268	30173463	cluster_3
chr11	96332766	96333014	sc184_rep1_dup2_mod_peak_2203	58	.	96332766	96333014	0	1	248	96332757	cluster_3
chr4	115056717	115057004	sc184_rep1_dup2_mod_peak_8850	42	.	115056717	115057004	0	1	287	115056716	cluster_3
chr13	94875321	94875543	sc184_rep1_dup2_mod_peak_3613	27	.	94875321	94875543	0	1	222	94875312	cluster_3
chr8	69881882	69882096	sc184_rep1_dup2_mod_peak_12214	85	.	69881882	69882096	0	1	214	69881876	cluster_3
chr4	125490479	125490880	sc184_rep1_dup2_mod_peak_8967	75	.	125490479	125490880	0	1	401	125490478	cluster_3
chr8	121078810	121078907	sc184_rep1_dup2_mod_peak_12596	42	.	121078810	121078907	0	1	97	121078809	cluster_3
chr13	94883107	94883783	sc184_rep1_dup2_mod_peak_3614	164	.	94883107	94883783	0	1	676	94883098	cluster_3
chr13	31618637	31618744	sc184_rep1_dup2_mod_peak_3296	49	.	31618637	31618744	0	1	107	31618634	cluster_3
chr5	108367618	108367919	sc184_rep1_dup2_mod_peak_9906	23	.	108367618	108367919	0	1	301	108367617	cluster_3
chr14	104466298	104466395	sc184_rep1_dup2_mod_peak_4139	58	.	104466298	104466395	0	1	97	104466297	cluster_3
chr15	98778021	98778118	sc184_rep1_dup2_mod_peak_4677	27	.	98778021	98778118	0	1	97	98778012	cluster_3
chr4	21678917	21679519	sc184_rep1_dup2_mod_peak_8478	113	.	21678917	21679519	0	1	602	21678915	cluster_3
chr6	83069709	83070412	sc184_rep1_dup2_mod_peak_10664	103	.	83069709	83070412	0	1	703	83069701	cluster_3
chr11	22004644	22004757	sc184_rep1_dup2_mod_peak_1633	14	.	22004644	22004757	0	1	113	22004642	cluster_3
chr4	126735457	126735845	sc184_rep1_dup2_mod_peak_8986	58	.	126735457	126735845	0	1	388	126735456	cluster_3
chr5	67096319	67096416	sc184_rep1_dup2_mod_peak_9742	27	.	67096319	67096416	0	1	97	67096313	cluster_3
chr14	79769622	79769993	sc184_rep1_dup2_mod_peak_4117	58	.	79769622	79769993	0	1	371	79769615	cluster_3
chr2	38339251	38339850	sc184_rep1_dup2_mod_peak_7024	66	.	38339251	38339850	0	1	599	38339248	cluster_3
chr6	52260320	52261026	sc184_rep1_dup2_mod_peak_10596	103	.	52260320	52261026	0	1	706	52260315	cluster_3
chr13	48668772	48668994	sc184_rep1_dup2_mod_peak_3395	20	.	48668772	48668994	0	1	222	48668768	cluster_3
chr6	83707939	83708036	sc184_rep1_dup2_mod_peak_10674	34	.	83707939	83708036	0	1	97	83707931	cluster_3
chr4	44703238	44703477	sc184_rep1_dup2_mod_peak_8572	66	.	44703238	44703477	0	1	239	44703234	cluster_3
chr15	75998298	75998504	sc184_rep1_dup2_mod_peak_4408	66	.	75998298	75998504	0	1	206	75998291	cluster_3
chr19	24899650	24899747	sc184_rep1_dup2_mod_peak_6436	34	.	24899650	24899747	0	1	97	24899648	cluster_3
chr13	31559361	31559581	sc184_rep1_dup2_mod_peak_3294	58	.	31559361	31559581	0	1	220	31559358	cluster_3
chr16	18621870	18621967	sc184_rep1_dup2_mod_peak_4892	27	.	18621870	18621967	0	1	97	18621869	cluster_3
chr1	87154041	87154503	sc184_rep1_dup2_mod_peak_380	113	.	87154041	87154503	0	1	462	87154033	cluster_3
chr2	74704712	74705881	sc184_rep1_dup2_mod_peak_7160	133	.	74704712	74705881	0	1	1169	74704705	cluster_3
chr3	87999777	87999995	sc184_rep1_dup2_mod_peak_8018	27	.	87999777	87999995	0	1	218	87999769	cluster_3
chr4	11386413	11386510	sc184_rep1_dup2_mod_peak_8451	34	.	11386413	11386510	0	1	97	11386412	cluster_3
chr12	57543379	57543638	sc184_rep1_dup2_mod_peak_2793	24	.	57543379	57543638	0	1	259	57543374	cluster_3
chr10	127526735	127526953	sc184_rep1_dup2_mod_peak_1451	66	.	127526735	127526953	0	1	218	127526734	cluster_3
chr11	21993701	21993844	sc184_rep1_dup2_mod_peak_1630	42	.	21993701	21993844	0	1	143	21993699	cluster_3
chr2	158614630	158614727	sc184_rep1_dup2_mod_peak_7587	20	.	158614630	158614727	0	1	97	158614629	cluster_3
chr6	52158395	52158616	sc184_rep1_dup2_mod_peak_10585	133	.	52158395	52158616	0	1	221	52158390	cluster_3
chr17	85609004	85609161	sc184_rep1_dup2_mod_peak_5798	49	.	85609004	85609161	0	1	157	85608996	cluster_3
chr6	52191157	52191637	sc184_rep1_dup2_mod_peak_10589	93	.	52191157	52191637	0	1	480	52191152	cluster_3
chr13	71959542	71959939	sc184_rep1_dup2_mod_peak_3530	34	.	71959542	71959939	0	1	397	71959535	cluster_3
chr12	111445665	111445881	sc184_rep1_dup2_mod_peak_3091	27	.	111445665	111445881	0	1	216	111445664	cluster_3
chr12	8301715	8301897	sc184_rep1_dup2_mod_peak_2615	34	.	8301715	8301897	0	1	182	8301707	cluster_3
chr11	97534490	97534737	sc184_rep1_dup2_mod_peak_2232	49	.	97534490	97534737	0	1	247	97534481	cluster_3
chr15	85581577	85581915	sc184_rep1_dup2_mod_peak_4561	164	.	85581577	85581915	0	1	338	85581569	cluster_3
chr15	99097010	99097107	sc184_rep1_dup2_mod_peak_4684	42	.	99097010	99097107	0	1	97	99097001	cluster_3
chr5	108366743	108366894	sc184_rep1_dup2_mod_peak_9905	42	.	108366743	108366894	0	1	151	108366742	cluster_3
chr19	44746661	44746811	sc184_rep1_dup2_mod_peak_6554	113	.	44746661	44746811	0	1	150	44746657	cluster_3
chr9	91364925	91365082	sc184_rep1_dup2_mod_peak_13221	34	.	91364925	91365082	0	1	157	91364916	cluster_3
chr13	55825989	55826438	sc184_rep1_dup2_mod_peak_3466	37	.	55825989	55826438	0	1	449	55825984	cluster_3
chr7	139581227	139581418	sc184_rep1_dup2_mod_peak_11816	37	.	139581227	139581418	0	1	191	139581226	cluster_3
chr12	110278044	110278914	sc184_rep1_dup2_mod_peak_3075	84	.	110278044	110278914	0	1	870	110278043	cluster_3
chr11	96353061	96353408	sc184_rep1_dup2_mod_peak_2205	49	.	96353061	96353408	0	1	347	96353052	cluster_3
chr18	76860149	76860406	sc184_rep1_dup2_mod_peak_6180	34	.	76860149	76860406	0	1	257	76860142	cluster_3
chr3	88215598	88215695	sc184_rep1_dup2_mod_peak_8026	49	.	88215598	88215695	0	1	97	88215590	cluster_3
chr19	25610695	25610996	sc184_rep1_dup2_mod_peak_6442	49	.	25610695	25610996	0	1	301	25610693	cluster_3
chr8	69881473	69881628	sc184_rep1_dup2_mod_peak_12213	30	.	69881473	69881628	0	1	155	69881467	cluster_3
chr5	31092565	31092839	sc184_rep1_dup2_mod_peak_9586	103	.	31092565	31092839	0	1	274	31092562	cluster_3
chr8	12401166	12401263	sc184_rep1_dup2_mod_peak_11921	20	.	12401166	12401263	0	1	97	12401165	cluster_3
chr3	88200972	88201159	sc184_rep1_dup2_mod_peak_8025	58	.	88200972	88201159	0	1	187	88200964	cluster_3
chr5	139912757	139912920	sc184_rep1_dup2_mod_peak_10267	93	.	139912757	139912920	0	1	163	139912756	cluster_3
chr5	147725416	147725514	sc184_rep1_dup2_mod_peak_10348	42	.	147725416	147725514	0	1	98	147725415	cluster_3
chr2	74667982	74668079	sc184_rep1_dup2_mod_peak_7152	34	.	74667982	74668079	0	1	97	74667975	cluster_3
chr15	75746639	75747132	sc184_rep1_dup2_mod_peak_4400	84	.	75746639	75747132	0	1	493	75746632	cluster_3
chr9	91364457	91364673	sc184_rep1_dup2_mod_peak_13220	27	.	91364457	91364673	0	1	216	91364448	cluster_3
chr4	89294362	89294479	sc184_rep1_dup2_mod_peak_8732	42	.	89294362	89294479	0	1	117	89294354	cluster_3
chr7	49912150	49912350	sc184_rep1_dup2_mod_peak_11353	42	.	49912150	49912350	0	1	200	49912146	cluster_3
chr2	74668274	74668737	sc184_rep1_dup2_mod_peak_7153	84	.	74668274	74668737	0	1	463	74668267	cluster_3
chr2	74712127	74712224	sc184_rep1_dup2_mod_peak_7161	42	.	74712127	74712224	0	1	97	74712120	cluster_3
chr17	85608655	85608774	sc184_rep1_dup2_mod_peak_5797	20	.	85608655	85608774	0	1	119	85608647	cluster_3
chr8	84705177	84705277	sc184_rep1_dup2_mod_peak_12368	66	.	84705177	84705277	0	1	100	84705169	cluster_3
chr11	21993081	21993589	sc184_rep1_dup2_mod_peak_1629	143	.	21993081	21993589	0	1	508	21993079	cluster_3
chr5	107726721	107726873	sc184_rep1_dup2_mod_peak_9899	34	.	107726721	107726873	0	1	152	107726720	cluster_3
chr12	118849274	118849569	sc184_rep1_dup2_mod_peak_3165	113	.	118849274	118849569	0	1	295	118849273	cluster_3
chr16	11143907	11144320	sc184_rep1_dup2_mod_peak_4820	1696	.	11143907	11144320	0	1	413	11143906	cluster_3
chr11	97018740	97019046	sc184_rep1_dup2_mod_peak_2212	27	.	97018740	97019046	0	1	306	97018731	cluster_3
chr2	38711749	38712224	sc184_rep1_dup2_mod_peak_7031	75	.	38711749	38712224	0	1	475	38711746	cluster_3
chr13	112993514	112993612	sc184_rep1_dup2_mod_peak_3704	42	.	112993514	112993612	0	1	98	112993513	cluster_3
chr14	63240742	63241111	sc184_rep1_dup2_mod_peak_4032	60	.	63240742	63241111	0	1	369	63240736	cluster_3
chr12	84570123	84570236	sc184_rep1_dup2_mod_peak_2942	42	.	84570123	84570236	0	1	113	84570115	cluster_3
chr11	103773864	103774031	sc184_rep1_dup2_mod_peak_2355	34	.	103773864	103774031	0	1	167	103773863	cluster_3
chr19	37690749	37690878	sc184_rep1_dup2_mod_peak_6490	34	.	37690749	37690878	0	1	129	37690746	cluster_3
chr10	42591793	42592168	sc184_rep1_dup2_mod_peak_973	113	.	42591793	42592168	0	1	375	42591789	cluster_3
chr1	4491968	4492167	sc184_rep1_dup2_mod_peak_3	49	.	4491968	4492167	0	1	199	4491964	cluster_3
chr1	74882293	74882447	sc184_rep1_dup2_mod_peak_272	42	.	74882293	74882447	0	1	154	74882286	cluster_3
chr13	94885346	94885583	sc184_rep1_dup2_mod_peak_3615	58	.	94885346	94885583	0	1	237	94885337	cluster_3
chr2	147194212	147194502	sc184_rep1_dup2_mod_peak_7482	42	.	147194212	147194502	0	1	290	147194211	cluster_3
chr11	59289891	59290080	sc184_rep1_dup2_mod_peak_1815	49	.	59289891	59290080	0	1	189	59289886	cluster_3
chr11	59290609	59290840	sc184_rep1_dup2_mod_peak_1816	49	.	59290609	59290840	0	1	231	59290604	cluster_3
chr12	110277397	110277543	sc184_rep1_dup2_mod_peak_3074	27	.	110277397	110277543	0	1	146	110277396	cluster_3
chr14	48668915	48669121	sc184_rep1_dup2_mod_peak_3919	37	.	48668915	48669121	0	1	206	48668911	cluster_3
chr8	78436516	78436613	sc184_rep1_dup2_mod_peak_12313	58	.	78436516	78436613	0	1	97	78436509	cluster_3
chr4	99651155	99651252	sc184_rep1_dup2_mod_peak_8757	49	.	99651155	99651252	0	1	97	99651146	cluster_3
chr5	67228524	67228621	sc184_rep1_dup2_mod_peak_9744	42	.	67228524	67228621	0	1	97	67228518	cluster_3
chr13	83720910	83721010	sc184_rep1_dup2_mod_peak_3575	44	.	83720910	83721010	0	1	100	83720902	cluster_3
chr15	76004523	76004657	sc184_rep1_dup2_mod_peak_4410	14	.	76004523	76004657	0	1	134	76004516	cluster_3
chr11	96354498	96354711	sc184_rep1_dup2_mod_peak_2206	49	.	96354498	96354711	0	1	213	96354489	cluster_3
chr11	59288990	59289135	sc184_rep1_dup2_mod_peak_1814	42	.	59288990	59289135	0	1	145	59288985	cluster_3
chr13	55825043	55825342	sc184_rep1_dup2_mod_peak_3465	49	.	55825043	55825342	0	1	299	55825038	cluster_3
chr11	57827547	57827655	sc184_rep1_dup2_mod_peak_1793	42	.	57827547	57827655	0	1	108	57827542	cluster_3
chr11	109011605	109012098	sc184_rep1_dup2_mod_peak_2407	1598	.	109011605	109012098	0	1	493	109011604	cluster_3
chr2	160366396	160367396	sc184_rep1_dup2_mod_peak_7593	75	.	160366396	160367396	0	1	1000	160366395	cluster_4
chr6	88197221	88197452	sc184_rep1_dup2_mod_peak_10720	42	.	88197221	88197452	0	1	231	88197213	cluster_4
chr2	146222107	146223549	sc184_rep1_dup2_mod_peak_7474	153	.	146222107	146223549	0	1	1442	146222106	cluster_4
chr14	122475858	122476274	sc184_rep1_dup2_mod_peak_4188	42	.	122475858	122476274	0	1	416	122475857	cluster_4
chr1	171083522	171083628	sc184_rep1_dup2_mod_peak_704	75	.	171083522	171083628	0	1	106	171083521	cluster_4
chr14	21987404	21987720	sc184_rep1_dup2_mod_peak_3795	58	.	21987404	21987720	0	1	316	21987402	cluster_4
chr15	35295980	35296215	sc184_rep1_dup2_mod_peak_4275	75	.	35295980	35296215	0	1	235	35295977	cluster_4
chr13	31626718	31627018	sc184_rep1_dup2_mod_peak_3299	58	.	31626718	31627018	0	1	300	31626715	cluster_4
chr7	137314565	137314865	sc184_rep1_dup2_mod_peak_11800	49	.	137314565	137314865	0	1	300	137314564	cluster_4
chr4	48047360	48047478	sc184_rep1_dup2_mod_peak_8611	84	.	48047360	48047478	0	1	118	48047356	cluster_4
chr11	69803804	69803901	sc184_rep1_dup2_mod_peak_1914	34	.	69803804	69803901	0	1	97	69803798	cluster_4
chr7	137313719	137314330	sc184_rep1_dup2_mod_peak_11799	75	.	137313719	137314330	0	1	611	137313718	cluster_4
chr1	171064377	171066042	sc184_rep1_dup2_mod_peak_695	226	.	171064377	171066042	0	1	1665	171064376	cluster_4
chr13	31626231	31626328	sc184_rep1_dup2_mod_peak_3298	42	.	31626231	31626328	0	1	97	31626228	cluster_4
chr13	31625867	31626058	sc184_rep1_dup2_mod_peak_3297	103	.	31625867	31626058	0	1	191	31625864	cluster_4
chr7	27333370	27333826	sc184_rep1_dup2_mod_peak_11144	66	.	27333370	27333826	0	1	456	27333368	cluster_4
chr2	25577974	25578106	sc184_rep1_dup2_mod_peak_6852	27	.	25577974	25578106	0	1	132	25577972	cluster_4
chr13	31559012	31559203	sc184_rep1_dup2_mod_peak_3293	14	.	31559012	31559203	0	1	191	31559009	cluster_4
chr11	68386114	68386493	sc184_rep1_dup2_mod_peak_1883	103	.	68386114	68386493	0	1	379	68386108	cluster_4
chr9	55541005	55541213	sc184_rep1_dup2_mod_peak_12976	58	.	55541005	55541213	0	1	208	55541000	cluster_4
chr13	31559711	31560149	sc184_rep1_dup2_mod_peak_3295	44	.	31559711	31560149	0	1	438	31559708	cluster_4
chr12	117153917	117154111	sc184_rep1_dup2_mod_peak_3157	34	.	117153917	117154111	0	1	194	117153916	cluster_4
chr6	30173210	30173307	sc184_rep1_dup2_mod_peak_10453	42	.	30173210	30173307	0	1	97	30173207	cluster_4
chr14	58074937	58075331	sc184_rep1_dup2_mod_peak_3999	60	.	58074937	58075331	0	1	394	58074932	cluster_4
chr15	7812014	7812111	sc184_rep1_dup2_mod_peak_4210	42	.	7812014	7812111	0	1	97	7812007	cluster_4
chr8	121117312	121117942	sc184_rep1_dup2_mod_peak_12604	143	.	121117312	121117942	0	1	630	121117311	cluster_4
chr14	21985614	21986213	sc184_rep1_dup2_mod_peak_3794	153	.	21985614	21986213	0	1	599	21985612	cluster_4
chr5	138997564	138997701	sc184_rep1_dup2_mod_peak_10249	27	.	138997564	138997701	0	1	137	138997563	cluster_4
chr13	31558049	31558360	sc184_rep1_dup2_mod_peak_3292	34	.	31558049	31558360	0	1	311	31558046	cluster_4
chr3	129213942	129214191	sc184_rep1_dup2_mod_peak_8274	104	.	129213942	129214191	0	1	249	129213941	cluster_4
chr11	119085819	119086355	sc184_rep1_dup2_mod_peak_2520	42	.	119085819	119086355	0	1	536	119085818	cluster_4
chr11	68385862	68385959	sc184_rep1_dup2_mod_peak_1882	37	.	68385862	68385959	0	1	97	68385856	cluster_4
chr19	45076826	45077106	sc184_rep1_dup2_mod_peak_6562	43	.	45076826	45077106	0	1	280	45076822	cluster_4
chr14	58072040	58072296	sc184_rep1_dup2_mod_peak_3998	66	.	58072040	58072296	0	1	256	58072035	cluster_4
chr13	71962754	71962896	sc184_rep1_dup2_mod_peak_3531	17	.	71962754	71962896	0	1	142	71962747	cluster_4
chr11	69801031	69801216	sc184_rep1_dup2_mod_peak_1913	27	.	69801031	69801216	0	1	185	69801025	cluster_4
chr9	55546073	55546348	sc184_rep1_dup2_mod_peak_12981	49	.	55546073	55546348	0	1	275	55546068	cluster_4
chr11	75166369	75166554	sc184_rep1_dup2_mod_peak_1975	75	.	75166369	75166554	0	1	185	75166362	cluster_4
chr4	154961583	154961693	sc184_rep1_dup2_mod_peak_9408	49	.	154961583	154961693	0	1	110	154961582	cluster_4
chr15	75086676	75086981	sc184_rep1_dup2_mod_peak_4396	96	.	75086676	75086981	0	1	305	75086669	cluster_4
chr11	5061870	5061967	sc184_rep1_dup2_mod_peak_1558	27	.	5061870	5061967	0	1	97	5061865	cluster_4
chr4	154960876	154960974	sc184_rep1_dup2_mod_peak_9407	27	.	154960876	154960974	0	1	98	154960875	cluster_4
chr4	139828191	139828449	sc184_rep1_dup2_mod_peak_9191	84	.	139828191	139828449	0	1	258	139828190	cluster_4
chr12	104472712	104473290	sc184_rep1_dup2_mod_peak_3026	84	.	104472712	104473290	0	1	578	104472711	cluster_4
chr17	29888417	29888542	sc184_rep1_dup2_mod_peak_5424	68	.	29888417	29888542	0	1	125	29888415	cluster_4
chr2	36105068	36105416	sc184_rep1_dup2_mod_peak_7013	133	.	36105068	36105416	0	1	348	36105065	cluster_4
chr13	71963213	71963485	sc184_rep1_dup2_mod_peak_3532	42	.	71963213	71963485	0	1	272	71963206	cluster_4
chr8	105269671	105269883	sc184_rep1_dup2_mod_peak_12477	58	.	105269671	105269883	0	1	212	105269670	cluster_4
chr14	34820567	34820665	sc184_rep1_dup2_mod_peak_3873	58	.	34820567	34820665	0	1	98	34820564	cluster_4
chr14	34820009	34820154	sc184_rep1_dup2_mod_peak_3872	103	.	34820009	34820154	0	1	145	34820006	cluster_4
chr13	98355237	98355930	sc184_rep1_dup2_mod_peak_3640	244	.	98355237	98355930	0	1	693	98355228	cluster_4
chr8	87472628	87472818	sc184_rep1_dup2_mod_peak_12397	77	.	87472628	87472818	0	1	190	87472620	cluster_4
chr2	70476069	70476553	sc184_rep1_dup2_mod_peak_7113	27	.	70476069	70476553	0	1	484	70476062	cluster_4
chr3	129199637	129199867	sc184_rep1_dup2_mod_peak_8273	66	.	129199637	129199867	0	1	230	129199636	cluster_4
chr16	18620996	18621343	sc184_rep1_dup2_mod_peak_4891	66	.	18620996	18621343	0	1	347	18620995	cluster_4
chr15	99224686	99224881	sc184_rep1_dup2_mod_peak_4687	84	.	99224686	99224881	0	1	195	99224677	cluster_4
chr12	8298339	8298760	sc184_rep1_dup2_mod_peak_2614	60	.	8298339	8298760	0	1	421	8298331	cluster_4
chr13	31629575	31629674	sc184_rep1_dup2_mod_peak_3300	27	.	31629575	31629674	0	1	99	31629572	cluster_4
chr4	89294617	89295160	sc184_rep1_dup2_mod_peak_8733	66	.	89294617	89295160	0	1	543	89294609	cluster_4
chr3	89319133	89319366	sc184_rep1_dup2_mod_peak_8055	49	.	89319133	89319366	0	1	233	89319125	cluster_4
chr17	8800676	8801143	sc184_rep1_dup2_mod_peak_5233	113	.	8800676	8801143	0	1	467	8800668	cluster_4
chr17	8801253	8802085	sc184_rep1_dup2_mod_peak_5234	75	.	8801253	8802085	0	1	832	8801245	cluster_4
chr9	31913571	31913779	sc184_rep1_dup2_mod_peak_12854	49	.	31913571	31913779	0	1	208	31913568	cluster_4
chr13	71963610	71963895	sc184_rep1_dup2_mod_peak_3533	153	.	71963610	71963895	0	1	285	71963603	cluster_4
chr3	34650139	34650288	sc184_rep1_dup2_mod_peak_7857	84	.	34650139	34650288	0	1	149	34650136	cluster_4
chr15	76522074	76522343	sc184_rep1_dup2_mod_peak_4436	66	.	76522074	76522343	0	1	269	76522067	cluster_4
chr12	111275380	111275479	sc184_rep1_dup2_mod_peak_3087	34	.	111275380	111275479	0	1	99	111275379	cluster_4
chr2	61811671	61812106	sc184_rep1_dup2_mod_peak_7089	93	.	61811671	61812106	0	1	435	61811665	cluster_4
chr2	180892969	180893468	sc184_rep1_dup2_mod_peak_7764	75	.	180892969	180893468	0	1	499	180892968	cluster_4
chr1	119420738	119421918	sc184_rep1_dup2_mod_peak_490	66	.	119420738	119421918	0	1	1180	119420737	cluster_4
chr11	97021523	97021628	sc184_rep1_dup2_mod_peak_2213	42	.	97021523	97021628	0	1	105	97021514	cluster_4
chr1	171064008	171064255	sc184_rep1_dup2_mod_peak_694	42	.	171064008	171064255	0	1	247	171064007	cluster_4
chr7	27334772	27334897	sc184_rep1_dup2_mod_peak_11145	66	.	27334772	27334897	0	1	125	27334770	cluster_4
chr11	103774146	103774284	sc184_rep1_dup2_mod_peak_2356	27	.	103774146	103774284	0	1	138	103774145	cluster_4
chr4	114909279	114909490	sc184_rep1_dup2_mod_peak_8848	66	.	114909279	114909490	0	1	211	114909278	cluster_4
chr11	68385027	68385222	sc184_rep1_dup2_mod_peak_1881	42	.	68385027	68385222	0	1	195	68385021	cluster_4
chr15	99093957	99094067	sc184_rep1_dup2_mod_peak_4683	75	.	99093957	99094067	0	1	110	99093948	cluster_4
chr7	63758292	63758577	sc184_rep1_dup2_mod_peak_11404	42	.	63758292	63758577	0	1	285	63758286	cluster_4
chr16	91270386	91270495	sc184_rep1_dup2_mod_peak_5123	34	.	91270386	91270495	0	1	109	91270377	cluster_4
chr1	42696731	42698349	sc184_rep1_dup2_mod_peak_126	174	.	42696731	42698349	0	1	1618	42696727	cluster_4
chr2	71546247	71546344	sc184_rep1_dup2_mod_peak_7130	52	.	71546247	71546344	0	1	97	71546240	cluster_4
chr7	137321524	137321787	sc184_rep1_dup2_mod_peak_11802	93	.	137321524	137321787	0	1	263	137321523	cluster_4
chr16	91269828	91270253	sc184_rep1_dup2_mod_peak_5122	49	.	91269828	91270253	0	1	425	91269819	cluster_4
chr19	59461862	59462097	sc184_rep1_dup2_mod_peak_6678	27	.	59461862	59462097	0	1	235	59461857	cluster_4
chr8	121116176	121116705	sc184_rep1_dup2_mod_peak_12603	93	.	121116176	121116705	0	1	529	121116175	cluster_4
chr5	24526228	24526734	sc184_rep1_dup2_mod_peak_9530	73	.	24526228	24526734	0	1	506	24526226	cluster_4
chr12	49383616	49384007	sc184_rep1_dup2_mod_peak_2745	75	.	49383616	49384007	0	1	391	49383612	cluster_4
chr14	79768476	79768803	sc184_rep1_dup2_mod_peak_4116	49	.	79768476	79768803	0	1	327	79768469	cluster_4
chr11	95141852	95141949	sc184_rep1_dup2_mod_peak_2177	34	.	95141852	95141949	0	1	97	95141843	cluster_4
chr10	67536137	67536357	sc184_rep1_dup2_mod_peak_1082	68	.	67536137	67536357	0	1	220	67536131	cluster_4
chr3	18054651	18055378	sc184_rep1_dup2_mod_peak_7821	103	.	18054651	18055378	0	1	727	18054650	cluster_4
chr19	37435132	37435338	sc184_rep1_dup2_mod_peak_6488	42	.	37435132	37435338	0	1	206	37435129	cluster_4
chr13	98354813	98354924	sc184_rep1_dup2_mod_peak_3639	42	.	98354813	98354924	0	1	111	98354804	cluster_4
chr11	102946177	102946605	sc184_rep1_dup2_mod_peak_2342	49	.	102946177	102946605	0	1	428	102946176	cluster_4
chr6	88193955	88194113	sc184_rep1_dup2_mod_peak_10719	19	.	88193955	88194113	0	1	158	88193947	cluster_4
chr5	24526890	24527193	sc184_rep1_dup2_mod_peak_9531	93	.	24526890	24527193	0	1	303	24526888	cluster_4
chr1	187609072	187609293	sc184_rep1_dup2_mod_peak_803	20	.	187609072	187609293	0	1	221	187609071	cluster_4
chr2	70476742	70476924	sc184_rep1_dup2_mod_peak_7114	58	.	70476742	70476924	0	1	182	70476735	cluster_4
chr8	92359746	92359866	sc184_rep1_dup2_mod_peak_12429	84	.	92359746	92359866	0	1	120	92359737	cluster_4
chr10	22151333	22151549	sc184_rep1_dup2_mod_peak_905	49	.	22151333	22151549	0	1	216	22151331	cluster_4
chr19	37434587	37434911	sc184_rep1_dup2_mod_peak_6487	49	.	37434587	37434911	0	1	324	37434584	cluster_4
chr8	92360021	92360747	sc184_rep1_dup2_mod_peak_12430	103	.	92360021	92360747	0	1	726	92360012	cluster_4
chr3	154328244	154328748	sc184_rep1_dup2_mod_peak_8379	66	.	154328244	154328748	0	1	504	154328243	cluster_4
chr4	124658197	124658637	sc184_rep1_dup2_mod_peak_8954	85	.	124658197	124658637	0	1	440	124658196	cluster_4
chr4	139833251	139833414	sc184_rep1_dup2_mod_peak_9192	20	.	139833251	139833414	0	1	163	139833250	cluster_4
chr4	124657730	124658071	sc184_rep1_dup2_mod_peak_8953	93	.	124657730	124658071	0	1	341	124657729	cluster_4
chr5	147726455	147726597	sc184_rep1_dup2_mod_peak_10349	34	.	147726455	147726597	0	1	142	147726454	cluster_4
chr15	85670633	85671445	sc184_rep1_dup2_mod_peak_4564	186	.	85670633	85671445	0	1	812	85670625	cluster_4
chr4	139824619	139824787	sc184_rep1_dup2_mod_peak_9190	27	.	139824619	139824787	0	1	168	139824618	cluster_4
chr19	59459285	59459567	sc184_rep1_dup2_mod_peak_6677	75	.	59459285	59459567	0	1	282	59459280	cluster_4
chr8	69888752	69889007	sc184_rep1_dup2_mod_peak_12216	42	.	69888752	69889007	0	1	255	69888746	cluster_4
chr4	115063247	115063443	sc184_rep1_dup2_mod_peak_8851	24	.	115063247	115063443	0	1	196	115063246	cluster_4
chr4	124659000	124659203	sc184_rep1_dup2_mod_peak_8955	58	.	124659000	124659203	0	1	203	124658999	cluster_4
chr15	75747467	75748535	sc184_rep1_dup2_mod_peak_4401	175	.	75747467	75748535	0	1	1068	75747460	cluster_4
chr15	80014043	80014403	sc184_rep1_dup2_mod_peak_4497	42	.	80014043	80014403	0	1	360	80014035	cluster_4
chr2	180893840	180894042	sc184_rep1_dup2_mod_peak_7765	93	.	180893840	180894042	0	1	202	180893839	cluster_4
chr1	167688567	167688772	sc184_rep1_dup2_mod_peak_683	44	.	167688567	167688772	0	1	205	167688566	cluster_4
chr2	119327315	119327412	sc184_rep1_dup2_mod_peak_7333	14	.	119327315	119327412	0	1	97	119327314	cluster_4
chr11	75165428	75165752	sc184_rep1_dup2_mod_peak_1974	34	.	75165428	75165752	0	1	324	75165421	cluster_4
chr15	80012256	80012870	sc184_rep1_dup2_mod_peak_4496	133	.	80012256	80012870	0	1	614	80012248	cluster_4
chr7	36696563	36696793	sc184_rep1_dup2_mod_peak_11250	49	.	36696563	36696793	0	1	230	36696560	cluster_4
chr9	87729797	87730697	sc184_rep1_dup2_mod_peak_13210	143	.	87729797	87730697	0	1	900	87729789	cluster_4
chr7	24944317	24944424	sc184_rep1_dup2_mod_peak_11112	27	.	24944317	24944424	0	1	107	24944315	cluster_4
chr4	124657151	124657542	sc184_rep1_dup2_mod_peak_8952	84	.	124657151	124657542	0	1	391	124657150	cluster_4
chr12	49384698	49384869	sc184_rep1_dup2_mod_peak_2746	75	.	49384698	49384869	0	1	171	49384694	cluster_4
chr19	56723082	56723240	sc184_rep1_dup2_mod_peak_6656	20	.	56723082	56723240	0	1	158	56723077	cluster_4
chr8	121073619	121073719	sc184_rep1_dup2_mod_peak_12595	42	.	121073619	121073719	0	1	100	121073618	cluster_4
chr14	21984529	21985454	sc184_rep1_dup2_mod_peak_3793	103	.	21984529	21985454	0	1	925	21984527	cluster_4
chr13	98354494	98354637	sc184_rep1_dup2_mod_peak_3638	66	.	98354494	98354637	0	1	143	98354485	cluster_4
chr1	42698543	42698796	sc184_rep1_dup2_mod_peak_127	58	.	42698543	42698796	0	1	253	42698539	cluster_4
chr18	35652563	35652837	sc184_rep1_dup2_mod_peak_5973	75	.	35652563	35652837	0	1	274	35652560	cluster_4
chr16	92697213	92697547	sc184_rep1_dup2_mod_peak_5139	66	.	92697213	92697547	0	1	334	92697204	cluster_4
chr19	56723519	56723722	sc184_rep1_dup2_mod_peak_6657	27	.	56723519	56723722	0	1	203	56723514	cluster_4
chr18	35654352	35654525	sc184_rep1_dup2_mod_peak_5974	58	.	35654352	35654525	0	1	173	35654349	cluster_4
chr2	165234707	165235056	sc184_rep1_dup2_mod_peak_7644	113	.	165234707	165235056	0	1	349	165234706	cluster_4
chr15	85671609	85671731	sc184_rep1_dup2_mod_peak_4565	58	.	85671609	85671731	0	1	122	85671601	cluster_4
chr11	98338928	98339037	sc184_rep1_dup2_mod_peak_2256	58	.	98338928	98339037	0	1	109	98338919	cluster_4
chr2	29251368	29251514	sc184_rep1_dup2_mod_peak_6898	42	.	29251368	29251514	0	1	146	29251366	cluster_4
chr10	127534507	127534644	sc184_rep1_dup2_mod_peak_1452	30	.	127534507	127534644	0	1	137	127534506	cluster_4
chr18	65935253	65935385	sc184_rep1_dup2_mod_peak_6119	49	.	65935253	65935385	0	1	132	65935247	cluster_4
chr18	35654853	35655120	sc184_rep1_dup2_mod_peak_5975	34	.	35654853	35655120	0	1	267	35654850	cluster_4
chr9	55546819	55546957	sc184_rep1_dup2_mod_peak_12982	58	.	55546819	55546957	0	1	138	55546814	cluster_4
chr8	84799235	84800015	sc184_rep1_dup2_mod_peak_12369	57	.	84799235	84800015	0	1	780	84799227	cluster_4
chr5	118169734	118170106	sc184_rep1_dup2_mod_peak_10018	58	.	118169734	118170106	0	1	372	118169733	cluster_4
chr7	140048356	140048453	sc184_rep1_dup2_mod_peak_11821	49	.	140048356	140048453	0	1	97	140048355	cluster_4
chr11	95830930	95831120	sc184_rep1_dup2_mod_peak_2192	42	.	95830930	95831120	0	1	190	95830921	cluster_4
chr10	84754893	84754990	sc184_rep1_dup2_mod_peak_1270	27	.	84754893	84754990	0	1	97	84754885	cluster_4
chr19	56721978	56722380	sc184_rep1_dup2_mod_peak_6655	113	.	56721978	56722380	0	1	402	56721973	cluster_4
chr7	140048897	140049038	sc184_rep1_dup2_mod_peak_11822	27	.	140048897	140049038	0	1	141	140048896	cluster_4
chr11	97022125	97022247	sc184_rep1_dup2_mod_peak_2214	20	.	97022125	97022247	0	1	122	97022116	cluster_4
chr17	85685057	85685436	sc184_rep1_dup2_mod_peak_5802	58	.	85685057	85685436	0	1	379	85685049	cluster_4
chr4	114906388	114906502	sc184_rep1_dup2_mod_peak_8845	34	.	114906388	114906502	0	1	114	114906387	cluster_4
chr12	104471267	104472225	sc184_rep1_dup2_mod_peak_3025	66	.	104471267	104472225	0	1	958	104471266	cluster_4
chr5	28458066	28458472	sc184_rep1_dup2_mod_peak_9562	42	.	28458066	28458472	0	1	406	28458064	cluster_4
chr15	85671943	85672152	sc184_rep1_dup2_mod_peak_4566	34	.	85671943	85672152	0	1	209	85671935	cluster_4
chr14	122465096	122465194	sc184_rep1_dup2_mod_peak_4185	49	.	122465096	122465194	0	1	98	122465095	cluster_4
chr15	74516499	74516711	sc184_rep1_dup2_mod_peak_4387	58	.	74516499	74516711	0	1	212	74516492	cluster_4
chr5	140607300	140607567	sc184_rep1_dup2_mod_peak_10273	164	.	140607300	140607567	0	1	267	140607299	cluster_4
chr5	147299834	147299937	sc184_rep1_dup2_mod_peak_10343	34	.	147299834	147299937	0	1	103	147299833	cluster_4
chr10	127079848	127080040	sc184_rep1_dup2_mod_peak_1433	42	.	127079848	127080040	0	1	192	127079847	cluster_4
chr14	32464625	32464942	sc184_rep1_dup2_mod_peak_3858	27	.	32464625	32464942	0	1	317	32464622	cluster_4
chr7	110627163	110627260	sc184_rep1_dup2_mod_peak_11635	30	.	110627163	110627260	0	1	97	110627162	cluster_4
chr12	49385480	49385695	sc184_rep1_dup2_mod_peak_2747	37	.	49385480	49385695	0	1	215	49385476	cluster_4
chr10	87492864	87493075	sc184_rep1_dup2_mod_peak_1286	153	.	87492864	87493075	0	1	211	87492856	cluster_4
chr15	74517472	74517569	sc184_rep1_dup2_mod_peak_4388	27	.	74517472	74517569	0	1	97	74517465	cluster_4
chr2	165233978	165234571	sc184_rep1_dup2_mod_peak_7643	66	.	165233978	165234571	0	1	593	165233977	cluster_4
chr2	180894328	180894460	sc184_rep1_dup2_mod_peak_7766	42	.	180894328	180894460	0	1	132	180894327	cluster_4
chr12	72937944	72938079	sc184_rep1_dup2_mod_peak_2842	42	.	72937944	72938079	0	1	135	72937937	cluster_4
chr9	37460428	37460684	sc184_rep1_dup2_mod_peak_12879	93	.	37460428	37460684	0	1	256	37460425	cluster_4
chr11	6065396	6065781	sc184_rep1_dup2_mod_peak_1576	24	.	6065396	6065781	0	1	385	6065390	cluster_4
chr2	29252335	29253169	sc184_rep1_dup2_mod_peak_6899	103	.	29252335	29253169	0	1	834	29252333	cluster_4
chr4	114907726	114909112	sc184_rep1_dup2_mod_peak_8847	113	.	114907726	114909112	0	1	1386	114907725	cluster_4
chr17	23740246	23740390	sc184_rep1_dup2_mod_peak_5298	93	.	23740246	23740390	0	1	144	23740244	cluster_4
chr4	109657415	109657521	sc184_rep1_dup2_mod_peak_8826	42	.	109657415	109657521	0	1	106	109657414	cluster_4
chr7	44589253	44589370	sc184_rep1_dup2_mod_peak_11279	50	.	44589253	44589370	0	1	117	44589249	cluster_4
chr5	35279578	35279957	sc184_rep1_dup2_mod_peak_9639	84	.	35279578	35279957	0	1	379	35279575	cluster_4
chr2	147085147	147085331	sc184_rep1_dup2_mod_peak_7480	49	.	147085147	147085331	0	1	184	147085146	cluster_4
chr14	61682929	61683026	sc184_rep1_dup2_mod_peak_4021	34	.	61682929	61683026	0	1	97	61682923	cluster_4
chr14	63255819	63256085	sc184_rep1_dup2_mod_peak_4034	84	.	63255819	63256085	0	1	266	63255813	cluster_4
chr2	18688869	18689097	sc184_rep1_dup2_mod_peak_6812	93	.	18688869	18689097	0	1	228	18688868	cluster_4
chr8	76900457	76900554	sc184_rep1_dup2_mod_peak_12308	20	.	76900457	76900554	0	1	97	76900450	cluster_4
chr1	74794564	74794700	sc184_rep1_dup2_mod_peak_265	164	.	74794564	74794700	0	1	136	74794557	cluster_4
chr14	58071100	58071304	sc184_rep1_dup2_mod_peak_3997	42	.	58071100	58071304	0	1	204	58071095	cluster_4
chr5	35280627	35280966	sc184_rep1_dup2_mod_peak_9640	75	.	35280627	35280966	0	1	339	35280624	cluster_4
chr5	35278913	35279440	sc184_rep1_dup2_mod_peak_9638	153	.	35278913	35279440	0	1	527	35278910	cluster_4
chr4	117495352	117495479	sc184_rep1_dup2_mod_peak_8883	59	.	117495352	117495479	0	1	127	117495351	cluster_4
chr19	59458477	59458574	sc184_rep1_dup2_mod_peak_6676	34	.	59458477	59458574	0	1	97	59458472	cluster_4
chr15	7810775	7810985	sc184_rep1_dup2_mod_peak_4209	27	.	7810775	7810985	0	1	210	7810768	cluster_4
chr7	35120007	35120288	sc184_rep1_dup2_mod_peak_11238	42	.	35120007	35120288	0	1	281	35120004	cluster_4
chr17	15374839	15374936	sc184_rep1_dup2_mod_peak_5274	34	.	15374839	15374936	0	1	97	15374838	cluster_4
chr2	147181128	147181250	sc184_rep1_dup2_mod_peak_7481	66	.	147181128	147181250	0	1	122	147181127	cluster_4
chr7	35119284	35119523	sc184_rep1_dup2_mod_peak_11237	42	.	35119284	35119523	0	1	239	35119281	cluster_4
chr19	37692901	37693184	sc184_rep1_dup2_mod_peak_6491	42	.	37692901	37693184	0	1	283	37692898	cluster_4
chr1	56975635	56975828	sc184_rep1_dup2_mod_peak_178	20	.	56975635	56975828	0	1	193	56975630	cluster_4
chr8	121089304	121089542	sc184_rep1_dup2_mod_peak_12602	84	.	121089304	121089542	0	1	238	121089303	cluster_4
chr11	95121631	95121890	sc184_rep1_dup2_mod_peak_2176	49	.	95121631	95121890	0	1	259	95121622	cluster_4
chr16	18626408	18626622	sc184_rep1_dup2_mod_peak_4893	93	.	18626408	18626622	0	1	214	18626407	cluster_4
chr11	75193845	75194065	sc184_rep1_dup2_mod_peak_1983	123	.	75193845	75194065	0	1	220	75193838	cluster_4
chr14	58076385	58076527	sc184_rep1_dup2_mod_peak_4000	75	.	58076385	58076527	0	1	142	58076380	cluster_4
chr2	36091512	36091788	sc184_rep1_dup2_mod_peak_7012	44	.	36091512	36091788	0	1	276	36091509	cluster_4
chr1	74855418	74855603	sc184_rep1_dup2_mod_peak_270	66	.	74855418	74855603	0	1	185	74855411	cluster_4
chr2	144330828	144331269	sc184_rep1_dup2_mod_peak_7465	75	.	144330828	144331269	0	1	441	144330827	cluster_4
chr5	143254452	143254824	sc184_rep1_dup2_mod_peak_10310	58	.	143254452	143254824	0	1	372	143254451	cluster_4
chr2	147083924	147084875	sc184_rep1_dup2_mod_peak_7479	123	.	147083924	147084875	0	1	951	147083923	cluster_4
chr2	28918053	28918152	sc184_rep1_dup2_mod_peak_6896	58	.	28918053	28918152	0	1	99	28918051	cluster_4
chr19	44511883	44511997	sc184_rep1_dup2_mod_peak_6548	49	.	44511883	44511997	0	1	114	44511879	cluster_4
chr7	45832951	45833160	sc184_rep1_dup2_mod_peak_11326	123	.	45832951	45833160	0	1	209	45832947	cluster_4
chr5	143253550	143254253	sc184_rep1_dup2_mod_peak_10309	123	.	143253550	143254253	0	1	703	143253549	cluster_4
chr7	142658961	142659580	sc184_rep1_dup2_mod_peak_11856	133	.	142658961	142659580	0	1	619	142658960	cluster_4
chr7	45833356	45833572	sc184_rep1_dup2_mod_peak_11327	34	.	45833356	45833572	0	1	216	45833352	cluster_4
chr13	83730824	83731304	sc184_rep1_dup2_mod_peak_3576	113	.	83730824	83731304	0	1	480	83730816	cluster_4
chr8	92363396	92363533	sc184_rep1_dup2_mod_peak_12431	58	.	92363396	92363533	0	1	137	92363387	cluster_4
chr1	74854907	74855293	sc184_rep1_dup2_mod_peak_269	75	.	74854907	74855293	0	1	386	74854900	cluster_4
chr4	114907341	114907552	sc184_rep1_dup2_mod_peak_8846	34	.	114907341	114907552	0	1	211	114907340	cluster_4
chr1	74807082	74807280	sc184_rep1_dup2_mod_peak_267	42	.	74807082	74807280	0	1	198	74807075	cluster_4
chr3	107459261	107459418	sc184_rep1_dup2_mod_peak_8199	27	.	107459261	107459418	0	1	157	107459260	cluster_4
chr5	143253071	143253305	sc184_rep1_dup2_mod_peak_10308	49	.	143253071	143253305	0	1	234	143253070	cluster_4
chr7	44352401	44352695	sc184_rep1_dup2_mod_peak_11273	75	.	44352401	44352695	0	1	294	44352397	cluster_4
chr1	74856168	74856366	sc184_rep1_dup2_mod_peak_271	27	.	74856168	74856366	0	1	198	74856161	cluster_4
chr4	139823268	139823397	sc184_rep1_dup2_mod_peak_9189	58	.	139823268	139823397	0	1	129	139823267	cluster_4
chr14	61682439	61682786	sc184_rep1_dup2_mod_peak_4020	84	.	61682439	61682786	0	1	347	61682433	cluster_4
chr7	45833728	45834137	sc184_rep1_dup2_mod_peak_11328	42	.	45833728	45834137	0	1	409	45833724	cluster_4
chr11	12036492	12037664	sc184_rep1_dup2_mod_peak_1603	84	.	12036492	12037664	0	1	1172	12036491	cluster_4
chr14	70075116	70075231	sc184_rep1_dup2_mod_peak_4064	58	.	70075116	70075231	0	1	115	70075109	cluster_4
chr1	56972580	56972677	sc184_rep1_dup2_mod_peak_175	27	.	56972580	56972677	0	1	97	56972575	cluster_4
chr6	85511620	85512343	sc184_rep1_dup2_mod_peak_10691	68	.	85511620	85512343	0	1	723	85511612	cluster_4
chr3	107459770	107459948	sc184_rep1_dup2_mod_peak_8200	42	.	107459770	107459948	0	1	178	107459769	cluster_4
chr19	46317904	46318116	sc184_rep1_dup2_mod_peak_6588	58	.	46317904	46318116	0	1	212	46317900	cluster_4
chr6	85513329	85513516	sc184_rep1_dup2_mod_peak_10692	30	.	85513329	85513516	0	1	187	85513321	cluster_4
chr2	19452356	19452463	sc184_rep1_dup2_mod_peak_6817	42	.	19452356	19452463	0	1	107	19452355	cluster_4
chr4	120268097	120268996	sc184_rep1_dup2_mod_peak_8911	153	.	120268097	120268996	0	1	899	120268096	cluster_4
chr11	98334380	98334575	sc184_rep1_dup2_mod_peak_2255	34	.	98334380	98334575	0	1	195	98334371	cluster_4
chr5	28209710	28209852	sc184_rep1_dup2_mod_peak_9560	75	.	28209710	28209852	0	1	142	28209708	cluster_4
chr1	74791926	74792050	sc184_rep1_dup2_mod_peak_264	49	.	74791926	74792050	0	1	124	74791919	cluster_4
chr5	140610753	140610878	sc184_rep1_dup2_mod_peak_10274	84	.	140610753	140610878	0	1	125	140610752	cluster_4
chr7	44352119	44352262	sc184_rep1_dup2_mod_peak_11272	42	.	44352119	44352262	0	1	143	44352115	cluster_4
chr2	29253482	29253619	sc184_rep1_dup2_mod_peak_6900	50	.	29253482	29253619	0	1	137	29253480	cluster_4
chr8	89042710	89042812	sc184_rep1_dup2_mod_peak_12417	60	.	89042710	89042812	0	1	102	89042702	cluster_4
chrX	169991247	169991414	sc184_rep1_dup2_mod_peak_13729	21	.	169991247	169991414	0	1	167	169991246	cluster_4
chr7	44590966	44591437	sc184_rep1_dup2_mod_peak_11280	49	.	44590966	44591437	0	1	471	44590962	cluster_4
chr10	67535349	67535446	sc184_rep1_dup2_mod_peak_1081	49	.	67535349	67535446	0	1	97	67535343	cluster_4
chr1	120341001	120341128	sc184_rep1_dup2_mod_peak_496	66	.	120341001	120341128	0	1	127	120341000	cluster_4
chr13	22006098	22006200	sc184_rep1_dup2_mod_peak_3239	42	.	22006098	22006200	0	1	102	22006096	cluster_4
chr17	83631479	83631865	sc184_rep1_dup2_mod_peak_5787	84	.	83631479	83631865	0	1	386	83631471	cluster_4
chr5	118028152	118028337	sc184_rep1_dup2_mod_peak_10016	58	.	118028152	118028337	0	1	185	118028151	cluster_4
chr15	85576226	85576426	sc184_rep1_dup2_mod_peak_4559	34	.	85576226	85576426	0	1	200	85576218	cluster_4
chr4	129984929	129985040	sc184_rep1_dup2_mod_peak_9027	23	.	129984929	129985040	0	1	111	129984928	cluster_4
chr11	4746155	4747099	sc184_rep1_dup2_mod_peak_1552	164	.	4746155	4747099	0	1	944	4746151	cluster_4
chr5	29468105	29468202	sc184_rep1_dup2_mod_peak_9569	34	.	29468105	29468202	0	1	97	29468103	cluster_4
chr11	101170361	101170566	sc184_rep1_dup2_mod_peak_2303	42	.	101170361	101170566	0	1	205	101170360	cluster_4
chr8	76902055	76902308	sc184_rep1_dup2_mod_peak_12309	34	.	76902055	76902308	0	1	253	76902048	cluster_4
chr5	118027577	118027912	sc184_rep1_dup2_mod_peak_10015	75	.	118027577	118027912	0	1	335	118027576	cluster_4
chr4	148164101	148164386	sc184_rep1_dup2_mod_peak_9315	66	.	148164101	148164386	0	1	285	148164100	cluster_4
chr10	52027780	52027941	sc184_rep1_dup2_mod_peak_992	27	.	52027780	52027941	0	1	161	52027775	cluster_4
chr11	120660651	120661194	sc184_rep1_dup2_mod_peak_2573	123	.	120660651	120661194	0	1	543	120660650	cluster_4
chr5	52113618	52113781	sc184_rep1_dup2_mod_peak_9697	49	.	52113618	52113781	0	1	163	52113613	cluster_4
chr16	92698548	92698739	sc184_rep1_dup2_mod_peak_5140	58	.	92698548	92698739	0	1	191	92698539	cluster_4
chr4	152290346	152290653	sc184_rep1_dup2_mod_peak_9376	72	.	152290346	152290653	0	1	307	152290345	cluster_4
chr7	79515256	79515686	sc184_rep1_dup2_mod_peak_11475	84	.	79515256	79515686	0	1	430	79515249	cluster_4
chr8	76899095	76899233	sc184_rep1_dup2_mod_peak_12307	14	.	76899095	76899233	0	1	138	76899088	cluster_4
chr14	122464214	122464872	sc184_rep1_dup2_mod_peak_4184	58	.	122464214	122464872	0	1	658	122464213	cluster_4
chr2	180776627	180776850	sc184_rep1_dup2_mod_peak_7763	27	.	180776627	180776850	0	1	223	180776626	cluster_4
chr18	42394361	42394458	sc184_rep1_dup2_mod_peak_6024	34	.	42394361	42394458	0	1	97	42394357	cluster_4
chr2	26206470	26206728	sc184_rep1_dup2_mod_peak_6861	34	.	26206470	26206728	0	1	258	26206468	cluster_4
chr2	172550892	172551349	sc184_rep1_dup2_mod_peak_7709	58	.	172550892	172551349	0	1	457	172550891	cluster_4
chr1	64737430	64737562	sc184_rep1_dup2_mod_peak_221	85	.	64737430	64737562	0	1	132	64737424	cluster_4
chr15	7810348	7810507	sc184_rep1_dup2_mod_peak_4208	42	.	7810348	7810507	0	1	159	7810341	cluster_4
chr11	4745734	4745970	sc184_rep1_dup2_mod_peak_1551	27	.	4745734	4745970	0	1	236	4745730	cluster_4
chr15	76229488	76229639	sc184_rep1_dup2_mod_peak_4425	42	.	76229488	76229639	0	1	151	76229481	cluster_4
chr5	125532406	125532732	sc184_rep1_dup2_mod_peak_10135	143	.	125532406	125532732	0	1	326	125532405	cluster_4
chr11	95120085	95120264	sc184_rep1_dup2_mod_peak_2175	37	.	95120085	95120264	0	1	179	95120076	cluster_4
chr18	64333164	64333533	sc184_rep1_dup2_mod_peak_6106	103	.	64333164	64333533	0	1	369	64333158	cluster_4
chr11	116109627	116110222	sc184_rep1_dup2_mod_peak_2469	133	.	116109627	116110222	0	1	595	116109626	cluster_4
chr1	56972242	56972346	sc184_rep1_dup2_mod_peak_174	42	.	56972242	56972346	0	1	104	56972237	cluster_4
chr15	74519414	74519757	sc184_rep1_dup2_mod_peak_4389	153	.	74519414	74519757	0	1	343	74519407	cluster_4
chr13	53472494	53472684	sc184_rep1_dup2_mod_peak_3425	113	.	53472494	53472684	0	1	190	53472489	cluster_4
chr2	18694182	18694627	sc184_rep1_dup2_mod_peak_6813	103	.	18694182	18694627	0	1	445	18694181	cluster_4
chr7	137322498	137323015	sc184_rep1_dup2_mod_peak_11803	293	.	137322498	137323015	0	1	517	137322497	cluster_4
chr19	5560790	5561077	sc184_rep1_dup2_mod_peak_6280	42	.	5560790	5561077	0	1	287	5560785	cluster_4
chr2	118901166	118902381	sc184_rep1_dup2_mod_peak_7324	220	.	118901166	118902381	0	1	1215	118901165	cluster_4
chr4	129986315	129986412	sc184_rep1_dup2_mod_peak_9028	42	.	129986315	129986412	0	1	97	129986314	cluster_4
chr12	53248469	53248682	sc184_rep1_dup2_mod_peak_2757	37	.	53248469	53248682	0	1	213	53248464	cluster_4
chr4	136248078	136248341	sc184_rep1_dup2_mod_peak_9131	58	.	136248078	136248341	0	1	263	136248077	cluster_4
chr5	57719579	57719827	sc184_rep1_dup2_mod_peak_9714	58	.	57719579	57719827	0	1	248	57719574	cluster_4
chr4	152286972	152287069	sc184_rep1_dup2_mod_peak_9375	21	.	152286972	152287069	0	1	97	152286971	cluster_4
chr18	80708330	80708653	sc184_rep1_dup2_mod_peak_6204	66	.	80708330	80708653	0	1	323	80708322	cluster_4
chr1	74782066	74782163	sc184_rep1_dup2_mod_peak_262	34	.	74782066	74782163	0	1	97	74782059	cluster_4
chr8	14095819	14095966	sc184_rep1_dup2_mod_peak_11939	49	.	14095819	14095966	0	1	147	14095818	cluster_4
chr1	64737705	64737956	sc184_rep1_dup2_mod_peak_222	123	.	64737705	64737956	0	1	251	64737699	cluster_4
chr4	136248822	136248919	sc184_rep1_dup2_mod_peak_9132	58	.	136248822	136248919	0	1	97	136248821	cluster_4
chr4	148806904	148807013	sc184_rep1_dup2_mod_peak_9322	27	.	148806904	148807013	0	1	109	148806903	cluster_4
chr2	25181349	25181446	sc184_rep1_dup2_mod_peak_6841	27	.	25181349	25181446	0	1	97	25181347	cluster_4
chr4	154139766	154140081	sc184_rep1_dup2_mod_peak_9393	85	.	154139766	154140081	0	1	315	154139765	cluster_4
chr4	154140206	154140417	sc184_rep1_dup2_mod_peak_9394	49	.	154140206	154140417	0	1	211	154140205	cluster_4
chr1	74807451	74807567	sc184_rep1_dup2_mod_peak_268	14	.	74807451	74807567	0	1	116	74807444	cluster_4
chr2	25180876	25181078	sc184_rep1_dup2_mod_peak_6840	84	.	25180876	25181078	0	1	202	25180874	cluster_4
chr18	42401325	42401554	sc184_rep1_dup2_mod_peak_6025	27	.	42401325	42401554	0	1	229	42401321	cluster_4
chr9	21244464	21244769	sc184_rep1_dup2_mod_peak_12805	49	.	21244464	21244769	0	1	305	21244462	cluster_4
chr8	121127833	121128037	sc184_rep1_dup2_mod_peak_12605	66	.	121127833	121128037	0	1	204	121127832	cluster_4
chr17	23746007	23746151	sc184_rep1_dup2_mod_peak_5299	58	.	23746007	23746151	0	1	144	23746005	cluster_4
chr18	80712980	80713284	sc184_rep1_dup2_mod_peak_6205	58	.	80712980	80713284	0	1	304	80712972	cluster_4
chr17	27511996	27512462	sc184_rep1_dup2_mod_peak_5375	66	.	27511996	27512462	0	1	466	27511994	cluster_4
chr17	27512584	27512751	sc184_rep1_dup2_mod_peak_5376	42	.	27512584	27512751	0	1	167	27512582	cluster_4
chr19	6498137	6498530	sc184_rep1_dup2_mod_peak_6321	75	.	6498137	6498530	0	1	393	6498131	cluster_4
chr17	27513584	27513681	sc184_rep1_dup2_mod_peak_5378	27	.	27513584	27513681	0	1	97	27513582	cluster_4
chr17	27512899	27513426	sc184_rep1_dup2_mod_peak_5377	93	.	27512899	27513426	0	1	527	27512897	cluster_4
chr19	54046966	54047327	sc184_rep1_dup2_mod_peak_6642	113	.	54046966	54047327	0	1	361	54046961	cluster_4
chr16	17833669	17834261	sc184_rep1_dup2_mod_peak_4870	84	.	17833669	17834261	0	1	592	17833668	cluster_4
chrUn_JH584304	59553	59744	sc184_rep1_dup2_mod_peak_13542	48	.	59553	59744	0	1	191	59548	cluster_4
chr14	58070706	58070881	sc184_rep1_dup2_mod_peak_3996	20	.	58070706	58070881	0	1	175	58070701	cluster_4
chr5	29467817	29467975	sc184_rep1_dup2_mod_peak_9568	34	.	29467817	29467975	0	1	158	29467815	cluster_4
chr4	91371998	91372118	sc184_rep1_dup2_mod_peak_8737	34	.	91371998	91372118	0	1	120	91371989	cluster_4
chr16	17914460	17914632	sc184_rep1_dup2_mod_peak_4872	20	.	17914460	17914632	0	1	172	17914459	cluster_4
chr5	146260951	146261379	sc184_rep1_dup2_mod_peak_10334	1516	.	146260951	146261379	0	1	428	146260950	cluster_4
chr14	104473298	104473395	sc184_rep1_dup2_mod_peak_4142	34	.	104473298	104473395	0	1	97	104473297	cluster_4
chr7	5056686	5057015	sc184_rep1_dup2_mod_peak_10996	58	.	5056686	5057015	0	1	329	5056681	cluster_4
chr15	31367124	31367248	sc184_rep1_dup2_mod_peak_4262	58	.	31367124	31367248	0	1	124	31367121	cluster_4
chr2	18698997	18699204	sc184_rep1_dup2_mod_peak_6814	60	.	18698997	18699204	0	1	207	18698996	cluster_4
chr13	51567455	51567564	sc184_rep1_dup2_mod_peak_3415	34	.	51567455	51567564	0	1	109	51567450	cluster_4
chr8	47413353	47413674	sc184_rep1_dup2_mod_peak_12132	244	.	47413353	47413674	0	1	321	47413349	cluster_4
chr15	31366227	31366497	sc184_rep1_dup2_mod_peak_4261	31	.	31366227	31366497	0	1	270	31366224	cluster_4
chrUn_JH584304	59040	59178	sc184_rep1_dup2_mod_peak_13541	25	.	59040	59178	0	1	138	59035	cluster_4
chr11	119042954	119043192	sc184_rep1_dup2_mod_peak_2515	66	.	119042954	119043192	0	1	238	119042953	cluster_4
chr2	69585838	69586183	sc184_rep1_dup2_mod_peak_7105	27	.	69585838	69586183	0	1	345	69585832	cluster_4
chr13	51566965	51567299	sc184_rep1_dup2_mod_peak_3414	58	.	51566965	51567299	0	1	334	51566960	cluster_4
chr18	76846710	76846807	sc184_rep1_dup2_mod_peak_6178	27	.	76846710	76846807	0	1	97	76846703	cluster_4
chr6	87732703	87732835	sc184_rep1_dup2_mod_peak_10706	34	.	87732703	87732835	0	1	132	87732695	cluster_4
chr18	74442223	74442602	sc184_rep1_dup2_mod_peak_6161	220	.	74442223	74442602	0	1	379	74442216	cluster_4
chr18	74442857	74442954	sc184_rep1_dup2_mod_peak_6162	49	.	74442857	74442954	0	1	97	74442850	cluster_4
chr17	44735940	44736531	sc184_rep1_dup2_mod_peak_5544	113	.	44735940	44736531	0	1	591	44735936	cluster_4
chr5	137031461	137031618	sc184_rep1_dup2_mod_peak_10220	14	.	137031461	137031618	0	1	157	137031460	cluster_4
chr5	67216469	67216602	sc184_rep1_dup2_mod_peak_9743	27	.	67216469	67216602	0	1	133	67216463	cluster_4
chr11	4947788	4947901	sc184_rep1_dup2_mod_peak_1555	58	.	4947788	4947901	0	1	113	4947784	cluster_4
chr11	119090801	119091259	sc184_rep1_dup2_mod_peak_2521	58	.	119090801	119091259	0	1	458	119090800	cluster_4
chr19	54045363	54045460	sc184_rep1_dup2_mod_peak_6641	49	.	54045363	54045460	0	1	97	54045358	cluster_4
chr1	190174938	190175182	sc184_rep1_dup2_mod_peak_810	42	.	190174938	190175182	0	1	244	190174937	cluster_4
chr5	139557978	139558246	sc184_rep1_dup2_mod_peak_10258	34	.	139557978	139558246	0	1	268	139557977	cluster_4
chr11	66525721	66526236	sc184_rep1_dup2_mod_peak_1874	68	.	66525721	66526236	0	1	515	66525715	cluster_4
chr19	44836191	44836556	sc184_rep1_dup2_mod_peak_6557	34	.	44836191	44836556	0	1	365	44836187	cluster_4
chr17	79715603	79715915	sc184_rep1_dup2_mod_peak_5763	153	.	79715603	79715915	0	1	312	79715596	cluster_4
chr11	103360283	103360614	sc184_rep1_dup2_mod_peak_2352	66	.	103360283	103360614	0	1	331	103360282	cluster_4
chr8	121128235	121128622	sc184_rep1_dup2_mod_peak_12606	84	.	121128235	121128622	0	1	387	121128234	cluster_4
chr12	83486982	83487080	sc184_rep1_dup2_mod_peak_2925	60	.	83486982	83487080	0	1	98	83486974	cluster_4
chr13	3358450	3358559	sc184_rep1_dup2_mod_peak_3171	66	.	3358450	3358559	0	1	109	3358447	cluster_4
chr2	70472115	70472311	sc184_rep1_dup2_mod_peak_7111	58	.	70472115	70472311	0	1	196	70472108	cluster_4
chr7	101821870	101822053	sc184_rep1_dup2_mod_peak_11594	58	.	101821870	101822053	0	1	183	101821869	cluster_4
chr19	54045024	54045134	sc184_rep1_dup2_mod_peak_6640	20	.	54045024	54045134	0	1	110	54045019	cluster_4
chr7	44591566	44591784	sc184_rep1_dup2_mod_peak_11281	17	.	44591566	44591784	0	1	218	44591562	cluster_4
chr6	31563608	31564073	sc184_rep1_dup2_mod_peak_10472	52	.	31563608	31564073	0	1	465	31563605	cluster_4
chr11	4947174	4947563	sc184_rep1_dup2_mod_peak_1554	133	.	4947174	4947563	0	1	389	4947170	cluster_4
chr12	72945529	72945816	sc184_rep1_dup2_mod_peak_2843	113	.	72945529	72945816	0	1	287	72945522	cluster_4
chr2	119742155	119742632	sc184_rep1_dup2_mod_peak_7341	609	.	119742155	119742632	0	1	477	119742154	cluster_4
chr4	154142306	154142587	sc184_rep1_dup2_mod_peak_9395	113	.	154142306	154142587	0	1	281	154142305	cluster_4
chr8	106135796	106135968	sc184_rep1_dup2_mod_peak_12497	20	.	106135796	106135968	0	1	172	106135795	cluster_4
chr11	87764715	87764892	sc184_rep1_dup2_mod_peak_2137	34	.	87764715	87764892	0	1	177	87764707	cluster_4
chr19	44835504	44835824	sc184_rep1_dup2_mod_peak_6556	27	.	44835504	44835824	0	1	320	44835500	cluster_4
chr7	144861647	144861744	sc184_rep1_dup2_mod_peak_11880	27	.	144861647	144861744	0	1	97	144861646	cluster_4
chr7	81454281	81454558	sc184_rep1_dup2_mod_peak_11502	58	.	81454281	81454558	0	1	277	81454273	cluster_4
chr7	81454670	81454808	sc184_rep1_dup2_mod_peak_11503	123	.	81454670	81454808	0	1	138	81454662	cluster_4
chr6	145865524	145865764	sc184_rep1_dup2_mod_peak_10952	133	.	145865524	145865764	0	1	240	145865523	cluster_4
chr7	81453541	81453865	sc184_rep1_dup2_mod_peak_11501	84	.	81453541	81453865	0	1	324	81453533	cluster_4
chr4	48051672	48051770	sc184_rep1_dup2_mod_peak_8612	58	.	48051672	48051770	0	1	98	48051668	cluster_4
chr6	145863202	145863521	sc184_rep1_dup2_mod_peak_10951	75	.	145863202	145863521	0	1	319	145863201	cluster_4
chr3	103576325	103576489	sc184_rep1_dup2_mod_peak_8170	42	.	103576325	103576489	0	1	164	103576324	cluster_4
chr7	144861401	144861498	sc184_rep1_dup2_mod_peak_11879	42	.	144861401	144861498	0	1	97	144861400	cluster_4
chr1	42704321	42704441	sc184_rep1_dup2_mod_peak_128	49	.	42704321	42704441	0	1	120	42704317	cluster_4
chr6	39871802	39871930	sc184_rep1_dup2_mod_peak_10514	20	.	39871802	39871930	0	1	128	39871799	cluster_4
chr5	36868813	36868910	sc184_rep1_dup2_mod_peak_9660	20	.	36868813	36868910	0	1	97	36868810	cluster_4
chr6	8948590	8948770	sc184_rep1_dup2_mod_peak_10402	93	.	8948590	8948770	0	1	180	8948582	cluster_4
chr1	74772056	74772343	sc184_rep1_dup2_mod_peak_260	75	.	74772056	74772343	0	1	287	74772049	cluster_4
chr16	17914846	17915031	sc184_rep1_dup2_mod_peak_4873	66	.	17914846	17915031	0	1	185	17914845	cluster_4
chr14	21983295	21983440	sc184_rep1_dup2_mod_peak_3792	27	.	21983295	21983440	0	1	145	21983293	cluster_4
chr7	44357325	44357422	sc184_rep1_dup2_mod_peak_11274	42	.	44357325	44357422	0	1	97	44357321	cluster_4
chr11	68399865	68400086	sc184_rep1_dup2_mod_peak_1885	34	.	68399865	68400086	0	1	221	68399859	cluster_4
chr1	74771659	74771832	sc184_rep1_dup2_mod_peak_259	93	.	74771659	74771832	0	1	173	74771652	cluster_4
chr11	104231187	104231722	sc184_rep1_dup2_mod_peak_2361	175	.	104231187	104231722	0	1	535	104231186	cluster_4
chr12	111671676	111671866	sc184_rep1_dup2_mod_peak_3094	27	.	111671676	111671866	0	1	190	111671675	cluster_4
chr3	17786495	17786642	sc184_rep1_dup2_mod_peak_7820	66	.	17786495	17786642	0	1	147	17786494	cluster_4
chr5	36869905	36870075	sc184_rep1_dup2_mod_peak_9661	27	.	36869905	36870075	0	1	170	36869902	cluster_4
chr2	172551517	172551730	sc184_rep1_dup2_mod_peak_7710	42	.	172551517	172551730	0	1	213	172551516	cluster_4
chr3	87795715	87795832	sc184_rep1_dup2_mod_peak_8011	42	.	87795715	87795832	0	1	117	87795707	cluster_4
chr11	82389450	82389576	sc184_rep1_dup2_mod_peak_2069	34	.	82389450	82389576	0	1	126	82389442	cluster_4
chr2	105122995	105123310	sc184_rep1_dup2_mod_peak_7287	49	.	105122995	105123310	0	1	315	105122994	cluster_4
chr6	127768993	127769401	sc184_rep1_dup2_mod_peak_10907	103	.	127768993	127769401	0	1	408	127768992	cluster_4
chr3	87794827	87795230	sc184_rep1_dup2_mod_peak_8010	34	.	87794827	87795230	0	1	403	87794819	cluster_4
chr5	32135488	32135774	sc184_rep1_dup2_mod_peak_9598	49	.	32135488	32135774	0	1	286	32135485	cluster_4
chr11	75172909	75173006	sc184_rep1_dup2_mod_peak_1980	27	.	75172909	75173006	0	1	97	75172902	cluster_4
chr3	88023194	88023391	sc184_rep1_dup2_mod_peak_8019	27	.	88023194	88023391	0	1	197	88023186	cluster_4
chr3	102011743	102011926	sc184_rep1_dup2_mod_peak_8161	20	.	102011743	102011926	0	1	183	102011742	cluster_4
chr4	140246185	140246325	sc184_rep1_dup2_mod_peak_9195	27	.	140246185	140246325	0	1	140	140246184	cluster_4
chr11	118908971	118909147	sc184_rep1_dup2_mod_peak_2510	20	.	118908971	118909147	0	1	176	118908970	cluster_4
chr5	33997230	33997514	sc184_rep1_dup2_mod_peak_9623	58	.	33997230	33997514	0	1	284	33997227	cluster_4
chr11	118909300	118909397	sc184_rep1_dup2_mod_peak_2511	34	.	118909300	118909397	0	1	97	118909299	cluster_4
chr5	33996676	33997109	sc184_rep1_dup2_mod_peak_9622	90	.	33996676	33997109	0	1	433	33996673	cluster_4
chr2	164404457	164404732	sc184_rep1_dup2_mod_peak_7622	42	.	164404457	164404732	0	1	275	164404456	cluster_4
chr12	86422361	86422506	sc184_rep1_dup2_mod_peak_2960	27	.	86422361	86422506	0	1	145	86422353	cluster_4
chr18	80707786	80708025	sc184_rep1_dup2_mod_peak_6203	66	.	80707786	80708025	0	1	239	80707778	cluster_4
chr5	33995920	33996017	sc184_rep1_dup2_mod_peak_9621	42	.	33995920	33996017	0	1	97	33995917	cluster_4
chr6	70956798	70957034	sc184_rep1_dup2_mod_peak_10634	27	.	70956798	70957034	0	1	236	70956791	cluster_4
chr2	90889669	90889799	sc184_rep1_dup2_mod_peak_7219	84	.	90889669	90889799	0	1	130	90889660	cluster_4
chr1	127677638	127677867	sc184_rep1_dup2_mod_peak_505	49	.	127677638	127677867	0	1	229	127677637	cluster_4
chr1	127677367	127677476	sc184_rep1_dup2_mod_peak_504	58	.	127677367	127677476	0	1	109	127677366	cluster_4
chr2	74762957	74763436	sc184_rep1_dup2_mod_peak_7165	49	.	74762957	74763436	0	1	479	74762950	cluster_4
chr12	76405240	76405376	sc184_rep1_dup2_mod_peak_2872	34	.	76405240	76405376	0	1	136	76405233	cluster_4
chr12	80757578	80757754	sc184_rep1_dup2_mod_peak_2907	37	.	80757578	80757754	0	1	176	80757570	cluster_4
chr12	80757886	80758006	sc184_rep1_dup2_mod_peak_2908	60	.	80757886	80758006	0	1	120	80757878	cluster_4
chr12	80758213	80758999	sc184_rep1_dup2_mod_peak_2909	93	.	80758213	80758999	0	1	786	80758205	cluster_4
chr15	103168999	103169287	sc184_rep1_dup2_mod_peak_4761	34	.	103168999	103169287	0	1	288	103168998	cluster_4
chr6	84584729	84585062	sc184_rep1_dup2_mod_peak_10681	44	.	84584729	84585062	0	1	333	84584721	cluster_4
chr12	86421687	86421828	sc184_rep1_dup2_mod_peak_2959	34	.	86421687	86421828	0	1	141	86421679	cluster_4
chr2	130576353	130576654	sc184_rep1_dup2_mod_peak_7413	66	.	130576353	130576654	0	1	301	130576352	cluster_4
chr13	38345853	38346074	sc184_rep1_dup2_mod_peak_3333	66	.	38345853	38346074	0	1	221	38345850	cluster_4
chr12	80759157	80759354	sc184_rep1_dup2_mod_peak_2910	37	.	80759157	80759354	0	1	197	80759149	cluster_4
chr8	89041151	89041367	sc184_rep1_dup2_mod_peak_12416	27	.	89041151	89041367	0	1	216	89041143	cluster_4
chr4	150033349	150033446	sc184_rep1_dup2_mod_peak_9338	42	.	150033349	150033446	0	1	97	150033348	cluster_4
chr1	62706623	62706853	sc184_rep1_dup2_mod_peak_208	34	.	62706623	62706853	0	1	230	62706617	cluster_4
chr7	142664173	142664340	sc184_rep1_dup2_mod_peak_11857	58	.	142664173	142664340	0	1	167	142664172	cluster_4
chr15	82212779	82212885	sc184_rep1_dup2_mod_peak_4522	66	.	82212779	82212885	0	1	106	82212771	cluster_4
chr9	58822792	58823986	sc184_rep1_dup2_mod_peak_13011	143	.	58822792	58823986	0	1	1194	58822787	cluster_4
chr11	49609522	49609933	sc184_rep1_dup2_mod_peak_1725	58	.	49609522	49609933	0	1	411	49609518	cluster_4
chr17	87797035	87797254	sc184_rep1_dup2_mod_peak_5825	20	.	87797035	87797254	0	1	219	87797027	cluster_4
chr17	87797379	87797534	sc184_rep1_dup2_mod_peak_5826	20	.	87797379	87797534	0	1	155	87797371	cluster_4
chr15	82212317	82212583	sc184_rep1_dup2_mod_peak_4521	58	.	82212317	82212583	0	1	266	82212309	cluster_4
chr5	137032498	137032703	sc184_rep1_dup2_mod_peak_10221	42	.	137032498	137032703	0	1	205	137032497	cluster_4
chr7	16475963	16476157	sc184_rep1_dup2_mod_peak_11047	49	.	16475963	16476157	0	1	194	16475962	cluster_4
chr9	58824099	58824196	sc184_rep1_dup2_mod_peak_13012	42	.	58824099	58824196	0	1	97	58824094	cluster_4
chr7	128417927	128418187	sc184_rep1_dup2_mod_peak_11749	93	.	128417927	128418187	0	1	260	128417926	cluster_4
chr15	72547635	72547732	sc184_rep1_dup2_mod_peak_4371	42	.	72547635	72547732	0	1	97	72547628	cluster_4
chr7	128418426	128418523	sc184_rep1_dup2_mod_peak_11750	49	.	128418426	128418523	0	1	97	128418425	cluster_4
chr8	124793987	124794635	sc184_rep1_dup2_mod_peak_12677	113	.	124793987	124794635	0	1	648	124793986	cluster_4
chr8	124793521	124793662	sc184_rep1_dup2_mod_peak_12676	58	.	124793521	124793662	0	1	141	124793520	cluster_4
chr2	90885856	90886073	sc184_rep1_dup2_mod_peak_7218	66	.	90885856	90886073	0	1	217	90885847	cluster_4
chr9	78442786	78443028	sc184_rep1_dup2_mod_peak_13177	34	.	78442786	78443028	0	1	242	78442779	cluster_4
chr8	124793037	124793307	sc184_rep1_dup2_mod_peak_12675	66	.	124793037	124793307	0	1	270	124793036	cluster_4
chr6	31220446	31220562	sc184_rep1_dup2_mod_peak_10468	75	.	31220446	31220562	0	1	116	31220443	cluster_4
chr12	112143935	112144175	sc184_rep1_dup2_mod_peak_3101	49	.	112143935	112144175	0	1	240	112143934	cluster_4
chr13	116309793	116310108	sc184_rep1_dup2_mod_peak_3717	113	.	116309793	116310108	0	1	315	116309792	cluster_4
chr17	87798492	87798707	sc184_rep1_dup2_mod_peak_5827	34	.	87798492	87798707	0	1	215	87798484	cluster_4
chr13	114458551	114458852	sc184_rep1_dup2_mod_peak_3712	14	.	114458551	114458852	0	1	301	114458550	cluster_4
chr10	22148666	22148872	sc184_rep1_dup2_mod_peak_904	85	.	22148666	22148872	0	1	206	22148664	cluster_4
chr4	148804203	148804390	sc184_rep1_dup2_mod_peak_9321	75	.	148804203	148804390	0	1	187	148804202	cluster_4
chr4	41730042	41730189	sc184_rep1_dup2_mod_peak_8546	34	.	41730042	41730189	0	1	147	41730038	cluster_4
chr8	91799778	91800265	sc184_rep1_dup2_mod_peak_12424	58	.	91799778	91800265	0	1	487	91799769	cluster_4
chr11	3196208	3196464	sc184_rep1_dup2_mod_peak_1526	26	.	3196208	3196464	0	1	256	3196205	cluster_4
chr4	153481935	153482180	sc184_rep1_dup2_mod_peak_9382	49	.	153481935	153482180	0	1	245	153481934	cluster_4
chr4	46991227	46991760	sc184_rep1_dup2_mod_peak_8600	123	.	46991227	46991760	0	1	533	46991223	cluster_4
chr9	21248422	21248615	sc184_rep1_dup2_mod_peak_12806	34	.	21248422	21248615	0	1	193	21248420	cluster_4
chr11	3193024	3194019	sc184_rep1_dup2_mod_peak_1525	398	.	3193024	3194019	0	1	995	3193021	cluster_4
chr4	153482373	153482472	sc184_rep1_dup2_mod_peak_9383	49	.	153482373	153482472	0	1	99	153482372	cluster_4
chr19	47015222	47015409	sc184_rep1_dup2_mod_peak_6602	49	.	47015222	47015409	0	1	187	47015218	cluster_4
chr16	20591288	20591432	sc184_rep1_dup2_mod_peak_4912	49	.	20591288	20591432	0	1	144	20591286	cluster_4
chr13	114459079	114459200	sc184_rep1_dup2_mod_peak_3713	58	.	114459079	114459200	0	1	121	114459078	cluster_4
chr3	131107270	131107404	sc184_rep1_dup2_mod_peak_8284	49	.	131107270	131107404	0	1	134	131107269	cluster_4
chr4	46991918	46992089	sc184_rep1_dup2_mod_peak_8601	58	.	46991918	46992089	0	1	171	46991914	cluster_4
chr4	153482610	153482707	sc184_rep1_dup2_mod_peak_9384	49	.	153482610	153482707	0	1	97	153482609	cluster_4
chr14	61681372	61681482	sc184_rep1_dup2_mod_peak_4019	66	.	61681372	61681482	0	1	110	61681366	cluster_4
chr12	98574681	98575095	sc184_rep1_dup2_mod_peak_2987	43	.	98574681	98575095	0	1	414	98574672	cluster_4
chr11	104133692	104133935	sc184_rep1_dup2_mod_peak_2360	49	.	104133692	104133935	0	1	243	104133691	cluster_4
chr19	26607191	26607706	sc184_rep1_dup2_mod_peak_6444	66	.	26607191	26607706	0	1	515	26607189	cluster_4
chr4	9844090	9844220	sc184_rep1_dup2_mod_peak_8434	58	.	9844090	9844220	0	1	130	9844081	cluster_4
chr7	27336622	27336724	sc184_rep1_dup2_mod_peak_11146	34	.	27336622	27336724	0	1	102	27336620	cluster_4
chr12	55599729	55599916	sc184_rep1_dup2_mod_peak_2780	58	.	55599729	55599916	0	1	187	55599724	cluster_4
chr12	55599283	55599606	sc184_rep1_dup2_mod_peak_2779	93	.	55599283	55599606	0	1	323	55599278	cluster_4
chr5	115193576	115194461	sc184_rep1_dup2_mod_peak_9989	293	.	115193576	115194461	0	1	885	115193575	cluster_4
chr12	55600241	55600607	sc184_rep1_dup2_mod_peak_2781	113	.	55600241	55600607	0	1	366	55600236	cluster_4
chr2	18676331	18676836	sc184_rep1_dup2_mod_peak_6811	196	.	18676331	18676836	0	1	505	18676330	cluster_4
chr16	20590010	20590157	sc184_rep1_dup2_mod_peak_4911	44	.	20590010	20590157	0	1	147	20590008	cluster_4
chr12	112146393	112146490	sc184_rep1_dup2_mod_peak_3102	20	.	112146393	112146490	0	1	97	112146392	cluster_4
chr1	5018208	5018333	sc184_rep1_dup2_mod_peak_9	34	.	5018208	5018333	0	1	125	5018203	cluster_4
chr7	25687818	25688106	sc184_rep1_dup2_mod_peak_11135	123	.	25687818	25688106	0	1	288	25687816	cluster_4
chr2	93956748	93957029	sc184_rep1_dup2_mod_peak_7258	113	.	93956748	93957029	0	1	281	93956739	cluster_4
chr11	103810132	103810384	sc184_rep1_dup2_mod_peak_2357	66	.	103810132	103810384	0	1	252	103810131	cluster_4
chr2	118902622	118902769	sc184_rep1_dup2_mod_peak_7325	42	.	118902622	118902769	0	1	147	118902621	cluster_4
chr10	94943973	94944070	sc184_rep1_dup2_mod_peak_1321	37	.	94943973	94944070	0	1	97	94943964	cluster_4
chr7	123982757	123983729	sc184_rep1_dup2_mod_peak_11696	93	.	123982757	123983729	0	1	972	123982756	cluster_4
chr4	134249814	134249946	sc184_rep1_dup2_mod_peak_9095	42	.	134249814	134249946	0	1	132	134249813	cluster_4
chr4	46992920	46993148	sc184_rep1_dup2_mod_peak_8602	66	.	46992920	46993148	0	1	228	46992916	cluster_4
chr3	84480085	84480517	sc184_rep1_dup2_mod_peak_7991	93	.	84480085	84480517	0	1	432	84480077	cluster_4
chr10	94944337	94944871	sc184_rep1_dup2_mod_peak_1322	44	.	94944337	94944871	0	1	534	94944328	cluster_4
chr15	79505548	79506071	sc184_rep1_dup2_mod_peak_4483	113	.	79505548	79506071	0	1	523	79505541	cluster_4
chr7	25686861	25687271	sc184_rep1_dup2_mod_peak_11134	197	.	25686861	25687271	0	1	410	25686859	cluster_4
chr13	114459486	114459638	sc184_rep1_dup2_mod_peak_3714	68	.	114459486	114459638	0	1	152	114459485	cluster_4
chr11	77930967	77931480	sc184_rep1_dup2_mod_peak_2025	27	.	77930967	77931480	0	1	513	77930960	cluster_4
chr10	44003644	44003846	sc184_rep1_dup2_mod_peak_984	66	.	44003644	44003846	0	1	202	44003640	cluster_4
chr12	76709801	76710039	sc184_rep1_dup2_mod_peak_2875	123	.	76709801	76710039	0	1	238	76709794	cluster_4
chr10	42275017	42275114	sc184_rep1_dup2_mod_peak_966	49	.	42275017	42275114	0	1	97	42275013	cluster_4
chr6	31216430	31216571	sc184_rep1_dup2_mod_peak_10467	32	.	31216430	31216571	0	1	141	31216427	cluster_4
chr7	46396891	46396988	sc184_rep1_dup2_mod_peak_11337	49	.	46396891	46396988	0	1	97	46396887	cluster_4
chr12	76710176	76710297	sc184_rep1_dup2_mod_peak_2876	84	.	76710176	76710297	0	1	121	76710169	cluster_4
chr8	121729874	121730170	sc184_rep1_dup2_mod_peak_12613	103	.	121729874	121730170	0	1	296	121729873	cluster_4
chr15	79804254	79804881	sc184_rep1_dup2_mod_peak_4493	113	.	79804254	79804881	0	1	627	79804247	cluster_4
chr7	46396377	46396766	sc184_rep1_dup2_mod_peak_11336	164	.	46396377	46396766	0	1	389	46396373	cluster_4
chr7	126081922	126082549	sc184_rep1_dup2_mod_peak_11698	175	.	126081922	126082549	0	1	627	126081921	cluster_4
chr4	140243935	140244032	sc184_rep1_dup2_mod_peak_9194	27	.	140243935	140244032	0	1	97	140243934	cluster_4
chr8	84011333	84011537	sc184_rep1_dup2_mod_peak_12352	35	.	84011333	84011537	0	1	204	84011325	cluster_4
chr9	71215601	71215880	sc184_rep1_dup2_mod_peak_13135	133	.	71215601	71215880	0	1	279	71215594	cluster_4
chr15	79803901	79804060	sc184_rep1_dup2_mod_peak_4492	20	.	79803901	79804060	0	1	159	79803894	cluster_4
chr3	104781225	104781453	sc184_rep1_dup2_mod_peak_8180	19	.	104781225	104781453	0	1	228	104781224	cluster_4
chr15	39197330	39198318	sc184_rep1_dup2_mod_peak_4302	84	.	39197330	39198318	0	1	988	39197327	cluster_4
chr7	46397726	46397830	sc184_rep1_dup2_mod_peak_11338	34	.	46397726	46397830	0	1	104	46397722	cluster_4
chr2	84889049	84889146	sc184_rep1_dup2_mod_peak_7204	14	.	84889049	84889146	0	1	97	84889041	cluster_4
chr2	164968335	164968454	sc184_rep1_dup2_mod_peak_7635	52	.	164968335	164968454	0	1	119	164968334	cluster_4
chr5	28118986	28119089	sc184_rep1_dup2_mod_peak_9557	124	.	28118986	28119089	0	1	103	28118984	cluster_4
chr3	116251738	116252069	sc184_rep1_dup2_mod_peak_8230	66	.	116251738	116252069	0	1	331	116251737	cluster_4
chr14	119137642	119138248	sc184_rep1_dup2_mod_peak_4169	44	.	119137642	119138248	0	1	606	119137641	cluster_4
chr12	56699761	56699881	sc184_rep1_dup2_mod_peak_2788	27	.	56699761	56699881	0	1	120	56699756	cluster_4
chr8	12502380	12502481	sc184_rep1_dup2_mod_peak_11922	34	.	12502380	12502481	0	1	101	12502379	cluster_4
chr2	61815314	61815905	sc184_rep1_dup2_mod_peak_7090	113	.	61815314	61815905	0	1	591	61815308	cluster_4
chr10	81136564	81136672	sc184_rep1_dup2_mod_peak_1225	50	.	81136564	81136672	0	1	108	81136556	cluster_4
chr7	45163946	45164191	sc184_rep1_dup2_mod_peak_11301	75	.	45163946	45164191	0	1	245	45163942	cluster_4
chr11	75173421	75173526	sc184_rep1_dup2_mod_peak_1981	58	.	75173421	75173526	0	1	105	75173414	cluster_4
chr14	119138524	119138762	sc184_rep1_dup2_mod_peak_4170	66	.	119138524	119138762	0	1	238	119138523	cluster_4
chr15	39198486	39198758	sc184_rep1_dup2_mod_peak_4303	58	.	39198486	39198758	0	1	272	39198483	cluster_4
chr10	81136068	81136333	sc184_rep1_dup2_mod_peak_1224	49	.	81136068	81136333	0	1	265	81136060	cluster_4
chr11	22859561	22859779	sc184_rep1_dup2_mod_peak_1635	52	.	22859561	22859779	0	1	218	22859559	cluster_4
chr4	114925188	114925580	sc184_rep1_dup2_mod_peak_8849	66	.	114925188	114925580	0	1	392	114925187	cluster_4
chr6	53288035	53288217	sc184_rep1_dup2_mod_peak_10600	58	.	53288035	53288217	0	1	182	53288030	cluster_4
chr10	94945151	94945393	sc184_rep1_dup2_mod_peak_1323	84	.	94945151	94945393	0	1	242	94945142	cluster_4
chr18	75820257	75820354	sc184_rep1_dup2_mod_peak_6174	42	.	75820257	75820354	0	1	97	75820250	cluster_4
chr7	27372278	27372375	sc184_rep1_dup2_mod_peak_11148	49	.	27372278	27372375	0	1	97	27372276	cluster_4
chr7	130936334	130936668	sc184_rep1_dup2_mod_peak_11763	104	.	130936334	130936668	0	1	334	130936333	cluster_4
chr18	75819895	75820145	sc184_rep1_dup2_mod_peak_6173	58	.	75819895	75820145	0	1	250	75819888	cluster_4
chr4	115963065	115963231	sc184_rep1_dup2_mod_peak_8863	42	.	115963065	115963231	0	1	166	115963064	cluster_4
chr1	5022831	5023021	sc184_rep1_dup2_mod_peak_10	75	.	5022831	5023021	0	1	190	5022826	cluster_4
chr10	79916794	79917092	sc184_rep1_dup2_mod_peak_1152	164	.	79916794	79917092	0	1	298	79916787	cluster_4
chr1	39193771	39194023	sc184_rep1_dup2_mod_peak_113	66	.	39193771	39194023	0	1	252	39193768	cluster_4
chr5	33723208	33723428	sc184_rep1_dup2_mod_peak_9618	20	.	33723208	33723428	0	1	220	33723205	cluster_4
chr5	67607646	67607851	sc184_rep1_dup2_mod_peak_9747	24	.	67607646	67607851	0	1	205	67607640	cluster_4
chr5	140611563	140611660	sc184_rep1_dup2_mod_peak_10275	42	.	140611563	140611660	0	1	97	140611562	cluster_4
chr14	57104228	57104640	sc184_rep1_dup2_mod_peak_3985	84	.	57104228	57104640	0	1	412	57104223	cluster_4
chr1	39193366	39193636	sc184_rep1_dup2_mod_peak_112	37	.	39193366	39193636	0	1	270	39193363	cluster_4
chr11	50603122	50603504	sc184_rep1_dup2_mod_peak_1741	123	.	50603122	50603504	0	1	382	50603117	cluster_4
chr9	71215199	71215325	sc184_rep1_dup2_mod_peak_13134	34	.	71215199	71215325	0	1	126	71215192	cluster_4
chr15	39198868	39199096	sc184_rep1_dup2_mod_peak_4304	27	.	39198868	39199096	0	1	228	39198865	cluster_4
chr13	119601346	119601543	sc184_rep1_dup2_mod_peak_3727	135	.	119601346	119601543	0	1	197	119601345	cluster_4
chr11	50601789	50602704	sc184_rep1_dup2_mod_peak_1740	75	.	50601789	50602704	0	1	915	50601784	cluster_4
chr5	33721626	33721723	sc184_rep1_dup2_mod_peak_9617	44	.	33721626	33721723	0	1	97	33721623	cluster_4
chr11	114791755	114791935	sc184_rep1_dup2_mod_peak_2436	84	.	114791755	114791935	0	1	180	114791754	cluster_4
chr9	95559810	95560046	sc184_rep1_dup2_mod_peak_13234	66	.	95559810	95560046	0	1	236	95559801	cluster_4
chr5	73650803	73650900	sc184_rep1_dup2_mod_peak_9763	26	.	73650803	73650900	0	1	97	73650796	cluster_4
chr12	86883541	86883689	sc184_rep1_dup2_mod_peak_2968	49	.	86883541	86883689	0	1	148	86883533	cluster_4
chr9	95559345	95559464	sc184_rep1_dup2_mod_peak_13233	58	.	95559345	95559464	0	1	119	95559336	cluster_4
chr1	62707167	62707264	sc184_rep1_dup2_mod_peak_209	34	.	62707167	62707264	0	1	97	62707161	cluster_4
chr4	137277884	137278069	sc184_rep1_dup2_mod_peak_9146	24	.	137277884	137278069	0	1	185	137277883	cluster_4
chr5	22344284	22345173	sc184_rep1_dup2_mod_peak_9511	197	.	22344284	22345173	0	1	889	22344282	cluster_4
chr9	64386021	64386166	sc184_rep1_dup2_mod_peak_13072	34	.	64386021	64386166	0	1	145	64386015	cluster_4
chr8	106603619	106603804	sc184_rep1_dup2_mod_peak_12504	49	.	106603619	106603804	0	1	185	106603618	cluster_4
chr9	64385762	64385894	sc184_rep1_dup2_mod_peak_13071	68	.	64385762	64385894	0	1	132	64385756	cluster_4
chr8	125910683	125911315	sc184_rep1_dup2_mod_peak_12688	57	.	125910683	125911315	0	1	632	125910682	cluster_4
chr12	86882727	86882862	sc184_rep1_dup2_mod_peak_2967	20	.	86882727	86882862	0	1	135	86882719	cluster_4
chr12	86882363	86882555	sc184_rep1_dup2_mod_peak_2966	42	.	86882363	86882555	0	1	192	86882355	cluster_4
chr8	106603231	106603485	sc184_rep1_dup2_mod_peak_12503	77	.	106603231	106603485	0	1	254	106603230	cluster_4
chr15	99591015	99591264	sc184_rep1_dup2_mod_peak_4698	34	.	99591015	99591264	0	1	249	99591006	cluster_4
chr16	31932873	31933008	sc184_rep1_dup2_mod_peak_4974	103	.	31932873	31933008	0	1	135	31932870	cluster_4
chr12	118836568	118837024	sc184_rep1_dup2_mod_peak_3164	58	.	118836568	118837024	0	1	456	118836567	cluster_4
chr14	39472825	39473468	sc184_rep1_dup2_mod_peak_3879	75	.	39472825	39473468	0	1	643	39472822	cluster_4
chr17	68837076	68837448	sc184_rep1_dup2_mod_peak_5712	103	.	68837076	68837448	0	1	372	68837070	cluster_4
chr12	86881795	86881897	sc184_rep1_dup2_mod_peak_2965	42	.	86881795	86881897	0	1	102	86881787	cluster_4
chr7	5051649	5051763	sc184_rep1_dup2_mod_peak_10995	27	.	5051649	5051763	0	1	114	5051644	cluster_4
chr7	142094865	142095438	sc184_rep1_dup2_mod_peak_11849	93	.	142094865	142095438	0	1	573	142094864	cluster_4
chr14	39472543	39472640	sc184_rep1_dup2_mod_peak_3878	34	.	39472543	39472640	0	1	97	39472540	cluster_4
chr4	137276919	137277720	sc184_rep1_dup2_mod_peak_9145	256	.	137276919	137277720	0	1	801	137276918	cluster_4
chr11	11685459	11685849	sc184_rep1_dup2_mod_peak_1599	66	.	11685459	11685849	0	1	390	11685458	cluster_4
chr12	49401380	49401715	sc184_rep1_dup2_mod_peak_2748	232	.	49401380	49401715	0	1	335	49401376	cluster_4
chr16	31933263	31933400	sc184_rep1_dup2_mod_peak_4975	42	.	31933263	31933400	0	1	137	31933260	cluster_4
chr7	81213094	81213342	sc184_rep1_dup2_mod_peak_11499	58	.	81213094	81213342	0	1	248	81213086	cluster_4
chr11	115265236	115265444	sc184_rep1_dup2_mod_peak_2440	34	.	115265236	115265444	0	1	208	115265235	cluster_4
chr1	89942032	89942154	sc184_rep1_dup2_mod_peak_435	77	.	89942032	89942154	0	1	122	89942024	cluster_4
chr5	73651093	73651314	sc184_rep1_dup2_mod_peak_9764	27	.	73651093	73651314	0	1	221	73651086	cluster_4
chr6	99693438	99693623	sc184_rep1_dup2_mod_peak_10772	20	.	99693438	99693623	0	1	185	99693429	cluster_4
chr10	60107353	60107682	sc184_rep1_dup2_mod_peak_1035	42	.	60107353	60107682	0	1	329	60107347	cluster_4
chr7	81213487	81214036	sc184_rep1_dup2_mod_peak_11500	104	.	81213487	81214036	0	1	549	81213479	cluster_4
chr6	99693171	99693268	sc184_rep1_dup2_mod_peak_10771	58	.	99693171	99693268	0	1	97	99693162	cluster_4
chr1	69106640	69106737	sc184_rep1_dup2_mod_peak_230	42	.	69106640	69106737	0	1	97	69106634	cluster_4
chr4	109666811	109667185	sc184_rep1_dup2_mod_peak_8827	103	.	109666811	109667185	0	1	374	109666810	cluster_4
chr14	29722015	29722136	sc184_rep1_dup2_mod_peak_3832	42	.	29722015	29722136	0	1	121	29722013	cluster_4
chr11	119390062	119390180	sc184_rep1_dup2_mod_peak_2527	49	.	119390062	119390180	0	1	118	119390061	cluster_4
chr4	36951508	36951779	sc184_rep1_dup2_mod_peak_8520	42	.	36951508	36951779	0	1	271	36951505	cluster_4
chr14	29722248	29722549	sc184_rep1_dup2_mod_peak_3833	49	.	29722248	29722549	0	1	301	29722246	cluster_4
chr6	29526560	29526908	sc184_rep1_dup2_mod_peak_10445	164	.	29526560	29526908	0	1	348	29526558	cluster_4
chr6	99692139	99692962	sc184_rep1_dup2_mod_peak_10770	363	.	99692139	99692962	0	1	823	99692130	cluster_4
chr11	44618309	44618489	sc184_rep1_dup2_mod_peak_1706	34	.	44618309	44618489	0	1	180	44618305	cluster_4
chr8	92674275	92674422	sc184_rep1_dup2_mod_peak_12433	66	.	92674275	92674422	0	1	147	92674266	cluster_4
chr10	60106420	60106595	sc184_rep1_dup2_mod_peak_1034	20	.	60106420	60106595	0	1	175	60106414	cluster_4
chr11	18871737	18871834	sc184_rep1_dup2_mod_peak_1611	14	.	18871737	18871834	0	1	97	18871736	cluster_4
chr10	60831214	60831649	sc184_rep1_dup2_mod_peak_1042	123	.	60831214	60831649	0	1	435	60831208	cluster_4
chr17	34630942	34631078	sc184_rep1_dup2_mod_peak_5480	34	.	34630942	34631078	0	1	136	34630939	cluster_4
chr4	41725707	41725804	sc184_rep1_dup2_mod_peak_8545	34	.	41725707	41725804	0	1	97	41725703	cluster_4
chr5	138754693	138755392	sc184_rep1_dup2_mod_peak_10243	175	.	138754693	138755392	0	1	699	138754692	cluster_4
chr5	43234082	43235181	sc184_rep1_dup2_mod_peak_9686	133	.	43234082	43235181	0	1	1099	43234078	cluster_4
chr7	99268804	99268996	sc184_rep1_dup2_mod_peak_11566	42	.	99268804	99268996	0	1	192	99268795	cluster_4
chr4	45826393	45826708	sc184_rep1_dup2_mod_peak_8582	42	.	45826393	45826708	0	1	315	45826389	cluster_4
chr12	109053542	109053884	sc184_rep1_dup2_mod_peak_3065	27	.	109053542	109053884	0	1	342	109053541	cluster_4
chr17	34957780	34957877	sc184_rep1_dup2_mod_peak_5491	20	.	34957780	34957877	0	1	97	34957777	cluster_4
chr1	134646484	134646644	sc184_rep1_dup2_mod_peak_550	58	.	134646484	134646644	0	1	160	134646483	cluster_4
chr1	132191539	132191710	sc184_rep1_dup2_mod_peak_521	14	.	132191539	132191710	0	1	171	132191538	cluster_4
chr11	50851231	50851630	sc184_rep1_dup2_mod_peak_1743	75	.	50851231	50851630	0	1	399	50851226	cluster_4
chr2	131562092	131562439	sc184_rep1_dup2_mod_peak_7428	49	.	131562092	131562439	0	1	347	131562091	cluster_4
chr17	34957457	34957554	sc184_rep1_dup2_mod_peak_5490	27	.	34957457	34957554	0	1	97	34957454	cluster_4
chr8	84977573	84977877	sc184_rep1_dup2_mod_peak_12378	66	.	84977573	84977877	0	1	304	84977565	cluster_4
chr4	36950463	36950597	sc184_rep1_dup2_mod_peak_8519	49	.	36950463	36950597	0	1	134	36950460	cluster_4
chr12	109052370	109053225	sc184_rep1_dup2_mod_peak_3064	153	.	109052370	109053225	0	1	855	109052369	cluster_4
chr17	34971701	34971799	sc184_rep1_dup2_mod_peak_5492	58	.	34971701	34971799	0	1	98	34971698	cluster_4
chr18	36280752	36281424	sc184_rep1_dup2_mod_peak_5989	143	.	36280752	36281424	0	1	672	36280749	cluster_4
chr11	84513617	84513941	sc184_rep1_dup2_mod_peak_2087	49	.	84513617	84513941	0	1	324	84513609	cluster_4
chr4	133497812	133498119	sc184_rep1_dup2_mod_peak_9076	123	.	133497812	133498119	0	1	307	133497811	cluster_4
chr2	109677528	109677755	sc184_rep1_dup2_mod_peak_7298	42	.	109677528	109677755	0	1	227	109677527	cluster_4
chr1	40681170	40681848	sc184_rep1_dup2_mod_peak_123	133	.	40681170	40681848	0	1	678	40681166	cluster_4
chr8	22974760	22975477	sc184_rep1_dup2_mod_peak_12037	153	.	22974760	22975477	0	1	717	22974758	cluster_4
chr10	127165540	127165754	sc184_rep1_dup2_mod_peak_1436	14	.	127165540	127165754	0	1	214	127165539	cluster_4
chr10	30842957	30843147	sc184_rep1_dup2_mod_peak_935	66	.	30842957	30843147	0	1	190	30842954	cluster_4
chr1	132190296	132191035	sc184_rep1_dup2_mod_peak_520	103	.	132190296	132191035	0	1	739	132190295	cluster_4
chr14	24003952	24004619	sc184_rep1_dup2_mod_peak_3797	133	.	24003952	24004619	0	1	667	24003950	cluster_4
chr12	80518762	80519056	sc184_rep1_dup2_mod_peak_2904	93	.	80518762	80519056	0	1	294	80518754	cluster_4
chr19	53677170	53677368	sc184_rep1_dup2_mod_peak_6633	58	.	53677170	53677368	0	1	198	53677165	cluster_4
chr2	103970120	103970489	sc184_rep1_dup2_mod_peak_7279	75	.	103970120	103970489	0	1	369	103970119	cluster_4
chr13	92425931	92426028	sc184_rep1_dup2_mod_peak_3593	49	.	92425931	92426028	0	1	97	92425922	cluster_4
chr8	84977084	84977181	sc184_rep1_dup2_mod_peak_12377	42	.	84977084	84977181	0	1	97	84977076	cluster_4
chr19	7165441	7166003	sc184_rep1_dup2_mod_peak_6340	143	.	7165441	7166003	0	1	562	7165434	cluster_4
chr2	103969725	103969946	sc184_rep1_dup2_mod_peak_7278	60	.	103969725	103969946	0	1	221	103969724	cluster_4
chr12	56700120	56700217	sc184_rep1_dup2_mod_peak_2789	34	.	56700120	56700217	0	1	97	56700115	cluster_4
chr8	87962215	87962312	sc184_rep1_dup2_mod_peak_12402	49	.	87962215	87962312	0	1	97	87962207	cluster_4
chr13	100551415	100551606	sc184_rep1_dup2_mod_peak_3656	42	.	100551415	100551606	0	1	191	100551414	cluster_4
chr13	92426394	92426527	sc184_rep1_dup2_mod_peak_3594	58	.	92426394	92426527	0	1	133	92426385	cluster_4
chr11	53479110	53479348	sc184_rep1_dup2_mod_peak_1770	66	.	53479110	53479348	0	1	238	53479105	cluster_4
chr13	92426847	92426944	sc184_rep1_dup2_mod_peak_3595	34	.	92426847	92426944	0	1	97	92426838	cluster_4
chr6	124996733	124996922	sc184_rep1_dup2_mod_peak_10894	52	.	124996733	124996922	0	1	189	124996732	cluster_4
chr6	124997208	124997363	sc184_rep1_dup2_mod_peak_10895	27	.	124997208	124997363	0	1	155	124997207	cluster_4
chr5	93044935	93045091	sc184_rep1_dup2_mod_peak_9823	32	.	93044935	93045091	0	1	156	93044926	cluster_4
chrX	60892219	60892316	sc184_rep1_dup2_mod_peak_13640	58	.	60892219	60892316	0	1	97	60892213	cluster_4
chr5	93044438	93044545	sc184_rep1_dup2_mod_peak_9822	58	.	93044438	93044545	0	1	107	93044429	cluster_4
chr10	69399243	69399400	sc184_rep1_dup2_mod_peak_1089	49	.	69399243	69399400	0	1	157	69399237	cluster_4
chr2	163204320	163204501	sc184_rep1_dup2_mod_peak_7610	34	.	163204320	163204501	0	1	181	163204319	cluster_4
chr2	32083728	32083825	sc184_rep1_dup2_mod_peak_6969	34	.	32083728	32083825	0	1	97	32083725	cluster_4
chr18	15064529	15064824	sc184_rep1_dup2_mod_peak_5900	49	.	15064529	15064824	0	1	295	15064528	cluster_4
chr16	35154744	35155493	sc184_rep1_dup2_mod_peak_5004	293	.	35154744	35155493	0	1	749	35154741	cluster_4
chrX	93294718	93294817	sc184_rep1_dup2_mod_peak_13660	49	.	93294718	93294817	0	1	99	93294709	cluster_4
chr15	11037138	11037250	sc184_rep1_dup2_mod_peak_4220	27	.	11037138	11037250	0	1	112	11037137	cluster_4
chr2	163202985	163203253	sc184_rep1_dup2_mod_peak_7609	84	.	163202985	163203253	0	1	268	163202984	cluster_4
chr19	53677591	53677718	sc184_rep1_dup2_mod_peak_6634	23	.	53677591	53677718	0	1	127	53677586	cluster_4
chr10	95415615	95415974	sc184_rep1_dup2_mod_peak_1325	123	.	95415615	95415974	0	1	359	95415606	cluster_4
chr6	115994699	115995165	sc184_rep1_dup2_mod_peak_10826	256	.	115994699	115995165	0	1	466	115994698	cluster_4
chr15	98634705	98634899	sc184_rep1_dup2_mod_peak_4672	103	.	98634705	98634899	0	1	194	98634696	cluster_4
chr11	69966581	69966881	sc184_rep1_dup2_mod_peak_1925	34	.	69966581	69966881	0	1	300	69966575	cluster_4
chr6	83087765	83087862	sc184_rep1_dup2_mod_peak_10666	27	.	83087765	83087862	0	1	97	83087757	cluster_4
chr10	95414764	95414977	sc184_rep1_dup2_mod_peak_1324	84	.	95414764	95414977	0	1	213	95414755	cluster_4
chr3	89831703	89831870	sc184_rep1_dup2_mod_peak_8069	75	.	89831703	89831870	0	1	167	89831695	cluster_4
chr11	53479490	53479932	sc184_rep1_dup2_mod_peak_1771	49	.	53479490	53479932	0	1	442	53479485	cluster_4
chr9	111312047	111312251	sc184_rep1_dup2_mod_peak_13370	84	.	111312047	111312251	0	1	204	111312046	cluster_4
chrX	12087451	12087548	sc184_rep1_dup2_mod_peak_13592	14	.	12087451	12087548	0	1	97	12087450	cluster_4
chr9	111311669	111311827	sc184_rep1_dup2_mod_peak_13369	42	.	111311669	111311827	0	1	158	111311668	cluster_4
chr9	111312374	111312719	sc184_rep1_dup2_mod_peak_13371	75	.	111312374	111312719	0	1	345	111312373	cluster_4
chr3	89831163	89831519	sc184_rep1_dup2_mod_peak_8068	68	.	89831163	89831519	0	1	356	89831155	cluster_4
chr19	61199698	61199833	sc184_rep1_dup2_mod_peak_6689	569	.	61199698	61199833	0	1	135	61199692	cluster_4
chr17	66448881	66449590	sc184_rep1_dup2_mod_peak_5705	103	.	66448881	66449590	0	1	709	66448875	cluster_4
chr8	70863132	70863325	sc184_rep1_dup2_mod_peak_12260	14	.	70863132	70863325	0	1	193	70863125	cluster_4
chr10	21160529	21160819	sc184_rep1_dup2_mod_peak_900	58	.	21160529	21160819	0	1	290	21160527	cluster_4
chr17	66448412	66448653	sc184_rep1_dup2_mod_peak_5704	66	.	66448412	66448653	0	1	241	66448406	cluster_4
chr4	133498377	133498543	sc184_rep1_dup2_mod_peak_9077	42	.	133498377	133498543	0	1	166	133498376	cluster_4
chr6	148444489	148444696	sc184_rep1_dup2_mod_peak_10966	42	.	148444489	148444696	0	1	207	148444488	cluster_4
chr18	36287161	36287262	sc184_rep1_dup2_mod_peak_5990	34	.	36287161	36287262	0	1	101	36287158	cluster_4
chr16	35155653	35156131	sc184_rep1_dup2_mod_peak_5005	42	.	35155653	35156131	0	1	478	35155650	cluster_4
chr2	13010511	13010671	sc184_rep1_dup2_mod_peak_6785	19	.	13010511	13010671	0	1	160	13010510	cluster_4
chr17	35700409	35700997	sc184_rep1_dup2_mod_peak_5510	75	.	35700409	35700997	0	1	588	35700406	cluster_4
chr10	127165206	127165406	sc184_rep1_dup2_mod_peak_1435	42	.	127165206	127165406	0	1	200	127165205	cluster_4
chr9	102354333	102354536	sc184_rep1_dup2_mod_peak_13272	66	.	102354333	102354536	0	1	203	102354332	cluster_4
chrX	12080029	12080475	sc184_rep1_dup2_mod_peak_13591	85	.	12080029	12080475	0	1	446	12080028	cluster_4
chr2	79458981	79459087	sc184_rep1_dup2_mod_peak_7181	49	.	79458981	79459087	0	1	106	79458974	cluster_4
chr19	48206122	48206279	sc184_rep1_dup2_mod_peak_6618	34	.	48206122	48206279	0	1	157	48206118	cluster_4
chr19	46135832	46136326	sc184_rep1_dup2_mod_peak_6585	58	.	46135832	46136326	0	1	494	46135828	cluster_4
chr11	115267121	115267275	sc184_rep1_dup2_mod_peak_2441	113	.	115267121	115267275	0	1	154	115267120	cluster_4
chr11	114066441	114067310	sc184_rep1_dup2_mod_peak_2428	123	.	114066441	114067310	0	1	869	114066440	cluster_4
chr11	98545687	98545926	sc184_rep1_dup2_mod_peak_2260	103	.	98545687	98545926	0	1	239	98545678	cluster_4
chr13	69738886	69739229	sc184_rep1_dup2_mod_peak_3527	27	.	69738886	69739229	0	1	343	69738880	cluster_4
chr13	114460375	114460542	sc184_rep1_dup2_mod_peak_3715	42	.	114460375	114460542	0	1	167	114460374	cluster_4
chr6	115993593	115993904	sc184_rep1_dup2_mod_peak_10825	68	.	115993593	115993904	0	1	311	115993592	cluster_4
chr10	7393571	7393686	sc184_rep1_dup2_mod_peak_849	49	.	7393571	7393686	0	1	115	7393564	cluster_4
chr5	119682641	119683010	sc184_rep1_dup2_mod_peak_10035	66	.	119682641	119683010	0	1	369	119682640	cluster_4
chr5	37241993	37242642	sc184_rep1_dup2_mod_peak_9663	66	.	37241993	37242642	0	1	649	37241990	cluster_4
chr4	152282934	152283290	sc184_rep1_dup2_mod_peak_9374	113	.	152282934	152283290	0	1	356	152282933	cluster_4
chr16	35156267	35156615	sc184_rep1_dup2_mod_peak_5006	84	.	35156267	35156615	0	1	348	35156264	cluster_4
chr15	98635012	98635289	sc184_rep1_dup2_mod_peak_4673	75	.	98635012	98635289	0	1	277	98635003	cluster_4
chr17	51832634	51833168	sc184_rep1_dup2_mod_peak_5635	113	.	51832634	51833168	0	1	534	51832629	cluster_4
chr2	150688521	150688742	sc184_rep1_dup2_mod_peak_7489	58	.	150688521	150688742	0	1	221	150688520	cluster_4
chr13	69739577	69740036	sc184_rep1_dup2_mod_peak_3528	93	.	69739577	69740036	0	1	459	69739571	cluster_4
chr4	104367475	104367845	sc184_rep1_dup2_mod_peak_8784	143	.	104367475	104367845	0	1	370	104367474	cluster_4
chr19	6427863	6428197	sc184_rep1_dup2_mod_peak_6320	66	.	6427863	6428197	0	1	334	6427857	cluster_4
chr12	102128845	102129148	sc184_rep1_dup2_mod_peak_3015	27	.	102128845	102129148	0	1	303	102128844	cluster_4
chr5	143370096	143370193	sc184_rep1_dup2_mod_peak_10314	27	.	143370096	143370193	0	1	97	143370095	cluster_4
chr17	45545039	45545136	sc184_rep1_dup2_mod_peak_5550	34	.	45545039	45545136	0	1	97	45545035	cluster_4
chr2	31845915	31846445	sc184_rep1_dup2_mod_peak_6966	49	.	31845915	31846445	0	1	530	31845912	cluster_4
chr13	58808625	58808722	sc184_rep1_dup2_mod_peak_3494	44	.	58808625	58808722	0	1	97	58808620	cluster_4
chr9	20726786	20726979	sc184_rep1_dup2_mod_peak_12791	84	.	20726786	20726979	0	1	193	20726784	cluster_4
chr19	3323232	3323556	sc184_rep1_dup2_mod_peak_6228	58	.	3323232	3323556	0	1	324	3323229	cluster_4
chr6	38637272	38637381	sc184_rep1_dup2_mod_peak_10498	49	.	38637272	38637381	0	1	109	38637269	cluster_4
chr10	90829595	90829719	sc184_rep1_dup2_mod_peak_1300	49	.	90829595	90829719	0	1	124	90829586	cluster_4
chr13	58806772	58806869	sc184_rep1_dup2_mod_peak_3493	23	.	58806772	58806869	0	1	97	58806767	cluster_4
chr4	104366984	104367312	sc184_rep1_dup2_mod_peak_8783	75	.	104366984	104367312	0	1	328	104366983	cluster_4
chr7	141949784	141949907	sc184_rep1_dup2_mod_peak_11845	58	.	141949784	141949907	0	1	123	141949783	cluster_4
chr15	76090208	76090305	sc184_rep1_dup2_mod_peak_4414	30	.	76090208	76090305	0	1	97	76090201	cluster_4
chr3	127625379	127625686	sc184_rep1_dup2_mod_peak_8269	58	.	127625379	127625686	0	1	307	127625378	cluster_4
chr5	24351292	24351892	sc184_rep1_dup2_mod_peak_9520	609	.	24351292	24351892	0	1	600	24351290	cluster_4
chr10	115587584	115587681	sc184_rep1_dup2_mod_peak_1378	42	.	115587584	115587681	0	1	97	115587583	cluster_4
chr15	80287602	80287709	sc184_rep1_dup2_mod_peak_4503	66	.	80287602	80287709	0	1	107	80287594	cluster_4
chr11	89301325	89301582	sc184_rep1_dup2_mod_peak_2151	49	.	89301325	89301582	0	1	257	89301317	cluster_4
chr1	14755333	14755625	sc184_rep1_dup2_mod_peak_36	66	.	14755333	14755625	0	1	292	14755332	cluster_4
chr4	148160197	148160294	sc184_rep1_dup2_mod_peak_9314	20	.	148160197	148160294	0	1	97	148160196	cluster_4
chr11	119079408	119079588	sc184_rep1_dup2_mod_peak_2519	27	.	119079408	119079588	0	1	180	119079407	cluster_4
chr7	35585067	35585343	sc184_rep1_dup2_mod_peak_11242	34	.	35585067	35585343	0	1	276	35585064	cluster_4
chr10	90829000	90829288	sc184_rep1_dup2_mod_peak_1299	49	.	90829000	90829288	0	1	288	90828991	cluster_4
chr7	35585605	35585727	sc184_rep1_dup2_mod_peak_11243	49	.	35585605	35585727	0	1	122	35585602	cluster_4
chr19	37174699	37174876	sc184_rep1_dup2_mod_peak_6485	42	.	37174699	37174876	0	1	177	37174696	cluster_4
chr7	141950155	141950596	sc184_rep1_dup2_mod_peak_11846	103	.	141950155	141950596	0	1	441	141950154	cluster_4
chr3	89090829	89090926	sc184_rep1_dup2_mod_peak_8047	49	.	89090829	89090926	0	1	97	89090821	cluster_4
chr9	30942496	30943192	sc184_rep1_dup2_mod_peak_12846	153	.	30942496	30943192	0	1	696	30942493	cluster_4
chr4	107434951	107435113	sc184_rep1_dup2_mod_peak_8806	49	.	107434951	107435113	0	1	162	107434950	cluster_4
chr11	101260327	101260743	sc184_rep1_dup2_mod_peak_2306	52	.	101260327	101260743	0	1	416	101260326	cluster_4
chr5	114273668	114273886	sc184_rep1_dup2_mod_peak_9967	49	.	114273668	114273886	0	1	218	114273667	cluster_4
chr3	89091113	89091340	sc184_rep1_dup2_mod_peak_8048	123	.	89091113	89091340	0	1	227	89091105	cluster_4
chr4	129248189	129248456	sc184_rep1_dup2_mod_peak_9015	133	.	129248189	129248456	0	1	267	129248188	cluster_4
chr8	120535924	120536278	sc184_rep1_dup2_mod_peak_12584	93	.	120535924	120536278	0	1	354	120535923	cluster_4
chr9	8901400	8901656	sc184_rep1_dup2_mod_peak_12767	49	.	8901400	8901656	0	1	256	8901392	cluster_4
chr16	28446523	28446640	sc184_rep1_dup2_mod_peak_4949	58	.	28446523	28446640	0	1	117	28446521	cluster_4
chr19	37174237	37174555	sc184_rep1_dup2_mod_peak_6484	44	.	37174237	37174555	0	1	318	37174234	cluster_4
chr18	36287426	36287551	sc184_rep1_dup2_mod_peak_5991	42	.	36287426	36287551	0	1	125	36287423	cluster_4
chr7	99626850	99626969	sc184_rep1_dup2_mod_peak_11572	58	.	99626850	99626969	0	1	119	99626841	cluster_4
chr4	120287221	120287537	sc184_rep1_dup2_mod_peak_8913	93	.	120287221	120287537	0	1	316	120287220	cluster_4
chr7	99626019	99626660	sc184_rep1_dup2_mod_peak_11571	75	.	99626019	99626660	0	1	641	99626010	cluster_4
chr18	74064965	74065080	sc184_rep1_dup2_mod_peak_6158	75	.	74064965	74065080	0	1	115	74064958	cluster_4
chr18	45559617	45559714	sc184_rep1_dup2_mod_peak_6034	58	.	45559617	45559714	0	1	97	45559613	cluster_4
chr4	107434386	107434817	sc184_rep1_dup2_mod_peak_8805	209	.	107434386	107434817	0	1	431	107434385	cluster_4
chr12	56700398	56700511	sc184_rep1_dup2_mod_peak_2790	66	.	56700398	56700511	0	1	113	56700393	cluster_4
chr18	45559860	45560040	sc184_rep1_dup2_mod_peak_6035	20	.	45559860	45560040	0	1	180	45559856	cluster_4
chr6	38636503	38636815	sc184_rep1_dup2_mod_peak_10497	66	.	38636503	38636815	0	1	312	38636500	cluster_4
chr3	55785739	55785915	sc184_rep1_dup2_mod_peak_7916	34	.	55785739	55785915	0	1	176	55785734	cluster_4
chr6	28135029	28135316	sc184_rep1_dup2_mod_peak_10427	66	.	28135029	28135316	0	1	287	28135027	cluster_4
chr14	70554654	70554805	sc184_rep1_dup2_mod_peak_4076	34	.	70554654	70554805	0	1	151	70554647	cluster_4
chr7	45406580	45406835	sc184_rep1_dup2_mod_peak_11311	175	.	45406580	45406835	0	1	255	45406576	cluster_4
chr4	127169027	127169600	sc184_rep1_dup2_mod_peak_8993	186	.	127169027	127169600	0	1	573	127169026	cluster_4
chr16	28446776	28447017	sc184_rep1_dup2_mod_peak_4950	84	.	28446776	28447017	0	1	241	28446774	cluster_4
chr7	143978012	143978499	sc184_rep1_dup2_mod_peak_11873	49	.	143978012	143978499	0	1	487	143978011	cluster_4
chr15	98168319	98168416	sc184_rep1_dup2_mod_peak_4666	27	.	98168319	98168416	0	1	97	98168310	cluster_4
chr6	91411096	91411564	sc184_rep1_dup2_mod_peak_10746	113	.	91411096	91411564	0	1	468	91411087	cluster_4
chr13	49146722	49147952	sc184_rep1_dup2_mod_peak_3402	175	.	49146722	49147952	0	1	1230	49146718	cluster_4
chr1	63273048	63273733	sc184_rep1_dup2_mod_peak_212	93	.	63273048	63273733	0	1	685	63273042	cluster_4
chr14	70554128	70554501	sc184_rep1_dup2_mod_peak_4075	66	.	70554128	70554501	0	1	373	70554121	cluster_4
chr8	17535150	17535306	sc184_rep1_dup2_mod_peak_11945	42	.	17535150	17535306	0	1	156	17535149	cluster_4
chr6	120493115	120493422	sc184_rep1_dup2_mod_peak_10864	75	.	120493115	120493422	0	1	307	120493114	cluster_4
chr11	118569420	118569536	sc184_rep1_dup2_mod_peak_2509	49	.	118569420	118569536	0	1	116	118569419	cluster_4
chr2	84871969	84872450	sc184_rep1_dup2_mod_peak_7202	75	.	84871969	84872450	0	1	481	84871961	cluster_4
chr9	121642710	121642952	sc184_rep1_dup2_mod_peak_13435	244	.	121642710	121642952	0	1	242	121642709	cluster_4
chr9	31131350	31131541	sc184_rep1_dup2_mod_peak_12848	49	.	31131350	31131541	0	1	191	31131347	cluster_4
chr6	120492291	120492954	sc184_rep1_dup2_mod_peak_10863	133	.	120492291	120492954	0	1	663	120492290	cluster_4
chr18	66458700	66458823	sc184_rep1_dup2_mod_peak_6121	30	.	66458700	66458823	0	1	123	66458694	cluster_4
chr6	120493668	120493775	sc184_rep1_dup2_mod_peak_10865	34	.	120493668	120493775	0	1	107	120493667	cluster_4
chr8	120489210	120489614	sc184_rep1_dup2_mod_peak_12583	175	.	120489210	120489614	0	1	404	120489209	cluster_4
chr11	101963882	101964143	sc184_rep1_dup2_mod_peak_2315	58	.	101963882	101964143	0	1	261	101963881	cluster_4
chr11	115250224	115250385	sc184_rep1_dup2_mod_peak_2439	34	.	115250224	115250385	0	1	161	115250223	cluster_4
chr13	53476084	53476198	sc184_rep1_dup2_mod_peak_3426	93	.	53476084	53476198	0	1	114	53476079	cluster_4
chr8	72319806	72319988	sc184_rep1_dup2_mod_peak_12293	84	.	72319806	72319988	0	1	182	72319799	cluster_4
chr17	26113265	26113664	sc184_rep1_dup2_mod_peak_5354	143	.	26113265	26113664	0	1	399	26113263	cluster_4
chr4	127168377	127168474	sc184_rep1_dup2_mod_peak_8992	49	.	127168377	127168474	0	1	97	127168376	cluster_4
chr7	113207567	113208134	sc184_rep1_dup2_mod_peak_11650	164	.	113207567	113208134	0	1	567	113207566	cluster_4
chr15	81694012	81694268	sc184_rep1_dup2_mod_peak_4512	93	.	81694012	81694268	0	1	256	81694004	cluster_4
chr17	68841876	68842045	sc184_rep1_dup2_mod_peak_5713	20	.	68841876	68842045	0	1	169	68841870	cluster_4
chr2	163918643	163919060	sc184_rep1_dup2_mod_peak_7618	66	.	163918643	163919060	0	1	417	163918642	cluster_4
chr12	3109899	3110060	sc184_rep1_dup2_mod_peak_2586	48	.	3109899	3110060	0	1	161	3109896	cluster_4
chr5	34288310	34288694	sc184_rep1_dup2_mod_peak_9625	75	.	34288310	34288694	0	1	384	34288307	cluster_4
chr11	61022266	61022855	sc184_rep1_dup2_mod_peak_1842	93	.	61022266	61022855	0	1	589	61022260	cluster_4
chr15	81694388	81694892	sc184_rep1_dup2_mod_peak_4513	93	.	81694388	81694892	0	1	504	81694380	cluster_4
chr17	24753271	24753528	sc184_rep1_dup2_mod_peak_5323	34	.	24753271	24753528	0	1	257	24753269	cluster_4
chr7	81992134	81992596	sc184_rep1_dup2_mod_peak_11510	94	.	81992134	81992596	0	1	462	81992126	cluster_4
chr17	24752979	24753076	sc184_rep1_dup2_mod_peak_5322	42	.	24752979	24753076	0	1	97	24752977	cluster_4
chr7	139944214	139944370	sc184_rep1_dup2_mod_peak_11819	27	.	139944214	139944370	0	1	156	139944213	cluster_4
chr14	55113683	55113885	sc184_rep1_dup2_mod_peak_3958	42	.	55113683	55113885	0	1	202	55113678	cluster_4
chr15	100636692	100637047	sc184_rep1_dup2_mod_peak_4715	85	.	100636692	100637047	0	1	355	100636691	cluster_4
chr11	101963205	101963309	sc184_rep1_dup2_mod_peak_2314	27	.	101963205	101963309	0	1	104	101963204	cluster_4
chr18	36320414	36320527	sc184_rep1_dup2_mod_peak_5993	42	.	36320414	36320527	0	1	113	36320411	cluster_4
chr1	181352442	181352890	sc184_rep1_dup2_mod_peak_778	75	.	181352442	181352890	0	1	448	181352441	cluster_4
chr6	28135588	28135850	sc184_rep1_dup2_mod_peak_10428	34	.	28135588	28135850	0	1	262	28135586	cluster_4
chr5	38277355	38277452	sc184_rep1_dup2_mod_peak_9675	27	.	38277355	38277452	0	1	97	38277352	cluster_4
chr5	38277013	38277110	sc184_rep1_dup2_mod_peak_9674	42	.	38277013	38277110	0	1	97	38277010	cluster_4
chr15	76091559	76091889	sc184_rep1_dup2_mod_peak_4415	93	.	76091559	76091889	0	1	330	76091552	cluster_4
chr4	57299853	57299973	sc184_rep1_dup2_mod_peak_8645	49	.	57299853	57299973	0	1	120	57299848	cluster_4
chr4	57300188	57300479	sc184_rep1_dup2_mod_peak_8646	93	.	57300188	57300479	0	1	291	57300183	cluster_4
chr1	86045905	86046515	sc184_rep1_dup2_mod_peak_368	58	.	86045905	86046515	0	1	610	86045897	cluster_4
chr11	75795306	75795452	sc184_rep1_dup2_mod_peak_1995	27	.	75795306	75795452	0	1	146	75795299	cluster_4
chr3	86546980	86547132	sc184_rep1_dup2_mod_peak_8004	66	.	86546980	86547132	0	1	152	86546972	cluster_4
chr12	84876874	84877007	sc184_rep1_dup2_mod_peak_2946	84	.	84876874	84877007	0	1	133	84876866	cluster_4
chr11	75795901	75796062	sc184_rep1_dup2_mod_peak_1996	44	.	75795901	75796062	0	1	161	75795894	cluster_4
chr5	98254263	98254380	sc184_rep1_dup2_mod_peak_9844	66	.	98254263	98254380	0	1	117	98254254	cluster_4
chr2	119237725	119237883	sc184_rep1_dup2_mod_peak_7330	34	.	119237725	119237883	0	1	158	119237724	cluster_4
chr5	25100784	25101190	sc184_rep1_dup2_mod_peak_9545	66	.	25100784	25101190	0	1	406	25100782	cluster_4
chr15	5244083	5244207	sc184_rep1_dup2_mod_peak_4200	37	.	5244083	5244207	0	1	124	5244078	cluster_4
chr2	26503606	26503818	sc184_rep1_dup2_mod_peak_6865	66	.	26503606	26503818	0	1	212	26503604	cluster_4
chr11	51857317	51857501	sc184_rep1_dup2_mod_peak_1756	66	.	51857317	51857501	0	1	184	51857312	cluster_4
chr4	120287768	120287877	sc184_rep1_dup2_mod_peak_8914	58	.	120287768	120287877	0	1	109	120287767	cluster_4
chr13	113034983	113035142	sc184_rep1_dup2_mod_peak_3705	66	.	113034983	113035142	0	1	159	113034982	cluster_4
chr7	19179237	19179746	sc184_rep1_dup2_mod_peak_11078	232	.	19179237	19179746	0	1	509	19179236	cluster_4
chr19	10457372	10457561	sc184_rep1_dup2_mod_peak_6381	164	.	10457372	10457561	0	1	189	10457371	cluster_4
chr2	180103795	180104011	sc184_rep1_dup2_mod_peak_7749	34	.	180103795	180104011	0	1	216	180103794	cluster_4
chr2	133552575	133552882	sc184_rep1_dup2_mod_peak_7440	153	.	133552575	133552882	0	1	307	133552574	cluster_4
chr7	3414985	3415234	sc184_rep1_dup2_mod_peak_10977	84	.	3414985	3415234	0	1	249	3414982	cluster_4
chr7	143445392	143445619	sc184_rep1_dup2_mod_peak_11864	84	.	143445392	143445619	0	1	227	143445391	cluster_4
chr6	39117830	39118598	sc184_rep1_dup2_mod_peak_10503	113	.	39117830	39118598	0	1	768	39117827	cluster_4
chr2	133552192	133552371	sc184_rep1_dup2_mod_peak_7439	49	.	133552192	133552371	0	1	179	133552191	cluster_4
chr15	37233992	37234542	sc184_rep1_dup2_mod_peak_4288	113	.	37233992	37234542	0	1	550	37233989	cluster_4
chr11	52168041	52168221	sc184_rep1_dup2_mod_peak_1759	75	.	52168041	52168221	0	1	180	52168036	cluster_4
chr2	92059504	92059777	sc184_rep1_dup2_mod_peak_7236	27	.	92059504	92059777	0	1	273	92059495	cluster_4
chr1	132880333	132880591	sc184_rep1_dup2_mod_peak_527	34	.	132880333	132880591	0	1	258	132880332	cluster_4
chr19	10456604	10456956	sc184_rep1_dup2_mod_peak_6380	58	.	10456604	10456956	0	1	352	10456603	cluster_4
chr12	112678681	112678888	sc184_rep1_dup2_mod_peak_3112	49	.	112678681	112678888	0	1	207	112678680	cluster_4
chr18	67133512	67133618	sc184_rep1_dup2_mod_peak_6123	42	.	67133512	67133618	0	1	106	67133506	cluster_4
chr19	41830727	41830824	sc184_rep1_dup2_mod_peak_6517	27	.	41830727	41830824	0	1	97	41830723	cluster_4
chr1	164457759	164458093	sc184_rep1_dup2_mod_peak_655	27	.	164457759	164458093	0	1	334	164457758	cluster_4
chr7	81991485	81991678	sc184_rep1_dup2_mod_peak_11509	27	.	81991485	81991678	0	1	193	81991477	cluster_4
chr3	90465335	90465502	sc184_rep1_dup2_mod_peak_8078	58	.	90465335	90465502	0	1	167	90465326	cluster_4
chr13	54949032	54949769	sc184_rep1_dup2_mod_peak_3442	207	.	54949032	54949769	0	1	737	54949027	cluster_4
chr1	154726675	154726772	sc184_rep1_dup2_mod_peak_607	27	.	154726675	154726772	0	1	97	154726674	cluster_4
chr18	39489378	39490553	sc184_rep1_dup2_mod_peak_6018	293	.	39489378	39490553	0	1	1175	39489375	cluster_4
chr7	65156549	65156663	sc184_rep1_dup2_mod_peak_11418	49	.	65156549	65156663	0	1	114	65156543	cluster_4
chr19	41829954	41830320	sc184_rep1_dup2_mod_peak_6516	63	.	41829954	41830320	0	1	366	41829950	cluster_4
chr11	52764616	52764773	sc184_rep1_dup2_mod_peak_1766	27	.	52764616	52764773	0	1	157	52764611	cluster_4
chr18	36196823	36196952	sc184_rep1_dup2_mod_peak_5987	66	.	36196823	36196952	0	1	129	36196820	cluster_4
chr7	65156095	65156429	sc184_rep1_dup2_mod_peak_11417	84	.	65156095	65156429	0	1	334	65156089	cluster_4
chr12	110188372	110188509	sc184_rep1_dup2_mod_peak_3072	34	.	110188372	110188509	0	1	137	110188371	cluster_4
chr12	110188631	110188817	sc184_rep1_dup2_mod_peak_3073	49	.	110188631	110188817	0	1	186	110188630	cluster_4
chr5	135868189	135868487	sc184_rep1_dup2_mod_peak_10201	153	.	135868189	135868487	0	1	298	135868188	cluster_4
chr2	61816061	61816249	sc184_rep1_dup2_mod_peak_7091	49	.	61816061	61816249	0	1	188	61816055	cluster_4
chr2	162660766	162661279	sc184_rep1_dup2_mod_peak_7605	75	.	162660766	162661279	0	1	513	162660765	cluster_4
chr2	180104149	180104250	sc184_rep1_dup2_mod_peak_7750	49	.	180104149	180104250	0	1	101	180104148	cluster_4
chr8	75213731	75213978	sc184_rep1_dup2_mod_peak_12305	66	.	75213731	75213978	0	1	247	75213724	cluster_4
chr7	34811874	34811971	sc184_rep1_dup2_mod_peak_11233	17	.	34811874	34811971	0	1	97	34811871	cluster_4
chr17	56120476	56120573	sc184_rep1_dup2_mod_peak_5649	49	.	56120476	56120573	0	1	97	56120471	cluster_4
chr13	43303372	43303665	sc184_rep1_dup2_mod_peak_3352	27	.	43303372	43303665	0	1	293	43303368	cluster_4
chr14	55115064	55115486	sc184_rep1_dup2_mod_peak_3959	75	.	55115064	55115486	0	1	422	55115059	cluster_4
chr14	57057748	57058001	sc184_rep1_dup2_mod_peak_3984	49	.	57057748	57058001	0	1	253	57057743	cluster_4
chr13	103334147	103334604	sc184_rep1_dup2_mod_peak_3668	75	.	103334147	103334604	0	1	457	103334146	cluster_4
chr1	136260310	136260665	sc184_rep1_dup2_mod_peak_570	93	.	136260310	136260665	0	1	355	136260309	cluster_4
chr9	119578666	119579262	sc184_rep1_dup2_mod_peak_13416	133	.	119578666	119579262	0	1	596	119578665	cluster_4
chr2	84883902	84883999	sc184_rep1_dup2_mod_peak_7203	14	.	84883902	84883999	0	1	97	84883894	cluster_4
chr13	38151142	38151362	sc184_rep1_dup2_mod_peak_3331	133	.	38151142	38151362	0	1	220	38151139	cluster_4
chr9	123461821	123462198	sc184_rep1_dup2_mod_peak_13455	2377	.	123461821	123462198	0	1	377	123461820	cluster_4
chr9	108826924	108827112	sc184_rep1_dup2_mod_peak_13347	49	.	108826924	108827112	0	1	188	108826923	cluster_4
chr2	31654387	31654628	sc184_rep1_dup2_mod_peak_6962	93	.	31654387	31654628	0	1	241	31654384	cluster_4
chr7	34812658	34812796	sc184_rep1_dup2_mod_peak_11234	93	.	34812658	34812796	0	1	138	34812655	cluster_4
chr13	56753018	56753115	sc184_rep1_dup2_mod_peak_3477	49	.	56753018	56753115	0	1	97	56753013	cluster_4
chr11	72135532	72135955	sc184_rep1_dup2_mod_peak_1947	42	.	72135532	72135955	0	1	423	72135525	cluster_4
chr8	15011075	15011263	sc184_rep1_dup2_mod_peak_11941	49	.	15011075	15011263	0	1	188	15011074	cluster_4
chr8	32883839	32884234	sc184_rep1_dup2_mod_peak_12078	66	.	32883839	32884234	0	1	395	32883836	cluster_4
chr18	36197373	36197587	sc184_rep1_dup2_mod_peak_5988	30	.	36197373	36197587	0	1	214	36197370	cluster_4
chr8	120537244	120537694	sc184_rep1_dup2_mod_peak_12585	44	.	120537244	120537694	0	1	450	120537243	cluster_4
chr2	149830818	149831031	sc184_rep1_dup2_mod_peak_7488	34	.	149830818	149831031	0	1	213	149830817	cluster_4
chr18	36320032	36320202	sc184_rep1_dup2_mod_peak_5992	27	.	36320032	36320202	0	1	170	36320029	cluster_4
chr11	5065170	5065415	sc184_rep1_dup2_mod_peak_1559	143	.	5065170	5065415	0	1	245	5065165	cluster_4
chr4	139075366	139075696	sc184_rep1_dup2_mod_peak_9179	77	.	139075366	139075696	0	1	330	139075365	cluster_4
chr9	45430613	45430914	sc184_rep1_dup2_mod_peak_12925	49	.	45430613	45430914	0	1	301	45430609	cluster_4
chr5	122050043	122050513	sc184_rep1_dup2_mod_peak_10065	113	.	122050043	122050513	0	1	470	122050042	cluster_4
chr11	103749738	103750077	sc184_rep1_dup2_mod_peak_2354	113	.	103749738	103750077	0	1	339	103749737	cluster_4
chr15	76294483	76294625	sc184_rep1_dup2_mod_peak_4426	14	.	76294483	76294625	0	1	142	76294476	cluster_4
chr7	27404203	27404593	sc184_rep1_dup2_mod_peak_11149	15	.	27404203	27404593	0	1	390	27404201	cluster_4
chr19	28679985	28680253	sc184_rep1_dup2_mod_peak_6449	75	.	28679985	28680253	0	1	268	28679983	cluster_4
chr7	28294724	28294918	sc184_rep1_dup2_mod_peak_11164	75	.	28294724	28294918	0	1	194	28294722	cluster_4
chr10	79716571	79717112	sc184_rep1_dup2_mod_peak_1140	93	.	79716571	79717112	0	1	541	79716564	cluster_4
chr10	114801577	114801695	sc184_rep1_dup2_mod_peak_1373	14	.	114801577	114801695	0	1	118	114801576	cluster_4
chrX	71664368	71664465	sc184_rep1_dup2_mod_peak_13644	27	.	71664368	71664465	0	1	97	71664361	cluster_4
chr10	114801067	114801164	sc184_rep1_dup2_mod_peak_1372	27	.	114801067	114801164	0	1	97	114801066	cluster_4
chr7	49245963	49246299	sc184_rep1_dup2_mod_peak_11351	42	.	49245963	49246299	0	1	336	49245959	cluster_4
chr19	46761821	46761956	sc184_rep1_dup2_mod_peak_6600	37	.	46761821	46761956	0	1	135	46761817	cluster_4
chr9	51765074	51765512	sc184_rep1_dup2_mod_peak_12954	58	.	51765074	51765512	0	1	438	51765069	cluster_4
chr13	63572757	63573003	sc184_rep1_dup2_mod_peak_3514	49	.	63572757	63573003	0	1	246	63572751	cluster_4
chr17	46297823	46297969	sc184_rep1_dup2_mod_peak_5571	93	.	46297823	46297969	0	1	146	46297819	cluster_4
chr11	80300728	80301217	sc184_rep1_dup2_mod_peak_2060	164	.	80300728	80301217	0	1	489	80300720	cluster_4
chr7	112954348	112954753	sc184_rep1_dup2_mod_peak_11649	42	.	112954348	112954753	0	1	405	112954347	cluster_4
chr2	180104403	180104866	sc184_rep1_dup2_mod_peak_7751	153	.	180104403	180104866	0	1	463	180104402	cluster_4
chr5	124861575	124862110	sc184_rep1_dup2_mod_peak_10120	66	.	124861575	124862110	0	1	535	124861574	cluster_4
chr3	89279643	89279829	sc184_rep1_dup2_mod_peak_8053	75	.	89279643	89279829	0	1	186	89279635	cluster_4
chr4	148900549	148900844	sc184_rep1_dup2_mod_peak_9324	113	.	148900549	148900844	0	1	295	148900548	cluster_4
chr17	36943155	36943252	sc184_rep1_dup2_mod_peak_5531	14	.	36943155	36943252	0	1	97	36943152	cluster_4
chr1	78216977	78217648	sc184_rep1_dup2_mod_peak_301	58	.	78216977	78217648	0	1	671	78216970	cluster_4
chr4	129377294	129378037	sc184_rep1_dup2_mod_peak_9017	136	.	129377294	129378037	0	1	743	129377293	cluster_4
chr7	112953760	112953945	sc184_rep1_dup2_mod_peak_11648	93	.	112953760	112953945	0	1	185	112953759	cluster_4
chr2	156614023	156614132	sc184_rep1_dup2_mod_peak_7566	30	.	156614023	156614132	0	1	109	156614022	cluster_4
chr7	141461836	141462008	sc184_rep1_dup2_mod_peak_11837	123	.	141461836	141462008	0	1	172	141461835	cluster_4
chr3	107101492	107101615	sc184_rep1_dup2_mod_peak_8196	49	.	107101492	107101615	0	1	123	107101491	cluster_4
chr4	89310664	89311113	sc184_rep1_dup2_mod_peak_8734	58	.	89310664	89311113	0	1	449	89310656	cluster_4
chr5	122049416	122049551	sc184_rep1_dup2_mod_peak_10064	52	.	122049416	122049551	0	1	135	122049415	cluster_4
chr2	156613359	156613863	sc184_rep1_dup2_mod_peak_7565	175	.	156613359	156613863	0	1	504	156613358	cluster_4
chr11	97986247	97986459	sc184_rep1_dup2_mod_peak_2246	27	.	97986247	97986459	0	1	212	97986238	cluster_4
chr19	56874141	56874417	sc184_rep1_dup2_mod_peak_6660	75	.	56874141	56874417	0	1	276	56874136	cluster_4
chr11	81152192	81152616	sc184_rep1_dup2_mod_peak_2066	186	.	81152192	81152616	0	1	424	81152184	cluster_4
chr11	97575028	97575344	sc184_rep1_dup2_mod_peak_2234	207	.	97575028	97575344	0	1	316	97575019	cluster_4
chr8	57353732	57353829	sc184_rep1_dup2_mod_peak_12180	49	.	57353732	57353829	0	1	97	57353727	cluster_4
chr11	59135961	59136084	sc184_rep1_dup2_mod_peak_1809	49	.	59135961	59136084	0	1	123	59135956	cluster_4
chrX	12091176	12091273	sc184_rep1_dup2_mod_peak_13593	75	.	12091176	12091273	0	1	97	12091175	cluster_4
chr2	180333923	180334126	sc184_rep1_dup2_mod_peak_7757	42	.	180333923	180334126	0	1	203	180333922	cluster_4
chr11	81151942	81152069	sc184_rep1_dup2_mod_peak_2065	27	.	81151942	81152069	0	1	127	81151934	cluster_4
chr9	120303710	120304393	sc184_rep1_dup2_mod_peak_13424	75	.	120303710	120304393	0	1	683	120303709	cluster_4
chr4	124894707	124894886	sc184_rep1_dup2_mod_peak_8962	27	.	124894707	124894886	0	1	179	124894706	cluster_4
chr11	81152944	81153110	sc184_rep1_dup2_mod_peak_2067	42	.	81152944	81153110	0	1	166	81152936	cluster_4
chr3	105452059	105453014	sc184_rep1_dup2_mod_peak_8189	133	.	105452059	105453014	0	1	955	105452058	cluster_4
chr4	152130767	152130873	sc184_rep1_dup2_mod_peak_9368	34	.	152130767	152130873	0	1	106	152130766	cluster_4
chr15	99583709	99583868	sc184_rep1_dup2_mod_peak_4697	49	.	99583709	99583868	0	1	159	99583700	cluster_4
chr1	125911955	125912108	sc184_rep1_dup2_mod_peak_501	26	.	125911955	125912108	0	1	153	125911954	cluster_4
chr8	15027735	15028821	sc184_rep1_dup2_mod_peak_11942	84	.	15027735	15028821	0	1	1086	15027734	cluster_4
chr12	67222727	67222865	sc184_rep1_dup2_mod_peak_2805	34	.	67222727	67222865	0	1	138	67222721	cluster_4
chr11	81153620	81153752	sc184_rep1_dup2_mod_peak_2068	34	.	81153620	81153752	0	1	132	81153612	cluster_4
chr9	108826180	108826303	sc184_rep1_dup2_mod_peak_13346	66	.	108826180	108826303	0	1	123	108826179	cluster_4
chr12	67221550	67221664	sc184_rep1_dup2_mod_peak_2804	58	.	67221550	67221664	0	1	114	67221544	cluster_4
chr15	85735526	85735752	sc184_rep1_dup2_mod_peak_4568	103	.	85735526	85735752	0	1	226	85735518	cluster_4
chr19	44723941	44724045	sc184_rep1_dup2_mod_peak_6552	42	.	44723941	44724045	0	1	104	44723937	cluster_4
chr15	85735094	85735395	sc184_rep1_dup2_mod_peak_4567	66	.	85735094	85735395	0	1	301	85735086	cluster_4
chr15	75566816	75566928	sc184_rep1_dup2_mod_peak_4397	93	.	75566816	75566928	0	1	112	75566809	cluster_4
chr6	30958302	30958732	sc184_rep1_dup2_mod_peak_10466	75	.	30958302	30958732	0	1	430	30958299	cluster_4
chr1	133164114	133164227	sc184_rep1_dup2_mod_peak_532	103	.	133164114	133164227	0	1	113	133164113	cluster_4
chr1	23762956	23763053	sc184_rep1_dup2_mod_peak_58	42	.	23762956	23763053	0	1	97	23762954	cluster_4
chr2	168912367	168912517	sc184_rep1_dup2_mod_peak_7699	66	.	168912367	168912517	0	1	150	168912366	cluster_4
chr19	36348120	36349538	sc184_rep1_dup2_mod_peak_6477	175	.	36348120	36349538	0	1	1418	36348117	cluster_4
chr8	95677700	95677930	sc184_rep1_dup2_mod_peak_12454	42	.	95677700	95677930	0	1	230	95677691	cluster_4
chr8	95678318	95678444	sc184_rep1_dup2_mod_peak_12455	77	.	95678318	95678444	0	1	126	95678309	cluster_4
chr8	94696135	94696280	sc184_rep1_dup2_mod_peak_12443	58	.	94696135	94696280	0	1	145	94696126	cluster_4
chr4	97778244	97778773	sc184_rep1_dup2_mod_peak_8749	93	.	97778244	97778773	0	1	529	97778235	cluster_4
chr8	105279116	105279231	sc184_rep1_dup2_mod_peak_12478	20	.	105279116	105279231	0	1	115	105279115	cluster_4
chr11	75654109	75654222	sc184_rep1_dup2_mod_peak_1990	77	.	75654109	75654222	0	1	113	75654102	cluster_4
chr2	91921852	91922301	sc184_rep1_dup2_mod_peak_7231	133	.	91921852	91922301	0	1	449	91921843	cluster_4
chr8	9771631	9771900	sc184_rep1_dup2_mod_peak_11903	27	.	9771631	9771900	0	1	269	9771622	cluster_4
chr18	24653954	24654071	sc184_rep1_dup2_mod_peak_5930	75	.	24653954	24654071	0	1	117	24653952	cluster_4
chr2	127482202	127482671	sc184_rep1_dup2_mod_peak_7391	153	.	127482202	127482671	0	1	469	127482201	cluster_4
chr14	118436926	118437026	sc184_rep1_dup2_mod_peak_4163	49	.	118436926	118437026	0	1	100	118436925	cluster_4
chr1	9967153	9967445	sc184_rep1_dup2_mod_peak_24	27	.	9967153	9967445	0	1	292	9967144	cluster_4
chr3	121262419	121263050	sc184_rep1_dup2_mod_peak_8243	305	.	121262419	121263050	0	1	631	121262418	cluster_4
chr7	18957841	18958345	sc184_rep1_dup2_mod_peak_11067	196	.	18957841	18958345	0	1	504	18957840	cluster_4
chr11	59176738	59176875	sc184_rep1_dup2_mod_peak_1811	42	.	59176738	59176875	0	1	137	59176733	cluster_4
chr4	134703511	134704418	sc184_rep1_dup2_mod_peak_9104	153	.	134703511	134704418	0	1	907	134703510	cluster_4
chr5	119680367	119681108	sc184_rep1_dup2_mod_peak_10034	209	.	119680367	119681108	0	1	741	119680366	cluster_4
chr12	112679172	112679673	sc184_rep1_dup2_mod_peak_3113	66	.	112679172	112679673	0	1	501	112679171	cluster_4
chr4	143350029	143350365	sc184_rep1_dup2_mod_peak_9236	66	.	143350029	143350365	0	1	336	143350028	cluster_4
chr3	66973730	66973961	sc184_rep1_dup2_mod_peak_7955	66	.	66973730	66973961	0	1	231	66973724	cluster_4
chr4	134703091	134703188	sc184_rep1_dup2_mod_peak_9103	66	.	134703091	134703188	0	1	97	134703090	cluster_4
chr12	112929351	112929518	sc184_rep1_dup2_mod_peak_3136	49	.	112929351	112929518	0	1	167	112929350	cluster_4
chr4	143349635	143349794	sc184_rep1_dup2_mod_peak_9235	75	.	143349635	143349794	0	1	159	143349634	cluster_4
chr12	112929638	112929856	sc184_rep1_dup2_mod_peak_3137	49	.	112929638	112929856	0	1	218	112929637	cluster_4
chr2	158667589	158667884	sc184_rep1_dup2_mod_peak_7589	42	.	158667589	158667884	0	1	295	158667588	cluster_4
chr7	25315069	25315166	sc184_rep1_dup2_mod_peak_11129	37	.	25315069	25315166	0	1	97	25315067	cluster_4
chr11	87358488	87358665	sc184_rep1_dup2_mod_peak_2124	66	.	87358488	87358665	0	1	177	87358480	cluster_4
chr8	122678075	122678894	sc184_rep1_dup2_mod_peak_12631	175	.	122678075	122678894	0	1	819	122678074	cluster_4
chr12	112928426	112929193	sc184_rep1_dup2_mod_peak_3135	123	.	112928426	112929193	0	1	767	112928425	cluster_4
chr10	22273981	22274133	sc184_rep1_dup2_mod_peak_906	65	.	22273981	22274133	0	1	152	22273979	cluster_4
chr4	123342446	123342543	sc184_rep1_dup2_mod_peak_8941	42	.	123342446	123342543	0	1	97	123342445	cluster_4
chr11	87358952	87359287	sc184_rep1_dup2_mod_peak_2125	42	.	87358952	87359287	0	1	335	87358944	cluster_4
chr7	3415464	3415774	sc184_rep1_dup2_mod_peak_10978	84	.	3415464	3415774	0	1	310	3415461	cluster_4
chr7	25315385	25315703	sc184_rep1_dup2_mod_peak_11130	58	.	25315385	25315703	0	1	318	25315383	cluster_4
chr9	107231309	107231544	sc184_rep1_dup2_mod_peak_13309	58	.	107231309	107231544	0	1	235	107231308	cluster_4
chr6	118196932	118197341	sc184_rep1_dup2_mod_peak_10841	77	.	118196932	118197341	0	1	409	118196931	cluster_4
chr5	129584063	129584355	sc184_rep1_dup2_mod_peak_10148	123	.	129584063	129584355	0	1	292	129584062	cluster_4
chr1	131244941	131245038	sc184_rep1_dup2_mod_peak_510	34	.	131244941	131245038	0	1	97	131244940	cluster_4
chr5	24348351	24348448	sc184_rep1_dup2_mod_peak_9519	42	.	24348351	24348448	0	1	97	24348349	cluster_4
chr1	131245166	131245352	sc184_rep1_dup2_mod_peak_511	42	.	131245166	131245352	0	1	186	131245165	cluster_4
chr16	35981561	35981820	sc184_rep1_dup2_mod_peak_5009	2092	.	35981561	35981820	0	1	259	35981558	cluster_4
chr8	71558679	71558824	sc184_rep1_dup2_mod_peak_12277	66	.	71558679	71558824	0	1	145	71558672	cluster_4
chr12	51593194	51593418	sc184_rep1_dup2_mod_peak_2750	42	.	51593194	51593418	0	1	224	51593189	cluster_4
chr4	116017454	116017689	sc184_rep1_dup2_mod_peak_8865	58	.	116017454	116017689	0	1	235	116017453	cluster_4
chr16	13448074	13448383	sc184_rep1_dup2_mod_peak_4831	49	.	13448074	13448383	0	1	309	13448073	cluster_4
chr7	138940338	138940597	sc184_rep1_dup2_mod_peak_11810	27	.	138940338	138940597	0	1	259	138940337	cluster_4
chr3	95172464	95173392	sc184_rep1_dup2_mod_peak_8096	75	.	95172464	95173392	0	1	928	95172455	cluster_4
chr16	13447804	13447931	sc184_rep1_dup2_mod_peak_4830	75	.	13447804	13447931	0	1	127	13447803	cluster_4
chr7	82335488	82335787	sc184_rep1_dup2_mod_peak_11514	75	.	82335488	82335787	0	1	299	82335480	cluster_4
chr7	82335900	82335999	sc184_rep1_dup2_mod_peak_11515	34	.	82335900	82335999	0	1	99	82335892	cluster_4
chr7	79052812	79053007	sc184_rep1_dup2_mod_peak_11468	27	.	79052812	79053007	0	1	195	79052805	cluster_4
chr10	4712529	4712849	sc184_rep1_dup2_mod_peak_843	75	.	4712529	4712849	0	1	320	4712525	cluster_4
chr5	101764969	101765401	sc184_rep1_dup2_mod_peak_9867	133	.	101764969	101765401	0	1	432	101764968	cluster_4
chr4	120747504	120747603	sc184_rep1_dup2_mod_peak_8921	49	.	120747504	120747603	0	1	99	120747503	cluster_4
chr15	79511608	79511790	sc184_rep1_dup2_mod_peak_4484	133	.	79511608	79511790	0	1	182	79511601	cluster_4
chr15	89149517	89149783	sc184_rep1_dup2_mod_peak_4603	20	.	89149517	89149783	0	1	266	89149509	cluster_4
chr11	7063591	7063739	sc184_rep1_dup2_mod_peak_1591	123	.	7063591	7063739	0	1	148	7063584	cluster_4
chr7	57509288	57509410	sc184_rep1_dup2_mod_peak_11363	49	.	57509288	57509410	0	1	122	57509283	cluster_4
chr10	81427061	81427158	sc184_rep1_dup2_mod_peak_1244	49	.	81427061	81427158	0	1	97	81427053	cluster_4
chr4	120746869	120747348	sc184_rep1_dup2_mod_peak_8920	75	.	120746869	120747348	0	1	479	120746868	cluster_4
chr7	57509791	57510068	sc184_rep1_dup2_mod_peak_11364	34	.	57509791	57510068	0	1	277	57509786	cluster_4
chr11	115859552	115859806	sc184_rep1_dup2_mod_peak_2460	42	.	115859552	115859806	0	1	254	115859551	cluster_4
chr16	30308682	30308806	sc184_rep1_dup2_mod_peak_4963	58	.	30308682	30308806	0	1	124	30308679	cluster_4
chr5	112576651	112576895	sc184_rep1_dup2_mod_peak_9945	34	.	112576651	112576895	0	1	244	112576650	cluster_4
chr8	84945769	84945887	sc184_rep1_dup2_mod_peak_12374	27	.	84945769	84945887	0	1	118	84945761	cluster_4
chr9	86880612	86880844	sc184_rep1_dup2_mod_peak_13208	113	.	86880612	86880844	0	1	232	86880604	cluster_4
chr11	97114887	97115203	sc184_rep1_dup2_mod_peak_2216	27	.	97114887	97115203	0	1	316	97114878	cluster_4
chr18	64660735	64660860	sc184_rep1_dup2_mod_peak_6112	66	.	64660735	64660860	0	1	125	64660729	cluster_4
chr9	107399735	107400260	sc184_rep1_dup2_mod_peak_13311	103	.	107399735	107400260	0	1	525	107399734	cluster_4
chr11	107794122	107794833	sc184_rep1_dup2_mod_peak_2399	75	.	107794122	107794833	0	1	711	107794121	cluster_4
chr16	30308941	30309182	sc184_rep1_dup2_mod_peak_4964	75	.	30308941	30309182	0	1	241	30308938	cluster_4
chr10	127180260	127180403	sc184_rep1_dup2_mod_peak_1438	34	.	127180260	127180403	0	1	143	127180259	cluster_4
chr16	17803092	17803255	sc184_rep1_dup2_mod_peak_4867	58	.	17803092	17803255	0	1	163	17803091	cluster_4
chr18	64660992	64661141	sc184_rep1_dup2_mod_peak_6113	58	.	64660992	64661141	0	1	149	64660986	cluster_4
chr11	59306688	59307142	sc184_rep1_dup2_mod_peak_1817	123	.	59306688	59307142	0	1	454	59306683	cluster_4
chr15	79516359	79516673	sc184_rep1_dup2_mod_peak_4485	75	.	79516359	79516673	0	1	314	79516352	cluster_4
chr1	74893029	74893323	sc184_rep1_dup2_mod_peak_273	34	.	74893029	74893323	0	1	294	74893022	cluster_4
chr19	6399437	6400022	sc184_rep1_dup2_mod_peak_6318	113	.	6399437	6400022	0	1	585	6399431	cluster_4
chr8	84415418	84415773	sc184_rep1_dup2_mod_peak_12360	42	.	84415418	84415773	0	1	355	84415410	cluster_4
chr13	76056083	76056253	sc184_rep1_dup2_mod_peak_3556	27	.	76056083	76056253	0	1	170	76056076	cluster_4
chr2	181135223	181135320	sc184_rep1_dup2_mod_peak_7771	14	.	181135223	181135320	0	1	97	181135222	cluster_4
chr3	158561376	158561571	sc184_rep1_dup2_mod_peak_8386	27	.	158561376	158561571	0	1	195	158561375	cluster_4
chr7	44359316	44359515	sc184_rep1_dup2_mod_peak_11275	42	.	44359316	44359515	0	1	199	44359312	cluster_4
chr2	181134620	181135068	sc184_rep1_dup2_mod_peak_7770	37	.	181134620	181135068	0	1	448	181134619	cluster_4
chr13	63573393	63573527	sc184_rep1_dup2_mod_peak_3515	42	.	63573393	63573527	0	1	134	63573387	cluster_4
chr4	152131019	152131189	sc184_rep1_dup2_mod_peak_9369	34	.	152131019	152131189	0	1	170	152131018	cluster_4
chr3	158562087	158562294	sc184_rep1_dup2_mod_peak_8387	75	.	158562087	158562294	0	1	207	158562086	cluster_4
chr9	65630412	65631349	sc184_rep1_dup2_mod_peak_13093	197	.	65630412	65631349	0	1	937	65630406	cluster_4
chr1	34750407	34751049	sc184_rep1_dup2_mod_peak_81	66	.	34750407	34751049	0	1	642	34750404	cluster_4
chr3	66973447	66973584	sc184_rep1_dup2_mod_peak_7954	20	.	66973447	66973584	0	1	137	66973441	cluster_4
chr7	27408343	27408821	sc184_rep1_dup2_mod_peak_11150	42	.	27408343	27408821	0	1	478	27408341	cluster_4
chr3	68869632	68869824	sc184_rep1_dup2_mod_peak_7962	49	.	68869632	68869824	0	1	192	68869626	cluster_4
chr11	98052243	98052870	sc184_rep1_dup2_mod_peak_2249	43	.	98052243	98052870	0	1	627	98052234	cluster_4
chr17	46487290	46487645	sc184_rep1_dup2_mod_peak_5576	92	.	46487290	46487645	0	1	355	46487286	cluster_4
chr2	31314307	31314427	sc184_rep1_dup2_mod_peak_6958	49	.	31314307	31314427	0	1	120	31314304	cluster_4
chr6	28832395	28832492	sc184_rep1_dup2_mod_peak_10436	34	.	28832395	28832492	0	1	97	28832393	cluster_4
chr6	28832085	28832259	sc184_rep1_dup2_mod_peak_10435	42	.	28832085	28832259	0	1	174	28832083	cluster_4
chr13	78179440	78179537	sc184_rep1_dup2_mod_peak_3563	27	.	78179440	78179537	0	1	97	78179433	cluster_4
chr18	77794731	77794840	sc184_rep1_dup2_mod_peak_6187	42	.	77794731	77794840	0	1	109	77794724	cluster_4
chr13	34344464	34345377	sc184_rep1_dup2_mod_peak_3313	143	.	34344464	34345377	0	1	913	34344461	cluster_4
chr10	58813045	58813689	sc184_rep1_dup2_mod_peak_1024	164	.	58813045	58813689	0	1	644	58813040	cluster_4
chr8	70892794	70893043	sc184_rep1_dup2_mod_peak_12263	42	.	70892794	70893043	0	1	249	70892787	cluster_4
chr9	81633112	81633424	sc184_rep1_dup2_mod_peak_13190	42	.	81633112	81633424	0	1	312	81633104	cluster_4
chr3	40950354	40950459	sc184_rep1_dup2_mod_peak_7882	58	.	40950354	40950459	0	1	105	40950350	cluster_4
chr3	40949803	40949986	sc184_rep1_dup2_mod_peak_7880	27	.	40949803	40949986	0	1	183	40949799	cluster_4
chr3	40950138	40950235	sc184_rep1_dup2_mod_peak_7881	27	.	40950138	40950235	0	1	97	40950134	cluster_4
chr4	46039527	46039624	sc184_rep1_dup2_mod_peak_8584	27	.	46039527	46039624	0	1	97	46039523	cluster_4
chr8	106870821	106870960	sc184_rep1_dup2_mod_peak_12505	58	.	106870821	106870960	0	1	139	106870820	cluster_4
chr5	100846204	100846559	sc184_rep1_dup2_mod_peak_9863	49	.	100846204	100846559	0	1	355	100846203	cluster_4
chr9	103112496	103112593	sc184_rep1_dup2_mod_peak_13279	30	.	103112496	103112593	0	1	97	103112495	cluster_4
chr2	126553061	126553158	sc184_rep1_dup2_mod_peak_7381	27	.	126553061	126553158	0	1	97	126553060	cluster_4
chr9	103111695	103112085	sc184_rep1_dup2_mod_peak_13278	66	.	103111695	103112085	0	1	390	103111694	cluster_4
chr2	130697619	130697796	sc184_rep1_dup2_mod_peak_7417	42	.	130697619	130697796	0	1	177	130697618	cluster_4
chr7	25010454	25010746	sc184_rep1_dup2_mod_peak_11113	42	.	25010454	25010746	0	1	292	25010452	cluster_4
chr2	153071858	153072002	sc184_rep1_dup2_mod_peak_7515	34	.	153071858	153072002	0	1	144	153071857	cluster_4
chr7	70337715	70337846	sc184_rep1_dup2_mod_peak_11442	103	.	70337715	70337846	0	1	131	70337708	cluster_4
chr2	174299575	174299815	sc184_rep1_dup2_mod_peak_7725	42	.	174299575	174299815	0	1	240	174299574	cluster_4
chr9	56635876	56636002	sc184_rep1_dup2_mod_peak_12988	20	.	56635876	56636002	0	1	126	56635871	cluster_4
chr19	23135664	23135837	sc184_rep1_dup2_mod_peak_6422	34	.	23135664	23135837	0	1	173	23135662	cluster_4
chr7	13043989	13044126	sc184_rep1_dup2_mod_peak_11023	27	.	13043989	13044126	0	1	137	13043988	cluster_4
chr19	6398657	6398754	sc184_rep1_dup2_mod_peak_6317	20	.	6398657	6398754	0	1	97	6398651	cluster_4
chr11	90390874	90391104	sc184_rep1_dup2_mod_peak_2153	153	.	90390874	90391104	0	1	230	90390865	cluster_4
chr3	104962178	104962547	sc184_rep1_dup2_mod_peak_8187	58	.	104962178	104962547	0	1	369	104962177	cluster_4
chr17	67353562	67353824	sc184_rep1_dup2_mod_peak_5707	84	.	67353562	67353824	0	1	262	67353556	cluster_4
chr2	66124473	66125078	sc184_rep1_dup2_mod_peak_7099	58	.	66124473	66125078	0	1	605	66124467	cluster_4
chr17	67353964	67354109	sc184_rep1_dup2_mod_peak_5708	153	.	67353964	67354109	0	1	145	67353958	cluster_4
chr17	69076300	69076448	sc184_rep1_dup2_mod_peak_5714	30	.	69076300	69076448	0	1	148	69076294	cluster_4
chr11	107793664	107793973	sc184_rep1_dup2_mod_peak_2398	84	.	107793664	107793973	0	1	309	107793663	cluster_4
chr4	65124541	65124887	sc184_rep1_dup2_mod_peak_8685	164	.	65124541	65124887	0	1	346	65124535	cluster_4
chr17	67354226	67355051	sc184_rep1_dup2_mod_peak_5709	494	.	67354226	67355051	0	1	825	67354220	cluster_4
chr6	32587810	32588395	sc184_rep1_dup2_mod_peak_10475	93	.	32587810	32588395	0	1	585	32587807	cluster_4
chr4	117304213	117304467	sc184_rep1_dup2_mod_peak_8881	49	.	117304213	117304467	0	1	254	117304212	cluster_4
chr4	124986432	124986681	sc184_rep1_dup2_mod_peak_8963	75	.	124986432	124986681	0	1	249	124986431	cluster_4
chr5	113336007	113336122	sc184_rep1_dup2_mod_peak_9954	44	.	113336007	113336122	0	1	115	113336006	cluster_4
chr14	33923405	33923693	sc184_rep1_dup2_mod_peak_3867	27	.	33923405	33923693	0	1	288	33923402	cluster_4
chr1	24586596	24586693	sc184_rep1_dup2_mod_peak_63	49	.	24586596	24586693	0	1	97	24586594	cluster_4
chr4	155043029	155043278	sc184_rep1_dup2_mod_peak_9409	42	.	155043029	155043278	0	1	249	155043028	cluster_4
chr15	84446283	84446509	sc184_rep1_dup2_mod_peak_4543	75	.	84446283	84446509	0	1	226	84446275	cluster_4
chr12	3806391	3808121	sc184_rep1_dup2_mod_peak_2591	331	.	3806391	3808121	0	1	1730	3806388	cluster_4
chr12	82616955	82617052	sc184_rep1_dup2_mod_peak_2924	42	.	82616955	82617052	0	1	97	82616947	cluster_4
chr17	56139990	56140444	sc184_rep1_dup2_mod_peak_5652	47	.	56139990	56140444	0	1	454	56139985	cluster_4
chr9	21962559	21962658	sc184_rep1_dup2_mod_peak_12819	84	.	21962559	21962658	0	1	99	21962557	cluster_4
chr19	6531645	6531797	sc184_rep1_dup2_mod_peak_6322	75	.	6531645	6531797	0	1	152	6531639	cluster_4
chr1	89968302	89968469	sc184_rep1_dup2_mod_peak_436	197	.	89968302	89968469	0	1	167	89968294	cluster_4
chr7	19279268	19279484	sc184_rep1_dup2_mod_peak_11081	37	.	19279268	19279484	0	1	216	19279267	cluster_4
chr1	74900785	74900906	sc184_rep1_dup2_mod_peak_274	23	.	74900785	74900906	0	1	121	74900778	cluster_4
chr17	79354792	79354980	sc184_rep1_dup2_mod_peak_5760	23	.	79354792	79354980	0	1	188	79354785	cluster_4
chr15	100599789	100600208	sc184_rep1_dup2_mod_peak_4713	66	.	100599789	100600208	0	1	419	100599788	cluster_4
chr16	4420017	4420337	sc184_rep1_dup2_mod_peak_4781	49	.	4420017	4420337	0	1	320	4420013	cluster_4
chr18	75695350	75695447	sc184_rep1_dup2_mod_peak_6172	34	.	75695350	75695447	0	1	97	75695343	cluster_4
chr1	131962955	131963347	sc184_rep1_dup2_mod_peak_516	42	.	131962955	131963347	0	1	392	131962954	cluster_4
chr18	38993030	38993489	sc184_rep1_dup2_mod_peak_6015	164	.	38993030	38993489	0	1	459	38993027	cluster_4
chr3	104961579	104961989	sc184_rep1_dup2_mod_peak_8186	68	.	104961579	104961989	0	1	410	104961578	cluster_4
chr17	25951673	25951776	sc184_rep1_dup2_mod_peak_5350	49	.	25951673	25951776	0	1	103	25951671	cluster_4
chr11	74589962	74590229	sc184_rep1_dup2_mod_peak_1961	58	.	74589962	74590229	0	1	267	74589955	cluster_4
chr15	84446049	84446167	sc184_rep1_dup2_mod_peak_4542	34	.	84446049	84446167	0	1	118	84446041	cluster_4
chr18	38993632	38993748	sc184_rep1_dup2_mod_peak_6016	66	.	38993632	38993748	0	1	116	38993629	cluster_4
chr18	25755339	25755698	sc184_rep1_dup2_mod_peak_5937	75	.	25755339	25755698	0	1	359	25755337	cluster_4
chr13	10360381	10360694	sc184_rep1_dup2_mod_peak_3185	58	.	10360381	10360694	0	1	313	10360380	cluster_4
chr18	78048646	78048890	sc184_rep1_dup2_mod_peak_6188	94	.	78048646	78048890	0	1	244	78048639	cluster_4
chr19	44669834	44669948	sc184_rep1_dup2_mod_peak_6550	20	.	44669834	44669948	0	1	114	44669830	cluster_4
chr2	29846030	29846355	sc184_rep1_dup2_mod_peak_6905	60	.	29846030	29846355	0	1	325	29846028	cluster_4
chr17	85680262	85680376	sc184_rep1_dup2_mod_peak_5801	44	.	85680262	85680376	0	1	114	85680254	cluster_4
chr12	111423887	111423984	sc184_rep1_dup2_mod_peak_3090	66	.	111423887	111423984	0	1	97	111423886	cluster_4
chr19	24030885	24031197	sc184_rep1_dup2_mod_peak_6429	66	.	24030885	24031197	0	1	312	24030883	cluster_4
chr16	4420472	4420730	sc184_rep1_dup2_mod_peak_4782	49	.	4420472	4420730	0	1	258	4420468	cluster_4
chr8	104170626	104171032	sc184_rep1_dup2_mod_peak_12465	153	.	104170626	104171032	0	1	406	104170625	cluster_4
chr7	143502497	143502616	sc184_rep1_dup2_mod_peak_11870	49	.	143502497	143502616	0	1	119	143502496	cluster_4
chr5	53213316	53213453	sc184_rep1_dup2_mod_peak_9708	66	.	53213316	53213453	0	1	137	53213311	cluster_4
chr15	79042806	79043002	sc184_rep1_dup2_mod_peak_4471	75	.	79042806	79043002	0	1	196	79042799	cluster_4
chr12	81631221	81631642	sc184_rep1_dup2_mod_peak_2915	75	.	81631221	81631642	0	1	421	81631213	cluster_4
chr2	167188452	167188603	sc184_rep1_dup2_mod_peak_7664	66	.	167188452	167188603	0	1	151	167188451	cluster_4
chr17	56124107	56124467	sc184_rep1_dup2_mod_peak_5650	34	.	56124107	56124467	0	1	360	56124102	cluster_4
chr18	37143984	37144160	sc184_rep1_dup2_mod_peak_5999	58	.	37143984	37144160	0	1	176	37143981	cluster_4
chrUn_JH584304	51165	52093	sc184_rep1_dup2_mod_peak_13535	241	.	51165	52093	0	1	928	51160	cluster_4
chr15	100599458	100599555	sc184_rep1_dup2_mod_peak_4712	14	.	100599458	100599555	0	1	97	100599457	cluster_4
chr10	94514797	94515141	sc184_rep1_dup2_mod_peak_1318	68	.	94514797	94515141	0	1	344	94514788	cluster_4
chr12	109453301	109453543	sc184_rep1_dup2_mod_peak_3067	34	.	109453301	109453543	0	1	242	109453300	cluster_4
chr4	152339875	152340121	sc184_rep1_dup2_mod_peak_9381	49	.	152339875	152340121	0	1	246	152339874	cluster_4
chr2	167189683	167189910	sc184_rep1_dup2_mod_peak_7665	42	.	167189683	167189910	0	1	227	167189682	cluster_4
chr16	92498487	92498609	sc184_rep1_dup2_mod_peak_5136	37	.	92498487	92498609	0	1	122	92498478	cluster_4
chr10	29147468	29147676	sc184_rep1_dup2_mod_peak_927	52	.	29147468	29147676	0	1	208	29147466	cluster_4
chr2	19657569	19658326	sc184_rep1_dup2_mod_peak_6819	175	.	19657569	19658326	0	1	757	19657568	cluster_4
chr15	86032747	86033049	sc184_rep1_dup2_mod_peak_4573	42	.	86032747	86033049	0	1	302	86032739	cluster_4
chr2	19658474	19658751	sc184_rep1_dup2_mod_peak_6820	27	.	19658474	19658751	0	1	277	19658473	cluster_4
chr11	103199465	103199562	sc184_rep1_dup2_mod_peak_2347	34	.	103199465	103199562	0	1	97	103199464	cluster_4
chr5	147400225	147400336	sc184_rep1_dup2_mod_peak_10345	58	.	147400225	147400336	0	1	111	147400224	cluster_4
chr2	164856816	164856924	sc184_rep1_dup2_mod_peak_7631	84	.	164856816	164856924	0	1	108	164856815	cluster_4
chr15	86033696	86034098	sc184_rep1_dup2_mod_peak_4575	42	.	86033696	86034098	0	1	402	86033688	cluster_4
chr15	86033327	86033517	sc184_rep1_dup2_mod_peak_4574	133	.	86033327	86033517	0	1	190	86033319	cluster_4
chr13	108214317	108214600	sc184_rep1_dup2_mod_peak_3684	66	.	108214317	108214600	0	1	283	108214316	cluster_4
chr2	35581766	35582199	sc184_rep1_dup2_mod_peak_7008	123	.	35581766	35582199	0	1	433	35581763	cluster_4
chr5	150593657	150594133	sc184_rep1_dup2_mod_peak_10371	84	.	150593657	150594133	0	1	476	150593656	cluster_4
chr4	152338807	152339505	sc184_rep1_dup2_mod_peak_9380	58	.	152338807	152339505	0	1	698	152338806	cluster_4
chr2	155019167	155019487	sc184_rep1_dup2_mod_peak_7541	27	.	155019167	155019487	0	1	320	155019166	cluster_4
chr4	138455014	138455397	sc184_rep1_dup2_mod_peak_9175	103	.	138455014	138455397	0	1	383	138455013	cluster_4
chr13	44869890	44870046	sc184_rep1_dup2_mod_peak_3366	1357	.	44869890	44870046	0	1	156	44869886	cluster_4
chr6	114397841	114398277	sc184_rep1_dup2_mod_peak_10812	75	.	114397841	114398277	0	1	436	114397840	cluster_4
chr13	44869542	44869715	sc184_rep1_dup2_mod_peak_3365	1611	.	44869542	44869715	0	1	173	44869538	cluster_4
chr4	152131679	152131907	sc184_rep1_dup2_mod_peak_9370	49	.	152131679	152131907	0	1	228	152131678	cluster_4
chr7	44335720	44336169	sc184_rep1_dup2_mod_peak_11271	220	.	44335720	44336169	0	1	449	44335716	cluster_4
chr4	155360942	155361070	sc184_rep1_dup2_mod_peak_9419	42	.	155360942	155361070	0	1	128	155360941	cluster_4
chr2	167190052	167190220	sc184_rep1_dup2_mod_peak_7666	58	.	167190052	167190220	0	1	168	167190051	cluster_4
chr4	120282635	120282940	sc184_rep1_dup2_mod_peak_8912	42	.	120282635	120282940	0	1	305	120282634	cluster_4
chr3	100488620	100488732	sc184_rep1_dup2_mod_peak_8149	60	.	100488620	100488732	0	1	112	100488619	cluster_4
chr8	120114272	120114426	sc184_rep1_dup2_mod_peak_12575	66	.	120114272	120114426	0	1	154	120114271	cluster_4
chr10	20148643	20149577	sc184_rep1_dup2_mod_peak_896	133	.	20148643	20149577	0	1	934	20148641	cluster_4
chr2	168080757	168081338	sc184_rep1_dup2_mod_peak_7687	164	.	168080757	168081338	0	1	581	168080756	cluster_4
chr3	100489126	100489480	sc184_rep1_dup2_mod_peak_8150	34	.	100489126	100489480	0	1	354	100489125	cluster_4
chr11	103170594	103171150	sc184_rep1_dup2_mod_peak_2346	66	.	103170594	103171150	0	1	556	103170593	cluster_4
chr5	131307033	131307130	sc184_rep1_dup2_mod_peak_10160	27	.	131307033	131307130	0	1	97	131307032	cluster_4
chr18	80363497	80363786	sc184_rep1_dup2_mod_peak_6200	34	.	80363497	80363786	0	1	289	80363489	cluster_4
chrUn_JH584304	49859	50489	sc184_rep1_dup2_mod_peak_13534	110	.	49859	50489	0	1	630	49855	cluster_4
chr6	88189622	88189941	sc184_rep1_dup2_mod_peak_10718	133	.	88189622	88189941	0	1	319	88189614	cluster_4
chr4	135686475	135686606	sc184_rep1_dup2_mod_peak_9119	58	.	135686475	135686606	0	1	131	135686474	cluster_4
chr2	5714920	5715030	sc184_rep1_dup2_mod_peak_6769	42	.	5714920	5715030	0	1	110	5714915	cluster_4
chr17	56757124	56757617	sc184_rep1_dup2_mod_peak_5671	93	.	56757124	56757617	0	1	493	56757119	cluster_4
chr16	18127519	18127773	sc184_rep1_dup2_mod_peak_4877	66	.	18127519	18127773	0	1	254	18127518	cluster_4
chrUn_JH584304	52273	52395	sc184_rep1_dup2_mod_peak_13536	145	.	52273	52395	0	1	122	52268	cluster_4
chr11	116918740	116919425	sc184_rep1_dup2_mod_peak_2486	186	.	116918740	116919425	0	1	685	116918739	cluster_4
chr11	58953858	58954061	sc184_rep1_dup2_mod_peak_1806	27	.	58953858	58954061	0	1	203	58953853	cluster_4
chr10	93833898	93834126	sc184_rep1_dup2_mod_peak_1314	42	.	93833898	93834126	0	1	228	93833889	cluster_4
chr17	47436634	47436731	sc184_rep1_dup2_mod_peak_5596	20	.	47436634	47436731	0	1	97	47436630	cluster_4
chr13	35740817	35740925	sc184_rep1_dup2_mod_peak_3318	66	.	35740817	35740925	0	1	108	35740814	cluster_4
chr1	18058236	18058597	sc184_rep1_dup2_mod_peak_47	66	.	18058236	18058597	0	1	361	18058235	cluster_4
chr8	93810209	93810594	sc184_rep1_dup2_mod_peak_12437	164	.	93810209	93810594	0	1	385	93810200	cluster_4
chr12	73584951	73585207	sc184_rep1_dup2_mod_peak_2856	103	.	73584951	73585207	0	1	256	73584944	cluster_4
chr12	73584398	73584804	sc184_rep1_dup2_mod_peak_2855	93	.	73584398	73584804	0	1	406	73584391	cluster_4
chr10	83337251	83337670	sc184_rep1_dup2_mod_peak_1262	164	.	83337251	83337670	0	1	419	83337243	cluster_4
chr2	167190539	167190731	sc184_rep1_dup2_mod_peak_7667	14	.	167190539	167190731	0	1	192	167190538	cluster_4
chr15	95527703	95527826	sc184_rep1_dup2_mod_peak_4637	34	.	95527703	95527826	0	1	123	95527694	cluster_4
chr4	149586239	149586865	sc184_rep1_dup2_mod_peak_9331	164	.	149586239	149586865	0	1	626	149586238	cluster_4
chr16	20733451	20733577	sc184_rep1_dup2_mod_peak_4920	34	.	20733451	20733577	0	1	126	20733449	cluster_4
chr15	95528154	95528430	sc184_rep1_dup2_mod_peak_4638	49	.	95528154	95528430	0	1	276	95528145	cluster_4
chr12	73545477	73545885	sc184_rep1_dup2_mod_peak_2854	19	.	73545477	73545885	0	1	408	73545470	cluster_4
chr6	147264139	147264289	sc184_rep1_dup2_mod_peak_10964	34	.	147264139	147264289	0	1	150	147264138	cluster_4
chr16	20732774	20733312	sc184_rep1_dup2_mod_peak_4919	164	.	20732774	20733312	0	1	538	20732772	cluster_4
chr7	28298909	28299033	sc184_rep1_dup2_mod_peak_11165	34	.	28298909	28299033	0	1	124	28298907	cluster_4
chr14	54876463	54877253	sc184_rep1_dup2_mod_peak_3951	209	.	54876463	54877253	0	1	790	54876458	cluster_4
chr7	44360121	44360255	sc184_rep1_dup2_mod_peak_11276	34	.	44360121	44360255	0	1	134	44360117	cluster_4
chr1	87510170	87510538	sc184_rep1_dup2_mod_peak_383	113	.	87510170	87510538	0	1	368	87510162	cluster_4
chr4	141301363	141301530	sc184_rep1_dup2_mod_peak_9210	34	.	141301363	141301530	0	1	167	141301362	cluster_4
chr6	37300100	37300197	sc184_rep1_dup2_mod_peak_10485	20	.	37300100	37300197	0	1	97	37300097	cluster_4
chr6	37299710	37299931	sc184_rep1_dup2_mod_peak_10484	84	.	37299710	37299931	0	1	221	37299707	cluster_4
chr1	135818554	135819103	sc184_rep1_dup2_mod_peak_566	75	.	135818554	135819103	0	1	549	135818553	cluster_4
chr4	66404012	66404375	sc184_rep1_dup2_mod_peak_8686	44	.	66404012	66404375	0	1	363	66404006	cluster_4
chr9	22050793	22050929	sc184_rep1_dup2_mod_peak_12820	123	.	22050793	22050929	0	1	136	22050791	cluster_4
chr4	57142994	57143826	sc184_rep1_dup2_mod_peak_8644	397	.	57142994	57143826	0	1	832	57142989	cluster_4
chr15	79163630	79163777	sc184_rep1_dup2_mod_peak_4475	20	.	79163630	79163777	0	1	147	79163623	cluster_4
chr17	8341254	8341410	sc184_rep1_dup2_mod_peak_5231	27	.	8341254	8341410	0	1	156	8341246	cluster_4
chr4	131838017	131838219	sc184_rep1_dup2_mod_peak_9039	28	.	131838017	131838219	0	1	202	131838016	cluster_4
chr15	79164310	79164414	sc184_rep1_dup2_mod_peak_4476	42	.	79164310	79164414	0	1	104	79164303	cluster_4
chr4	148952478	148952576	sc184_rep1_dup2_mod_peak_9326	42	.	148952478	148952576	0	1	98	148952477	cluster_4
chr11	74522512	74522684	sc184_rep1_dup2_mod_peak_1960	20	.	74522512	74522684	0	1	172	74522505	cluster_4
chr12	73040139	73040364	sc184_rep1_dup2_mod_peak_2845	27	.	73040139	73040364	0	1	225	73040132	cluster_4
chr4	116876907	116877652	sc184_rep1_dup2_mod_peak_8873	293	.	116876907	116877652	0	1	745	116876906	cluster_4
chr10	81343304	81343401	sc184_rep1_dup2_mod_peak_1241	25	.	81343304	81343401	0	1	97	81343296	cluster_4
chr9	56223569	56223956	sc184_rep1_dup2_mod_peak_12985	3756	.	56223569	56223956	0	1	387	56223564	cluster_4
chr4	131837015	131837305	sc184_rep1_dup2_mod_peak_9038	66	.	131837015	131837305	0	1	290	131837014	cluster_4
chr4	41695141	41695400	sc184_rep1_dup2_mod_peak_8542	75	.	41695141	41695400	0	1	259	41695137	cluster_4
chr13	95525321	95525490	sc184_rep1_dup2_mod_peak_3623	49	.	95525321	95525490	0	1	169	95525312	cluster_4
chr11	76622422	76623086	sc184_rep1_dup2_mod_peak_2007	113	.	76622422	76623086	0	1	664	76622415	cluster_4
chr11	76997140	76997292	sc184_rep1_dup2_mod_peak_2012	27	.	76997140	76997292	0	1	152	76997133	cluster_4
chr5	122952297	122952477	sc184_rep1_dup2_mod_peak_10080	58	.	122952297	122952477	0	1	180	122952296	cluster_4
chr12	81780768	81781108	sc184_rep1_dup2_mod_peak_2917	84	.	81780768	81781108	0	1	340	81780760	cluster_4
chr15	30172490	30172678	sc184_rep1_dup2_mod_peak_4255	42	.	30172490	30172678	0	1	188	30172487	cluster_4
chr15	30172883	30173002	sc184_rep1_dup2_mod_peak_4256	34	.	30172883	30173002	0	1	119	30172880	cluster_4
chr9	23223401	23223680	sc184_rep1_dup2_mod_peak_12826	49	.	23223401	23223680	0	1	279	23223399	cluster_4
chr17	6782693	6782861	sc184_rep1_dup2_mod_peak_5216	34	.	6782693	6782861	0	1	168	6782687	cluster_4
chr4	115979564	115979743	sc184_rep1_dup2_mod_peak_8864	42	.	115979564	115979743	0	1	179	115979563	cluster_4
chr2	174300388	174300521	sc184_rep1_dup2_mod_peak_7726	42	.	174300388	174300521	0	1	133	174300387	cluster_4
chr10	127059297	127059969	sc184_rep1_dup2_mod_peak_1431	93	.	127059297	127059969	0	1	672	127059296	cluster_4
chr4	133599990	133600087	sc184_rep1_dup2_mod_peak_9081	49	.	133599990	133600087	0	1	97	133599989	cluster_4
chr9	23222930	23223027	sc184_rep1_dup2_mod_peak_12825	34	.	23222930	23223027	0	1	97	23222928	cluster_4
chr2	152143532	152143731	sc184_rep1_dup2_mod_peak_7499	42	.	152143532	152143731	0	1	199	152143531	cluster_4
chr18	86395245	86395634	sc184_rep1_dup2_mod_peak_6223	49	.	86395245	86395634	0	1	389	86395237	cluster_4
chr16	97170426	97170775	sc184_rep1_dup2_mod_peak_5170	58	.	97170426	97170775	0	1	349	97170417	cluster_4
chr9	98033283	98033522	sc184_rep1_dup2_mod_peak_13253	68	.	98033283	98033522	0	1	239	98033274	cluster_4
chr2	132945418	132945563	sc184_rep1_dup2_mod_peak_7438	58	.	132945418	132945563	0	1	145	132945417	cluster_4
chr19	24999202	24999842	sc184_rep1_dup2_mod_peak_6438	164	.	24999202	24999842	0	1	640	24999200	cluster_4
chr10	127091247	127091396	sc184_rep1_dup2_mod_peak_1434	27	.	127091247	127091396	0	1	149	127091246	cluster_4
chr11	95514426	95514661	sc184_rep1_dup2_mod_peak_2186	75	.	95514426	95514661	0	1	235	95514417	cluster_4
chr4	41695920	41696017	sc184_rep1_dup2_mod_peak_8543	42	.	41695920	41696017	0	1	97	41695916	cluster_4
chr19	11818724	11819129	sc184_rep1_dup2_mod_peak_6390	66	.	11818724	11819129	0	1	405	11818723	cluster_4
chr5	15934271	15935232	sc184_rep1_dup2_mod_peak_9496	84	.	15934271	15935232	0	1	961	15934270	cluster_4
chr6	23838710	23839451	sc184_rep1_dup2_mod_peak_10423	93	.	23838710	23839451	0	1	741	23838708	cluster_4
chr11	79711465	79711562	sc184_rep1_dup2_mod_peak_2054	17	.	79711465	79711562	0	1	97	79711458	cluster_4
chr11	79711083	79711346	sc184_rep1_dup2_mod_peak_2053	34	.	79711083	79711346	0	1	263	79711076	cluster_4
chr10	75932281	75932640	sc184_rep1_dup2_mod_peak_1111	244	.	75932281	75932640	0	1	359	75932274	cluster_4
chr7	107370620	107370797	sc184_rep1_dup2_mod_peak_11616	232	.	107370620	107370797	0	1	177	107370619	cluster_4
chr19	43440354	43441469	sc184_rep1_dup2_mod_peak_6536	186	.	43440354	43441469	0	1	1115	43440350	cluster_4
chr7	107370976	107371076	sc184_rep1_dup2_mod_peak_11617	49	.	107370976	107371076	0	1	100	107370975	cluster_4
chr5	144546184	144546429	sc184_rep1_dup2_mod_peak_10323	66	.	144546184	144546429	0	1	245	144546183	cluster_4
chr17	35470002	35470136	sc184_rep1_dup2_mod_peak_5506	27	.	35470002	35470136	0	1	134	35469999	cluster_4
chr18	59176141	59176405	sc184_rep1_dup2_mod_peak_6079	34	.	59176141	59176405	0	1	264	59176136	cluster_4
chr10	43021370	43021608	sc184_rep1_dup2_mod_peak_976	186	.	43021370	43021608	0	1	238	43021366	cluster_4
chr5	144545924	144546037	sc184_rep1_dup2_mod_peak_10322	34	.	144545924	144546037	0	1	113	144545923	cluster_4
chr2	52675804	52675905	sc184_rep1_dup2_mod_peak_7059	75	.	52675804	52675905	0	1	101	52675799	cluster_4
chr16	94125412	94125935	sc184_rep1_dup2_mod_peak_5148	153	.	94125412	94125935	0	1	523	94125403	cluster_4
chr18	59175779	59176003	sc184_rep1_dup2_mod_peak_6078	93	.	59175779	59176003	0	1	224	59175774	cluster_4
chr6	29170637	29171269	sc184_rep1_dup2_mod_peak_10437	103	.	29170637	29171269	0	1	632	29170635	cluster_4
chr18	59175549	59175649	sc184_rep1_dup2_mod_peak_6077	49	.	59175549	59175649	0	1	100	59175544	cluster_4
chr14	17660675	17661076	sc184_rep1_dup2_mod_peak_3761	42	.	17660675	17661076	0	1	401	17660674	cluster_4
chr2	52676071	52676407	sc184_rep1_dup2_mod_peak_7060	32	.	52676071	52676407	0	1	336	52676066	cluster_4
chr15	80091237	80091398	sc184_rep1_dup2_mod_peak_4498	34	.	80091237	80091398	0	1	161	80091229	cluster_4
chr4	136956645	136957064	sc184_rep1_dup2_mod_peak_9142	113	.	136956645	136957064	0	1	419	136956644	cluster_4
chr11	97500198	97500856	sc184_rep1_dup2_mod_peak_2230	133	.	97500198	97500856	0	1	658	97500189	cluster_4
chr9	57940568	57940889	sc184_rep1_dup2_mod_peak_13002	27	.	57940568	57940889	0	1	321	57940563	cluster_4
chr11	113619300	113619397	sc184_rep1_dup2_mod_peak_2422	27	.	113619300	113619397	0	1	97	113619299	cluster_4
chr2	160912264	160912466	sc184_rep1_dup2_mod_peak_7600	58	.	160912264	160912466	0	1	202	160912263	cluster_4
chr14	70289220	70289570	sc184_rep1_dup2_mod_peak_4068	196	.	70289220	70289570	0	1	350	70289213	cluster_4
chr19	44720220	44720469	sc184_rep1_dup2_mod_peak_6551	66	.	44720220	44720469	0	1	249	44720216	cluster_4
chr9	57940005	57940436	sc184_rep1_dup2_mod_peak_13001	113	.	57940005	57940436	0	1	431	57940000	cluster_4
chr13	13784168	13784265	sc184_rep1_dup2_mod_peak_3196	34	.	13784168	13784265	0	1	97	13784167	cluster_4
chr7	19474008	19474499	sc184_rep1_dup2_mod_peak_11088	153	.	19474008	19474499	0	1	491	19474007	cluster_4
chr13	13784498	13784654	sc184_rep1_dup2_mod_peak_3197	113	.	13784498	13784654	0	1	156	13784497	cluster_4
chr4	101496353	101496806	sc184_rep1_dup2_mod_peak_8773	143	.	101496353	101496806	0	1	453	101496352	cluster_4
chrUn_JH584304	47351	49627	sc184_rep1_dup2_mod_peak_13533	146	.	47351	49627	0	1	2276	47347	cluster_4
chr10	9675151	9675311	sc184_rep1_dup2_mod_peak_860	84	.	9675151	9675311	0	1	160	9675142	cluster_4
chr17	80944662	80945166	sc184_rep1_dup2_mod_peak_5777	113	.	80944662	80945166	0	1	504	80944654	cluster_4
chr2	132029804	132029902	sc184_rep1_dup2_mod_peak_7429	66	.	132029804	132029902	0	1	98	132029803	cluster_4
chr10	19934119	19934925	sc184_rep1_dup2_mod_peak_895	153	.	19934119	19934925	0	1	806	19934118	cluster_4
chr10	36507133	36507396	sc184_rep1_dup2_mod_peak_942	58	.	36507133	36507396	0	1	263	36507130	cluster_4
chr6	99726297	99726413	sc184_rep1_dup2_mod_peak_10773	49	.	99726297	99726413	0	1	116	99726288	cluster_4
chr1	180697004	180697272	sc184_rep1_dup2_mod_peak_767	66	.	180697004	180697272	0	1	268	180697003	cluster_4
chr1	180696730	180696835	sc184_rep1_dup2_mod_peak_766	34	.	180696730	180696835	0	1	105	180696729	cluster_4
chr12	30884270	30884796	sc184_rep1_dup2_mod_peak_2712	93	.	30884270	30884796	0	1	526	30884267	cluster_4
chr2	26122408	26123055	sc184_rep1_dup2_mod_peak_6858	383	.	26122408	26123055	0	1	647	26122406	cluster_4
chr2	102658834	102659143	sc184_rep1_dup2_mod_peak_7273	68	.	102658834	102659143	0	1	309	102658833	cluster_4
chr3	157566788	157566970	sc184_rep1_dup2_mod_peak_8383	42	.	157566788	157566970	0	1	182	157566787	cluster_4
chr16	17276421	17276530	sc184_rep1_dup2_mod_peak_4859	58	.	17276421	17276530	0	1	109	17276420	cluster_4
chr6	128300403	128300500	sc184_rep1_dup2_mod_peak_10911	30	.	128300403	128300500	0	1	97	128300402	cluster_4
chr4	63495053	63495315	sc184_rep1_dup2_mod_peak_8679	58	.	63495053	63495315	0	1	262	63495047	cluster_4
chr18	36068341	36068673	sc184_rep1_dup2_mod_peak_5986	103	.	36068341	36068673	0	1	332	36068338	cluster_4
chr4	63494784	63494881	sc184_rep1_dup2_mod_peak_8678	49	.	63494784	63494881	0	1	97	63494778	cluster_4
chr17	47737017	47737123	sc184_rep1_dup2_mod_peak_5603	52	.	47737017	47737123	0	1	106	47737013	cluster_4
chr4	123104868	123104980	sc184_rep1_dup2_mod_peak_8937	44	.	123104868	123104980	0	1	112	123104867	cluster_4
chr10	117629270	117629645	sc184_rep1_dup2_mod_peak_1389	185	.	117629270	117629645	0	1	375	117629269	cluster_4
chr7	143107105	143107442	sc184_rep1_dup2_mod_peak_11859	123	.	143107105	143107442	0	1	337	143107104	cluster_4
chr1	91345070	91345274	sc184_rep1_dup2_mod_peak_442	49	.	91345070	91345274	0	1	204	91345061	cluster_4
chr17	87636742	87637234	sc184_rep1_dup2_mod_peak_5824	113	.	87636742	87637234	0	1	492	87636734	cluster_4
chr7	27326626	27326780	sc184_rep1_dup2_mod_peak_11143	58	.	27326626	27326780	0	1	154	27326624	cluster_4
chr2	77816422	77817125	sc184_rep1_dup2_mod_peak_7177	344	.	77816422	77817125	0	1	703	77816415	cluster_4
chr17	15830644	15830899	sc184_rep1_dup2_mod_peak_5279	49	.	15830644	15830899	0	1	255	15830643	cluster_4
chr17	14203381	14203839	sc184_rep1_dup2_mod_peak_5267	123	.	14203381	14203839	0	1	458	14203380	cluster_4
chr19	23142414	23142511	sc184_rep1_dup2_mod_peak_6424	20	.	23142414	23142511	0	1	97	23142412	cluster_4
chr18	67932982	67933307	sc184_rep1_dup2_mod_peak_6133	75	.	67932982	67933307	0	1	325	67932976	cluster_4
chr18	67933434	67933537	sc184_rep1_dup2_mod_peak_6134	66	.	67933434	67933537	0	1	103	67933428	cluster_4
chr7	107210213	107210599	sc184_rep1_dup2_mod_peak_11615	84	.	107210213	107210599	0	1	386	107210212	cluster_4
chr7	109781498	109781651	sc184_rep1_dup2_mod_peak_11625	49	.	109781498	109781651	0	1	153	109781497	cluster_4
chr9	67759948	67760550	sc184_rep1_dup2_mod_peak_13115	153	.	67759948	67760550	0	1	602	67759942	cluster_4
chr3	153973509	153973712	sc184_rep1_dup2_mod_peak_8377	58	.	153973509	153973712	0	1	203	153973508	cluster_4
chr7	118491315	118491691	sc184_rep1_dup2_mod_peak_11675	66	.	118491315	118491691	0	1	376	118491314	cluster_4
chr18	25679084	25679486	sc184_rep1_dup2_mod_peak_5936	42	.	25679084	25679486	0	1	402	25679082	cluster_4
chr12	73039342	73039545	sc184_rep1_dup2_mod_peak_2844	27	.	73039342	73039545	0	1	203	73039335	cluster_4
chr6	91843634	91844012	sc184_rep1_dup2_mod_peak_10749	113	.	91843634	91844012	0	1	378	91843625	cluster_4
chr15	66969481	66969763	sc184_rep1_dup2_mod_peak_4361	49	.	66969481	66969763	0	1	282	66969475	cluster_4
chr15	38470357	38470565	sc184_rep1_dup2_mod_peak_4294	75	.	38470357	38470565	0	1	208	38470354	cluster_4
chr5	128432741	128433064	sc184_rep1_dup2_mod_peak_10141	123	.	128432741	128433064	0	1	323	128432740	cluster_4
chr12	75735298	75735844	sc184_rep1_dup2_mod_peak_2866	123	.	75735298	75735844	0	1	546	75735291	cluster_4
chr17	31295225	31295459	sc184_rep1_dup2_mod_peak_5429	49	.	31295225	31295459	0	1	234	31295222	cluster_4
chr12	80692339	80692713	sc184_rep1_dup2_mod_peak_2906	34	.	80692339	80692713	0	1	374	80692331	cluster_4
chr15	73839426	73839833	sc184_rep1_dup2_mod_peak_4384	113	.	73839426	73839833	0	1	407	73839419	cluster_4
chr15	78802310	78802633	sc184_rep1_dup2_mod_peak_4459	42	.	78802310	78802633	0	1	323	78802303	cluster_4
chr15	78802747	78802975	sc184_rep1_dup2_mod_peak_4460	103	.	78802747	78802975	0	1	228	78802740	cluster_4
chr8	113848295	113848392	sc184_rep1_dup2_mod_peak_12547	34	.	113848295	113848392	0	1	97	113848294	cluster_4
chr2	168601525	168601632	sc184_rep1_dup2_mod_peak_7695	77	.	168601525	168601632	0	1	107	168601524	cluster_4
chr11	33147335	33148215	sc184_rep1_dup2_mod_peak_1677	186	.	33147335	33148215	0	1	880	33147332	cluster_4
chr9	55026528	55026643	sc184_rep1_dup2_mod_peak_12972	42	.	55026528	55026643	0	1	115	55026523	cluster_4
chr2	25185942	25186092	sc184_rep1_dup2_mod_peak_6842	42	.	25185942	25186092	0	1	150	25185940	cluster_4
chr11	84068232	84068453	sc184_rep1_dup2_mod_peak_2083	113	.	84068232	84068453	0	1	221	84068224	cluster_4
chr11	59965067	59965224	sc184_rep1_dup2_mod_peak_1825	34	.	59965067	59965224	0	1	157	59965062	cluster_4
chr2	5137935	5138100	sc184_rep1_dup2_mod_peak_6767	58	.	5137935	5138100	0	1	165	5137930	cluster_4
chr10	107272442	107272545	sc184_rep1_dup2_mod_peak_1357	58	.	107272442	107272545	0	1	103	107272441	cluster_4
chr8	84559078	84559179	sc184_rep1_dup2_mod_peak_12361	66	.	84559078	84559179	0	1	101	84559070	cluster_4
chr5	143293374	143293560	sc184_rep1_dup2_mod_peak_10312	27	.	143293374	143293560	0	1	186	143293373	cluster_4
chr3	127789897	127790024	sc184_rep1_dup2_mod_peak_8270	58	.	127789897	127790024	0	1	127	127789896	cluster_4
chr8	84559303	84559675	sc184_rep1_dup2_mod_peak_12362	113	.	84559303	84559675	0	1	372	84559295	cluster_4
chr2	151702069	151702756	sc184_rep1_dup2_mod_peak_7495	98	.	151702069	151702756	0	1	687	151702068	cluster_4
chr12	111907928	111908271	sc184_rep1_dup2_mod_peak_3099	153	.	111907928	111908271	0	1	343	111907927	cluster_4
chr19	10389224	10389684	sc184_rep1_dup2_mod_peak_6378	199	.	10389224	10389684	0	1	460	10389223	cluster_4
chr8	29219276	29219886	sc184_rep1_dup2_mod_peak_12073	103	.	29219276	29219886	0	1	610	29219274	cluster_4
chr6	54039495	54039941	sc184_rep1_dup2_mod_peak_10602	85	.	54039495	54039941	0	1	446	54039490	cluster_4
chr19	10388611	10389079	sc184_rep1_dup2_mod_peak_6377	257	.	10388611	10389079	0	1	468	10388610	cluster_4
chr13	54737996	54738357	sc184_rep1_dup2_mod_peak_3439	42	.	54737996	54738357	0	1	361	54737991	cluster_4
chr3	94363660	94364197	sc184_rep1_dup2_mod_peak_8083	123	.	94363660	94364197	0	1	537	94363651	cluster_4
chr11	69236127	69236347	sc184_rep1_dup2_mod_peak_1893	47	.	69236127	69236347	0	1	220	69236121	cluster_4
chr2	131546025	131546283	sc184_rep1_dup2_mod_peak_7427	34	.	131546025	131546283	0	1	258	131546024	cluster_4
chr7	19024291	19024416	sc184_rep1_dup2_mod_peak_11070	66	.	19024291	19024416	0	1	125	19024290	cluster_4
chr6	120463158	120463466	sc184_rep1_dup2_mod_peak_10861	58	.	120463158	120463466	0	1	308	120463157	cluster_4
chr2	4717625	4718469	sc184_rep1_dup2_mod_peak_6763	93	.	4717625	4718469	0	1	844	4717621	cluster_4
chr2	34913813	34914069	sc184_rep1_dup2_mod_peak_7005	42	.	34913813	34914069	0	1	256	34913810	cluster_4
chr4	88938153	88938792	sc184_rep1_dup2_mod_peak_8729	186	.	88938153	88938792	0	1	639	88938145	cluster_4
chr2	131041192	131041719	sc184_rep1_dup2_mod_peak_7420	84	.	131041192	131041719	0	1	527	131041191	cluster_4
chr4	42916875	42917325	sc184_rep1_dup2_mod_peak_8552	220	.	42916875	42917325	0	1	450	42916871	cluster_4
chr9	67830990	67831107	sc184_rep1_dup2_mod_peak_13116	37	.	67830990	67831107	0	1	117	67830984	cluster_4
chr2	34914187	34914328	sc184_rep1_dup2_mod_peak_7006	42	.	34914187	34914328	0	1	141	34914184	cluster_4
chr6	120463605	120463738	sc184_rep1_dup2_mod_peak_10862	27	.	120463605	120463738	0	1	133	120463604	cluster_4
chr17	43629960	43630211	sc184_rep1_dup2_mod_peak_5542	75	.	43629960	43630211	0	1	251	43629956	cluster_4
chr9	67831316	67831457	sc184_rep1_dup2_mod_peak_13117	49	.	67831316	67831457	0	1	141	67831310	cluster_4
chr17	43629704	43629803	sc184_rep1_dup2_mod_peak_5541	27	.	43629704	43629803	0	1	99	43629700	cluster_4
chr10	70245071	70245322	sc184_rep1_dup2_mod_peak_1092	84	.	70245071	70245322	0	1	251	70245064	cluster_4
chrX	155623618	155623768	sc184_rep1_dup2_mod_peak_13714	49	.	155623618	155623768	0	1	150	155623617	cluster_4
chr14	33319648	33320000	sc184_rep1_dup2_mod_peak_3862	58	.	33319648	33320000	0	1	352	33319645	cluster_4
chr3	131489977	131490585	sc184_rep1_dup2_mod_peak_8289	233	.	131489977	131490585	0	1	608	131489976	cluster_4
chr14	60378954	60379074	sc184_rep1_dup2_mod_peak_4010	58	.	60378954	60379074	0	1	120	60378948	cluster_4
chr11	95824184	95824544	sc184_rep1_dup2_mod_peak_2191	209	.	95824184	95824544	0	1	360	95824175	cluster_4
chr7	4836136	4836326	sc184_rep1_dup2_mod_peak_10989	58	.	4836136	4836326	0	1	190	4836132	cluster_4
chr4	103619845	103619942	sc184_rep1_dup2_mod_peak_8782	27	.	103619845	103619942	0	1	97	103619844	cluster_4
chr1	195241541	195241804	sc184_rep1_dup2_mod_peak_837	354	.	195241541	195241804	0	1	263	195241540	cluster_4
chr6	91285653	91285750	sc184_rep1_dup2_mod_peak_10745	34	.	91285653	91285750	0	1	97	91285644	cluster_4
chr5	76858494	76858591	sc184_rep1_dup2_mod_peak_9784	27	.	76858494	76858591	0	1	97	76858487	cluster_4
chr5	35757812	35757936	sc184_rep1_dup2_mod_peak_9650	44	.	35757812	35757936	0	1	124	35757809	cluster_4
chr5	147957800	147957897	sc184_rep1_dup2_mod_peak_10351	34	.	147957800	147957897	0	1	97	147957799	cluster_4
chr15	85625836	85626199	sc184_rep1_dup2_mod_peak_4562	75	.	85625836	85626199	0	1	363	85625828	cluster_4
chr6	85484679	85484902	sc184_rep1_dup2_mod_peak_10690	34	.	85484679	85484902	0	1	223	85484671	cluster_4
chr5	117413688	117414048	sc184_rep1_dup2_mod_peak_10012	58	.	117413688	117414048	0	1	360	117413687	cluster_4
chr5	147957254	147957375	sc184_rep1_dup2_mod_peak_10350	27	.	147957254	147957375	0	1	121	147957253	cluster_4
chr13	76384078	76384678	sc184_rep1_dup2_mod_peak_3557	93	.	76384078	76384678	0	1	600	76384071	cluster_4
chr13	76384986	76385102	sc184_rep1_dup2_mod_peak_3558	58	.	76384986	76385102	0	1	116	76384979	cluster_4
chr2	167688694	167689350	sc184_rep1_dup2_mod_peak_7679	93	.	167688694	167689350	0	1	656	167688693	cluster_4
chr2	153108607	153108743	sc184_rep1_dup2_mod_peak_7516	34	.	153108607	153108743	0	1	136	153108606	cluster_4
chr12	76822284	76822679	sc184_rep1_dup2_mod_peak_2877	49	.	76822284	76822679	0	1	395	76822277	cluster_4
chr6	113483297	113483413	sc184_rep1_dup2_mod_peak_10807	103	.	113483297	113483413	0	1	116	113483296	cluster_4
chr6	63256233	63256539	sc184_rep1_dup2_mod_peak_10623	58	.	63256233	63256539	0	1	306	63256227	cluster_4
chr2	130294932	130296084	sc184_rep1_dup2_mod_peak_7408	186	.	130294932	130296084	0	1	1152	130294931	cluster_4
chr2	143545840	143546110	sc184_rep1_dup2_mod_peak_7458	19	.	143545840	143546110	0	1	270	143545839	cluster_4
chr11	79591024	79591543	sc184_rep1_dup2_mod_peak_2050	153	.	79591024	79591543	0	1	519	79591017	cluster_4
chr3	9347585	9347744	sc184_rep1_dup2_mod_peak_7808	27	.	9347585	9347744	0	1	159	9347576	cluster_4
chr5	135250996	135251431	sc184_rep1_dup2_mod_peak_10191	186	.	135250996	135251431	0	1	435	135250995	cluster_4
chr16	85900173	85900291	sc184_rep1_dup2_mod_peak_5102	58	.	85900173	85900291	0	1	118	85900165	cluster_4
chr2	167689548	167689645	sc184_rep1_dup2_mod_peak_7680	49	.	167689548	167689645	0	1	97	167689547	cluster_4
chr13	12106660	12106856	sc184_rep1_dup2_mod_peak_3187	34	.	12106660	12106856	0	1	196	12106659	cluster_4
chr7	67759570	67759809	sc184_rep1_dup2_mod_peak_11434	42	.	67759570	67759809	0	1	239	67759564	cluster_4
chr8	94532631	94533433	sc184_rep1_dup2_mod_peak_12440	123	.	94532631	94533433	0	1	802	94532622	cluster_4
chr2	114013422	114013681	sc184_rep1_dup2_mod_peak_7309	42	.	114013422	114013681	0	1	259	114013421	cluster_4
chr2	167689878	167690029	sc184_rep1_dup2_mod_peak_7681	16	.	167689878	167690029	0	1	151	167689877	cluster_4
chr4	46601504	46601646	sc184_rep1_dup2_mod_peak_8595	58	.	46601504	46601646	0	1	142	46601500	cluster_4
chr4	46601924	46602214	sc184_rep1_dup2_mod_peak_8596	42	.	46601924	46602214	0	1	290	46601920	cluster_4
chr2	180225889	180226083	sc184_rep1_dup2_mod_peak_7754	49	.	180225889	180226083	0	1	194	180225888	cluster_4
chr19	59075168	59075342	sc184_rep1_dup2_mod_peak_6671	66	.	59075168	59075342	0	1	174	59075163	cluster_4
chr4	108217266	108217680	sc184_rep1_dup2_mod_peak_8812	103	.	108217266	108217680	0	1	414	108217265	cluster_4
chr17	26438632	26439238	sc184_rep1_dup2_mod_peak_5359	84	.	26438632	26439238	0	1	606	26438630	cluster_4
chr2	6872278	6872905	sc184_rep1_dup2_mod_peak_6774	84	.	6872278	6872905	0	1	627	6872272	cluster_4
chr4	152152141	152152308	sc184_rep1_dup2_mod_peak_9371	75	.	152152141	152152308	0	1	167	152152140	cluster_4
chr18	61014073	61014341	sc184_rep1_dup2_mod_peak_6088	49	.	61014073	61014341	0	1	268	61014067	cluster_4
chr11	69604990	69605103	sc184_rep1_dup2_mod_peak_1904	42	.	69604990	69605103	0	1	113	69604984	cluster_4
chr13	99900449	99900761	sc184_rep1_dup2_mod_peak_3655	164	.	99900449	99900761	0	1	312	99900440	cluster_4
chr3	110142504	110142913	sc184_rep1_dup2_mod_peak_8224	93	.	110142504	110142913	0	1	409	110142503	cluster_4
chr6	29433110	29433368	sc184_rep1_dup2_mod_peak_10444	34	.	29433110	29433368	0	1	258	29433108	cluster_4
chr11	69935500	69936236	sc184_rep1_dup2_mod_peak_1922	123	.	69935500	69936236	0	1	736	69935494	cluster_4
chr17	56124624	56124922	sc184_rep1_dup2_mod_peak_5651	68	.	56124624	56124922	0	1	298	56124619	cluster_4
chr12	112130478	112131007	sc184_rep1_dup2_mod_peak_3100	133	.	112130478	112131007	0	1	529	112130477	cluster_4
chr6	113482673	113482843	sc184_rep1_dup2_mod_peak_10806	20	.	113482673	113482843	0	1	170	113482672	cluster_4
chr7	131967328	131967425	sc184_rep1_dup2_mod_peak_11769	58	.	131967328	131967425	0	1	97	131967327	cluster_4
chr7	35186343	35186501	sc184_rep1_dup2_mod_peak_11239	14	.	35186343	35186501	0	1	158	35186340	cluster_4
chr19	47178685	47179547	sc184_rep1_dup2_mod_peak_6605	207	.	47178685	47179547	0	1	862	47178681	cluster_4
chr11	82434593	82434807	sc184_rep1_dup2_mod_peak_2070	49	.	82434593	82434807	0	1	214	82434585	cluster_4
chr19	44726233	44726350	sc184_rep1_dup2_mod_peak_6553	93	.	44726233	44726350	0	1	117	44726229	cluster_4
chr1	89580127	89581861	sc184_rep1_dup2_mod_peak_430	143	.	89580127	89581861	0	1	1734	89580119	cluster_4
chr7	131966824	131966927	sc184_rep1_dup2_mod_peak_11768	49	.	131966824	131966927	0	1	103	131966823	cluster_4
chr6	121412726	121412966	sc184_rep1_dup2_mod_peak_10871	37	.	121412726	121412966	0	1	240	121412725	cluster_4
chr8	125054145	125054518	sc184_rep1_dup2_mod_peak_12684	66	.	125054145	125054518	0	1	373	125054144	cluster_4
chr7	122289155	122289302	sc184_rep1_dup2_mod_peak_11691	30	.	122289155	122289302	0	1	147	122289154	cluster_4
chr18	84719951	84720379	sc184_rep1_dup2_mod_peak_6221	66	.	84719951	84720379	0	1	428	84719943	cluster_4
chr11	12025723	12025907	sc184_rep1_dup2_mod_peak_1601	49	.	12025723	12025907	0	1	184	12025722	cluster_4
chr4	44664270	44664578	sc184_rep1_dup2_mod_peak_8571	123	.	44664270	44664578	0	1	308	44664266	cluster_4
chr11	12026191	12026511	sc184_rep1_dup2_mod_peak_1602	20	.	12026191	12026511	0	1	320	12026190	cluster_4
chr1	38835746	38836601	sc184_rep1_dup2_mod_peak_109	196	.	38835746	38836601	0	1	855	38835743	cluster_4
chr3	145758954	145759360	sc184_rep1_dup2_mod_peak_8345	93	.	145758954	145759360	0	1	406	145758953	cluster_4
chr3	145758493	145758831	sc184_rep1_dup2_mod_peak_8344	66	.	145758493	145758831	0	1	338	145758492	cluster_4
chr1	55406150	55406756	sc184_rep1_dup2_mod_peak_171	103	.	55406150	55406756	0	1	606	55406145	cluster_4
chr2	180642630	180642795	sc184_rep1_dup2_mod_peak_7761	14	.	180642630	180642795	0	1	165	180642629	cluster_4
chr2	55437607	55437785	sc184_rep1_dup2_mod_peak_7069	27	.	55437607	55437785	0	1	178	55437602	cluster_4
chr2	180642043	180642211	sc184_rep1_dup2_mod_peak_7760	75	.	180642043	180642211	0	1	168	180642042	cluster_4
chr11	4266608	4267011	sc184_rep1_dup2_mod_peak_1546	209	.	4266608	4267011	0	1	403	4266604	cluster_4
chr1	132298802	132298958	sc184_rep1_dup2_mod_peak_522	27	.	132298802	132298958	0	1	156	132298801	cluster_4
chr4	130275082	130275322	sc184_rep1_dup2_mod_peak_9033	58	.	130275082	130275322	0	1	240	130275081	cluster_4
chr8	126138877	126139312	sc184_rep1_dup2_mod_peak_12690	75	.	126138877	126139312	0	1	435	126138876	cluster_4
chr2	168281067	168281164	sc184_rep1_dup2_mod_peak_7692	49	.	168281067	168281164	0	1	97	168281066	cluster_4
chr15	89140427	89140796	sc184_rep1_dup2_mod_peak_4602	34	.	89140427	89140796	0	1	369	89140419	cluster_4
chr2	155629419	155629536	sc184_rep1_dup2_mod_peak_7551	42	.	155629419	155629536	0	1	117	155629418	cluster_4
chr2	153032193	153032423	sc184_rep1_dup2_mod_peak_7514	34	.	153032193	153032423	0	1	230	153032192	cluster_4
chr6	115360882	115361290	sc184_rep1_dup2_mod_peak_10822	293	.	115360882	115361290	0	1	408	115360881	cluster_4
chr6	85409080	85409288	sc184_rep1_dup2_mod_peak_10687	58	.	85409080	85409288	0	1	208	85409072	cluster_4
chr1	156303513	156303773	sc184_rep1_dup2_mod_peak_628	153	.	156303513	156303773	0	1	260	156303512	cluster_4
chr16	22657010	22657182	sc184_rep1_dup2_mod_peak_4931	34	.	22657010	22657182	0	1	172	22657008	cluster_4
chr8	92960548	92960659	sc184_rep1_dup2_mod_peak_12435	24	.	92960548	92960659	0	1	111	92960539	cluster_4
chr1	156303188	156303394	sc184_rep1_dup2_mod_peak_627	42	.	156303188	156303394	0	1	206	156303187	cluster_4
chr17	69969396	69969517	sc184_rep1_dup2_mod_peak_5719	84	.	69969396	69969517	0	1	121	69969390	cluster_4
chr15	100870995	100871249	sc184_rep1_dup2_mod_peak_4719	164	.	100870995	100871249	0	1	254	100870994	cluster_4
chr5	135888150	135888310	sc184_rep1_dup2_mod_peak_10202	27	.	135888150	135888310	0	1	160	135888149	cluster_4
chr2	118373887	118374145	sc184_rep1_dup2_mod_peak_7314	93	.	118373887	118374145	0	1	258	118373886	cluster_4
chr12	112721925	112722057	sc184_rep1_dup2_mod_peak_3116	42	.	112721925	112722057	0	1	132	112721924	cluster_4
chr6	53067825	53068623	sc184_rep1_dup2_mod_peak_10599	164	.	53067825	53068623	0	1	798	53067820	cluster_4
chr2	11553820	11553977	sc184_rep1_dup2_mod_peak_6781	75	.	11553820	11553977	0	1	157	11553819	cluster_4
chr7	100005836	100006153	sc184_rep1_dup2_mod_peak_11576	113	.	100005836	100006153	0	1	317	100005835	cluster_4
chr12	112722195	112722668	sc184_rep1_dup2_mod_peak_3117	143	.	112722195	112722668	0	1	473	112722194	cluster_4
chr7	44429069	44429427	sc184_rep1_dup2_mod_peak_11277	84	.	44429069	44429427	0	1	358	44429065	cluster_4
chr18	66291745	66291907	sc184_rep1_dup2_mod_peak_6120	66	.	66291745	66291907	0	1	162	66291739	cluster_4
chr8	27174547	27174875	sc184_rep1_dup2_mod_peak_12071	186	.	27174547	27174875	0	1	328	27174545	cluster_4
chr8	27174271	27174405	sc184_rep1_dup2_mod_peak_12070	75	.	27174271	27174405	0	1	134	27174269	cluster_4
chr12	105336861	105336961	sc184_rep1_dup2_mod_peak_3033	43	.	105336861	105336961	0	1	100	105336860	cluster_4
chr7	108950602	108950736	sc184_rep1_dup2_mod_peak_11620	66	.	108950602	108950736	0	1	134	108950601	cluster_4
chr12	85599439	85599767	sc184_rep1_dup2_mod_peak_2954	58	.	85599439	85599767	0	1	328	85599431	cluster_4
chr11	115974897	115975066	sc184_rep1_dup2_mod_peak_2462	14	.	115974897	115975066	0	1	169	115974896	cluster_4
chr2	118976445	118976804	sc184_rep1_dup2_mod_peak_7327	49	.	118976445	118976804	0	1	359	118976444	cluster_4
chr7	19577631	19577861	sc184_rep1_dup2_mod_peak_11091	42	.	19577631	19577861	0	1	230	19577630	cluster_4
chr5	69341362	69341459	sc184_rep1_dup2_mod_peak_9754	34	.	69341362	69341459	0	1	97	69341356	cluster_4
chr3	40531423	40531598	sc184_rep1_dup2_mod_peak_7874	44	.	40531423	40531598	0	1	175	40531419	cluster_4
chr8	125995357	125995459	sc184_rep1_dup2_mod_peak_12689	49	.	125995357	125995459	0	1	102	125995356	cluster_4
chr4	151107704	151107903	sc184_rep1_dup2_mod_peak_9353	123	.	151107704	151107903	0	1	199	151107703	cluster_4
chr18	67391277	67391394	sc184_rep1_dup2_mod_peak_6126	75	.	67391277	67391394	0	1	117	67391271	cluster_4
chr4	151108371	151108520	sc184_rep1_dup2_mod_peak_9354	66	.	151108371	151108520	0	1	149	151108370	cluster_4
chr1	132067776	132068076	sc184_rep1_dup2_mod_peak_518	34	.	132067776	132068076	0	1	300	132067775	cluster_4
chr15	12739577	12739862	sc184_rep1_dup2_mod_peak_4228	49	.	12739577	12739862	0	1	285	12739576	cluster_4
chr1	172326125	172326226	sc184_rep1_dup2_mod_peak_720	66	.	172326125	172326226	0	1	101	172326124	cluster_4
chr4	151108635	151108864	sc184_rep1_dup2_mod_peak_9355	24	.	151108635	151108864	0	1	229	151108634	cluster_4
chr9	55326622	55326807	sc184_rep1_dup2_mod_peak_12975	23	.	55326622	55326807	0	1	185	55326617	cluster_4
chr12	72408751	72408848	sc184_rep1_dup2_mod_peak_2838	34	.	72408751	72408848	0	1	97	72408744	cluster_4
chr4	133519004	133519496	sc184_rep1_dup2_mod_peak_9078	84	.	133519004	133519496	0	1	492	133519003	cluster_4
chr15	89060016	89060134	sc184_rep1_dup2_mod_peak_4597	49	.	89060016	89060134	0	1	118	89060008	cluster_4
chr11	52282859	52283152	sc184_rep1_dup2_mod_peak_1761	75	.	52282859	52283152	0	1	293	52282854	cluster_4
chr10	79613875	79614005	sc184_rep1_dup2_mod_peak_1135	66	.	79613875	79614005	0	1	130	79613868	cluster_4
chr10	81257215	81257373	sc184_rep1_dup2_mod_peak_1234	27	.	81257215	81257373	0	1	158	81257207	cluster_4
chr1	135104989	135105303	sc184_rep1_dup2_mod_peak_553	58	.	135104989	135105303	0	1	314	135104988	cluster_4
chr2	49787658	49787993	sc184_rep1_dup2_mod_peak_7049	58	.	49787658	49787993	0	1	335	49787654	cluster_4
chr15	89059746	89059848	sc184_rep1_dup2_mod_peak_4596	58	.	89059746	89059848	0	1	102	89059738	cluster_4
chr11	72489659	72490182	sc184_rep1_dup2_mod_peak_1951	186	.	72489659	72490182	0	1	523	72489652	cluster_4
chr5	114658351	114658505	sc184_rep1_dup2_mod_peak_9976	84	.	114658351	114658505	0	1	154	114658350	cluster_4
chr3	125937949	125938224	sc184_rep1_dup2_mod_peak_8264	34	.	125937949	125938224	0	1	275	125937948	cluster_4
chr4	45972241	45972342	sc184_rep1_dup2_mod_peak_8583	27	.	45972241	45972342	0	1	101	45972237	cluster_4
chr5	107403605	107403702	sc184_rep1_dup2_mod_peak_9896	42	.	107403605	107403702	0	1	97	107403604	cluster_4
chrX	104199868	104200078	sc184_rep1_dup2_mod_peak_13685	84	.	104199868	104200078	0	1	210	104199867	cluster_4
chr3	125938541	125938721	sc184_rep1_dup2_mod_peak_8265	77	.	125938541	125938721	0	1	180	125938540	cluster_4
chr11	105968028	105968125	sc184_rep1_dup2_mod_peak_2375	27	.	105968028	105968125	0	1	97	105968027	cluster_4
chr1	22533645	22533795	sc184_rep1_dup2_mod_peak_53	75	.	22533645	22533795	0	1	150	22533643	cluster_4
chr19	41743595	41743807	sc184_rep1_dup2_mod_peak_6515	27	.	41743595	41743807	0	1	212	41743591	cluster_4
chr3	125938881	125938989	sc184_rep1_dup2_mod_peak_8266	49	.	125938881	125938989	0	1	108	125938880	cluster_4
chr4	127330517	127330675	sc184_rep1_dup2_mod_peak_8996	42	.	127330517	127330675	0	1	158	127330516	cluster_4
chrX	104200516	104200624	sc184_rep1_dup2_mod_peak_13686	42	.	104200516	104200624	0	1	108	104200515	cluster_4
chr4_JH584293_random	2311	2488	sc184_rep1_dup2_mod_peak_9454	49	.	2311	2488	0	1	177	2309	cluster_4
chr15	34837310	34837709	sc184_rep1_dup2_mod_peak_4272	103	.	34837310	34837709	0	1	399	34837307	cluster_4
chr11	67922047	67922367	sc184_rep1_dup2_mod_peak_1878	244	.	67922047	67922367	0	1	320	67922041	cluster_4
chr11	98457900	98458230	sc184_rep1_dup2_mod_peak_2259	60	.	98457900	98458230	0	1	330	98457891	cluster_4
chr1	52726717	52727238	sc184_rep1_dup2_mod_peak_153	113	.	52726717	52727238	0	1	521	52726712	cluster_4
chr15	34838153	34838299	sc184_rep1_dup2_mod_peak_4273	34	.	34838153	34838299	0	1	146	34838150	cluster_4
chr1	153186139	153186236	sc184_rep1_dup2_mod_peak_601	49	.	153186139	153186236	0	1	97	153186138	cluster_4
chr5	110544239	110545016	sc184_rep1_dup2_mod_peak_9921	66	.	110544239	110545016	0	1	777	110544238	cluster_4
chr17	47410386	47410553	sc184_rep1_dup2_mod_peak_5595	34	.	47410386	47410553	0	1	167	47410382	cluster_4
chr15	100729357	100729513	sc184_rep1_dup2_mod_peak_4716	56	.	100729357	100729513	0	1	156	100729356	cluster_4
chr2	164486237	164486687	sc184_rep1_dup2_mod_peak_7625	94	.	164486237	164486687	0	1	450	164486236	cluster_4
chr15	39006130	39006576	sc184_rep1_dup2_mod_peak_4300	50	.	39006130	39006576	0	1	446	39006127	cluster_4
chr12	87299654	87299852	sc184_rep1_dup2_mod_peak_2975	113	.	87299654	87299852	0	1	198	87299646	cluster_4
chr2	181039149	181039468	sc184_rep1_dup2_mod_peak_7769	30	.	181039149	181039468	0	1	319	181039148	cluster_4
chr1	170907519	170907616	sc184_rep1_dup2_mod_peak_691	42	.	170907519	170907616	0	1	97	170907518	cluster_4
chr7	101011903	101012036	sc184_rep1_dup2_mod_peak_11586	49	.	101011903	101012036	0	1	133	101011902	cluster_4
chr5	73007249	73007499	sc184_rep1_dup2_mod_peak_9757	34	.	73007249	73007499	0	1	250	73007242	cluster_4
chr19	4711825	4712246	sc184_rep1_dup2_mod_peak_6255	164	.	4711825	4712246	0	1	421	4711821	cluster_4
chr12	24680736	24680986	sc184_rep1_dup2_mod_peak_2690	93	.	24680736	24680986	0	1	250	24680734	cluster_4
chr7	28630687	28630784	sc184_rep1_dup2_mod_peak_11176	31	.	28630687	28630784	0	1	97	28630685	cluster_4
chr1	86303245	86303407	sc184_rep1_dup2_mod_peak_369	27	.	86303245	86303407	0	1	162	86303237	cluster_4
chr18	61036125	61036368	sc184_rep1_dup2_mod_peak_6089	103	.	61036125	61036368	0	1	243	61036119	cluster_4
chr1	170908126	170908223	sc184_rep1_dup2_mod_peak_692	27	.	170908126	170908223	0	1	97	170908125	cluster_4
chr19	38097341	38097439	sc184_rep1_dup2_mod_peak_6493	27	.	38097341	38097439	0	1	98	38097338	cluster_4
chr1	185455412	185455552	sc184_rep1_dup2_mod_peak_801	42	.	185455412	185455552	0	1	140	185455411	cluster_4
chr9	44134432	44134820	sc184_rep1_dup2_mod_peak_12902	93	.	44134432	44134820	0	1	388	44134428	cluster_4
chr13	73536664	73536834	sc184_rep1_dup2_mod_peak_3540	27	.	73536664	73536834	0	1	170	73536657	cluster_4
chr2	54436305	54436597	sc184_rep1_dup2_mod_peak_7068	34	.	54436305	54436597	0	1	292	54436300	cluster_4
chr15	97767714	97768170	sc184_rep1_dup2_mod_peak_4657	133	.	97767714	97768170	0	1	456	97767705	cluster_4
chr2	33544445	33544554	sc184_rep1_dup2_mod_peak_6991	42	.	33544445	33544554	0	1	109	33544442	cluster_4
chr10	128194647	128194878	sc184_rep1_dup2_mod_peak_1469	93	.	128194647	128194878	0	1	231	128194646	cluster_4
chr9	78395958	78396164	sc184_rep1_dup2_mod_peak_13176	75	.	78395958	78396164	0	1	206	78395951	cluster_4
chr19	46348981	46349417	sc184_rep1_dup2_mod_peak_6592	280	.	46348981	46349417	0	1	436	46348977	cluster_4
chr5	139325431	139325536	sc184_rep1_dup2_mod_peak_10253	75	.	139325431	139325536	0	1	105	139325430	cluster_4
chr5	30588048	30588393	sc184_rep1_dup2_mod_peak_9576	153	.	30588048	30588393	0	1	345	30588045	cluster_4
chr7	109010750	109011179	sc184_rep1_dup2_mod_peak_11621	143	.	109010750	109011179	0	1	429	109010749	cluster_4
chr8	13200236	13200658	sc184_rep1_dup2_mod_peak_11928	174	.	13200236	13200658	0	1	422	13200235	cluster_4
chr19	36057326	36057744	sc184_rep1_dup2_mod_peak_6476	123	.	36057326	36057744	0	1	418	36057323	cluster_4
chr5	30588541	30588724	sc184_rep1_dup2_mod_peak_9577	27	.	30588541	30588724	0	1	183	30588538	cluster_4
chr4	120032801	120032984	sc184_rep1_dup2_mod_peak_8907	42	.	120032801	120032984	0	1	183	120032800	cluster_4
chr11	77462562	77462798	sc184_rep1_dup2_mod_peak_2016	49	.	77462562	77462798	0	1	236	77462555	cluster_4
chr10	7590385	7590624	sc184_rep1_dup2_mod_peak_850	84	.	7590385	7590624	0	1	239	7590378	cluster_4
chr7	64502071	64502284	sc184_rep1_dup2_mod_peak_11416	103	.	64502071	64502284	0	1	213	64502065	cluster_4
chr7	64501588	64501769	sc184_rep1_dup2_mod_peak_11415	20	.	64501588	64501769	0	1	181	64501582	cluster_4
chr2	163339267	163339440	sc184_rep1_dup2_mod_peak_7611	34	.	163339267	163339440	0	1	173	163339266	cluster_4
chr4	136637628	136637846	sc184_rep1_dup2_mod_peak_9138	42	.	136637628	136637846	0	1	218	136637627	cluster_4
chr4	115898260	115898372	sc184_rep1_dup2_mod_peak_8860	58	.	115898260	115898372	0	1	112	115898259	cluster_4
chr2	163339586	163339865	sc184_rep1_dup2_mod_peak_7612	43	.	163339586	163339865	0	1	279	163339585	cluster_4
chr11	71750927	71751426	sc184_rep1_dup2_mod_peak_1944	43	.	71750927	71751426	0	1	499	71750920	cluster_4
chr15	99670578	99670870	sc184_rep1_dup2_mod_peak_4700	142	.	99670578	99670870	0	1	292	99670569	cluster_4
chr16	16213126	16213486	sc184_rep1_dup2_mod_peak_4846	34	.	16213126	16213486	0	1	360	16213125	cluster_4
chr10	45335482	45336084	sc184_rep1_dup2_mod_peak_987	164	.	45335482	45336084	0	1	602	45335478	cluster_4
chr13	95222549	95222742	sc184_rep1_dup2_mod_peak_3618	75	.	95222549	95222742	0	1	193	95222540	cluster_4
chr2	132879304	132879436	sc184_rep1_dup2_mod_peak_7437	58	.	132879304	132879436	0	1	132	132879303	cluster_4
chr7	65861903	65862159	sc184_rep1_dup2_mod_peak_11425	209	.	65861903	65862159	0	1	256	65861897	cluster_4
chr7	65862269	65862867	sc184_rep1_dup2_mod_peak_11426	75	.	65862269	65862867	0	1	598	65862263	cluster_4
chr18	80296058	80296282	sc184_rep1_dup2_mod_peak_6198	49	.	80296058	80296282	0	1	224	80296050	cluster_4
chr10	81257491	81257620	sc184_rep1_dup2_mod_peak_1235	37	.	81257491	81257620	0	1	129	81257483	cluster_4
chr13	95223047	95223154	sc184_rep1_dup2_mod_peak_3619	66	.	95223047	95223154	0	1	107	95223038	cluster_4
chr9	117872767	117873009	sc184_rep1_dup2_mod_peak_13401	58	.	117872767	117873009	0	1	242	117872766	cluster_4
chr11	120046820	120047166	sc184_rep1_dup2_mod_peak_2536	23	.	120046820	120047166	0	1	346	120046819	cluster_4
chr6	86195104	86195388	sc184_rep1_dup2_mod_peak_10697	44	.	86195104	86195388	0	1	284	86195096	cluster_4
chr14	60177062	60177723	sc184_rep1_dup2_mod_peak_4008	84	.	60177062	60177723	0	1	661	60177056	cluster_4
chr3	152668017	152668194	sc184_rep1_dup2_mod_peak_8370	49	.	152668017	152668194	0	1	177	152668016	cluster_4
chr9	54699155	54699759	sc184_rep1_dup2_mod_peak_12969	153	.	54699155	54699759	0	1	604	54699150	cluster_4
chr7	139188149	139188271	sc184_rep1_dup2_mod_peak_11812	113	.	139188149	139188271	0	1	122	139188148	cluster_4
chr9	65391376	65391659	sc184_rep1_dup2_mod_peak_13088	103	.	65391376	65391659	0	1	283	65391370	cluster_4
chr4	43059262	43059391	sc184_rep1_dup2_mod_peak_8554	14	.	43059262	43059391	0	1	129	43059258	cluster_4
chr17	29237921	29238443	sc184_rep1_dup2_mod_peak_5416	196	.	29237921	29238443	0	1	522	29237919	cluster_4
chr5	24387873	24388076	sc184_rep1_dup2_mod_peak_9521	42	.	24387873	24388076	0	1	203	24387871	cluster_4
chr10	75560003	75560507	sc184_rep1_dup2_mod_peak_1108	164	.	75560003	75560507	0	1	504	75559996	cluster_4
chr4	4138749	4139050	sc184_rep1_dup2_mod_peak_8417	58	.	4138749	4139050	0	1	301	4138745	cluster_4
chr1	182764020	182764177	sc184_rep1_dup2_mod_peak_789	66	.	182764020	182764177	0	1	157	182764019	cluster_4
chr7	29281650	29281750	sc184_rep1_dup2_mod_peak_11185	27	.	29281650	29281750	0	1	100	29281648	cluster_4
chr6	48438631	48438728	sc184_rep1_dup2_mod_peak_10561	27	.	48438631	48438728	0	1	97	48438627	cluster_4
chr16	35660585	35660682	sc184_rep1_dup2_mod_peak_5007	34	.	35660585	35660682	0	1	97	35660582	cluster_4
chr15	101046500	101046872	sc184_rep1_dup2_mod_peak_4720	52	.	101046500	101046872	0	1	372	101046499	cluster_4
chr8	120736205	120736479	sc184_rep1_dup2_mod_peak_12591	220	.	120736205	120736479	0	1	274	120736204	cluster_4
chr12	86211373	86211508	sc184_rep1_dup2_mod_peak_2957	42	.	86211373	86211508	0	1	135	86211365	cluster_4
chr3	98428159	98428318	sc184_rep1_dup2_mod_peak_8148	27	.	98428159	98428318	0	1	159	98428150	cluster_4
chr8	40286515	40286673	sc184_rep1_dup2_mod_peak_12102	58	.	40286515	40286673	0	1	158	40286511	cluster_4
chr6	120294208	120294432	sc184_rep1_dup2_mod_peak_10859	49	.	120294208	120294432	0	1	224	120294207	cluster_4
[truncated: 11,779 more rows]

## Sheet: GREAT_Peaks_All
# GREAT version 4.0.4	Species assembly: mm10	Association rule: Basal+extension: 5000 bp upstream, 1000 bp downstream, 100000 bp max extension, curated regulatory domains included
sc184_rep1_dup2_mod_peak_1	NONE
sc184_rep1_dup2_mod_peak_2	Xkr4 (+41)
sc184_rep1_dup2_mod_peak_3	Sox17 (+4345)
sc184_rep1_dup2_mod_peak_4	Sox17 (-63241)
sc184_rep1_dup2_mod_peak_5	Sox17 (-75357)
sc184_rep1_dup2_mod_peak_6	Lypla1 (+107)
sc184_rep1_dup2_mod_peak_7	Tcea1 (-567)
sc184_rep1_dup2_mod_peak_8	Tcea1 (-70)
sc184_rep1_dup2_mod_peak_9	Rgs20 (+52014)
sc184_rep1_dup2_mod_peak_10	Rgs20 (+47358)
sc184_rep1_dup2_mod_peak_11	Atp6v1h (+294)
sc184_rep1_dup2_mod_peak_12	Rb1cc1 (+212)
sc184_rep1_dup2_mod_peak_13	St18 (-45780), Alkal1 (+82233)
sc184_rep1_dup2_mod_peak_14	Pcmtd1 (+206)
sc184_rep1_dup2_mod_peak_15	NONE
sc184_rep1_dup2_mod_peak_16	Adhfe1 (-2280), Rrs1 (+260)
sc184_rep1_dup2_mod_peak_17	Mybl1 (+229)
sc184_rep1_dup2_mod_peak_18	Mybl1 (-95)
sc184_rep1_dup2_mod_peak_19	Mybl1 (-482)
sc184_rep1_dup2_mod_peak_20	Sgk3 (+102)
sc184_rep1_dup2_mod_peak_21	Mcmdc2 (-93604), Sgk3 (+16891)
sc184_rep1_dup2_mod_peak_22	Mcmdc2 (-60355), Sgk3 (+50140)
sc184_rep1_dup2_mod_peak_23	Tcf24 (+23931), Mcmdc2 (+35363)
sc184_rep1_dup2_mod_peak_24	Tcf24 (+632)
sc184_rep1_dup2_mod_peak_25	Cops5 (-1772), Cspp1 (+1682)
sc184_rep1_dup2_mod_peak_26	Arfgef1 (-317)
sc184_rep1_dup2_mod_peak_27	Prex2 (+284)
sc184_rep1_dup2_mod_peak_28	A830018L16Rik (-341)
sc184_rep1_dup2_mod_peak_29	Sulf1 (-34639)
sc184_rep1_dup2_mod_peak_30	Slco5a1 (-1172)
sc184_rep1_dup2_mod_peak_31	Slco5a1 (-1678)
sc184_rep1_dup2_mod_peak_32	Ncoa2 (+725)
sc184_rep1_dup2_mod_peak_33	Tram1 (+410)
sc184_rep1_dup2_mod_peak_34	Tram1 (+17)
sc184_rep1_dup2_mod_peak_35	Eya1 (+267)
sc184_rep1_dup2_mod_peak_36	Msc (+510)
sc184_rep1_dup2_mod_peak_37	Kcnb2 (-25700)
sc184_rep1_dup2_mod_peak_38	Sbspon (-70)
sc184_rep1_dup2_mod_peak_39	Rdh10 (-639), Rpl7 (-473)
sc184_rep1_dup2_mod_peak_40	Rpl7 (-1237), Rdh10 (+125)
sc184_rep1_dup2_mod_peak_41	Stau2 (+230)
sc184_rep1_dup2_mod_peak_42	Stau2 (-541)
sc184_rep1_dup2_mod_peak_43	Ube2w (+489)
sc184_rep1_dup2_mod_peak_44	Ube2w (+12)
sc184_rep1_dup2_mod_peak_45	Jph1 (+291)
sc184_rep1_dup2_mod_peak_46	NONE
sc184_rep1_dup2_mod_peak_47	Crisp4 (+87485)
sc184_rep1_dup2_mod_peak_48	Crisp4 (+67576)
sc184_rep1_dup2_mod_peak_49	NONE
sc184_rep1_dup2_mod_peak_50	Tfap2b (+5416)
sc184_rep1_dup2_mod_peak_51	Tram2 (-153)
sc184_rep1_dup2_mod_peak_52	Kcnq5 (+515)
sc184_rep1_dup2_mod_peak_53	NONE
sc184_rep1_dup2_mod_peak_54	Rims1 (-361)
sc184_rep1_dup2_mod_peak_55	Rims1 (-68434)
sc184_rep1_dup2_mod_peak_56	NONE
sc184_rep1_dup2_mod_peak_57	Ogfrl1 (+172)
sc184_rep1_dup2_mod_peak_58	B3gat2 (+1079)
sc184_rep1_dup2_mod_peak_59	Smap1 (+409)
sc184_rep1_dup2_mod_peak_60	Smap1 (+86)
sc184_rep1_dup2_mod_peak_61	Fam135a (+91)
sc184_rep1_dup2_mod_peak_62	Col9a1 (+17699)
sc184_rep1_dup2_mod_peak_63	Col19a1 (+827)
sc184_rep1_dup2_mod_peak_64	Adgrb3 (-835)
sc184_rep1_dup2_mod_peak_65	NONE
sc184_rep1_dup2_mod_peak_66	Phf3 (+74)
sc184_rep1_dup2_mod_peak_67	Ptp4a1 (+523)
sc184_rep1_dup2_mod_peak_68	Ptp4a1 (-156)
sc184_rep1_dup2_mod_peak_69	Khdrbs2 (+88)
sc184_rep1_dup2_mod_peak_70	NONE
sc184_rep1_dup2_mod_peak_71	Rab23 (+31)
sc184_rep1_dup2_mod_peak_72	Rab23 (+343)
sc184_rep1_dup2_mod_peak_73	Bag2 (+104)
sc184_rep1_dup2_mod_peak_74	Zfp451 (+223)
sc184_rep1_dup2_mod_peak_75	Dst (-1223), Bend6 (+814)
sc184_rep1_dup2_mod_peak_76	Dst (-476), Bend6 (+67)
sc184_rep1_dup2_mod_peak_77	NONE
sc184_rep1_dup2_mod_peak_78	NONE
sc184_rep1_dup2_mod_peak_79	NONE
sc184_rep1_dup2_mod_peak_80	Amer3 (+16)
sc184_rep1_dup2_mod_peak_81	Arhgef4 (-50975)
sc184_rep1_dup2_mod_peak_82	Arhgef4 (+165)
sc184_rep1_dup2_mod_peak_83	Fam168b (+129)
sc184_rep1_dup2_mod_peak_84	Hs6st1 (+31)
sc184_rep1_dup2_mod_peak_85	Hs6st1 (+78686), Uggt1 (+97219)
sc184_rep1_dup2_mod_peak_86	Uggt1 (+218)
sc184_rep1_dup2_mod_peak_87	Arid5a (-19904), Neurl3 (-14415)
sc184_rep1_dup2_mod_peak_88	Fer1l5 (-3232), Kansl3 (-1045)
sc184_rep1_dup2_mod_peak_89	Lman2l (+121)
sc184_rep1_dup2_mod_peak_90	Cnnm4 (-185)
sc184_rep1_dup2_mod_peak_91	Cnnm4 (+154)
sc184_rep1_dup2_mod_peak_92	Cnnm3 (+421)
sc184_rep1_dup2_mod_peak_93	Sema4c (-541)
sc184_rep1_dup2_mod_peak_94	Cox5b (+247)
sc184_rep1_dup2_mod_peak_95	Tmem131 (+476)
sc184_rep1_dup2_mod_peak_96	Inpp4a (-57767), Cnga3 (+81773)
sc184_rep1_dup2_mod_peak_97	Inpp4a (+11527), Coa5 (+60657)
sc184_rep1_dup2_mod_peak_98	Coa5 (-63), Unc50 (-4)
sc184_rep1_dup2_mod_peak_99	Mgat4a (+52063), Unc50 (+58783)
sc184_rep1_dup2_mod_peak_100	Mgat4a (+159)
sc184_rep1_dup2_mod_peak_101	2010300C02Rik (+285)
sc184_rep1_dup2_mod_peak_102	Tsga10 (-269)
sc184_rep1_dup2_mod_peak_103	Eif5b (-600), Txndc9 (-95)
sc184_rep1_dup2_mod_peak_104	Txndc9 (-762), Eif5b (+67)
sc184_rep1_dup2_mod_peak_105	Rev1 (+67)
sc184_rep1_dup2_mod_peak_106	Aff3 (+316)
sc184_rep1_dup2_mod_peak_107	Aff3 (-319)
sc184_rep1_dup2_mod_peak_108	Aff3 (-809)
sc184_rep1_dup2_mod_peak_109	Lonrf2 (+537)
sc184_rep1_dup2_mod_peak_110	Chst10 (-126)
sc184_rep1_dup2_mod_peak_111	Pdcl3 (+2330)
sc184_rep1_dup2_mod_peak_112	Npas2 (-710)
sc184_rep1_dup2_mod_peak_113	Npas2 (-314)
sc184_rep1_dup2_mod_peak_114	Rpl31 (+174)
sc184_rep1_dup2_mod_peak_115	Tbc1d8 (+319)
sc184_rep1_dup2_mod_peak_116	Cnot11 (+983)
sc184_rep1_dup2_mod_peak_117	Rnf149 (+703)
sc184_rep1_dup2_mod_peak_118	Rnf149 (+136)
sc184_rep1_dup2_mod_peak_119	Rfx8 (-40570), Gm3646 (+43765)
sc184_rep1_dup2_mod_peak_120	Map4k4 (-70671), Gm3646 (-25176)
sc184_rep1_dup2_mod_peak_121	Map4k4 (-230)
sc184_rep1_dup2_mod_peak_122	Il1rl2 (-58055), Il1r1 (+41555)
sc184_rep1_dup2_mod_peak_123	Slc9a2 (+936)
sc184_rep1_dup2_mod_peak_124	Tmem182 (+8792)
sc184_rep1_dup2_mod_peak_125	NONE
sc184_rep1_dup2_mod_peak_126	Pou3f3 (+1773)
sc184_rep1_dup2_mod_peak_127	Pou3f3 (+2902)
sc184_rep1_dup2_mod_peak_128	Pou3f3 (+8614)
sc184_rep1_dup2_mod_peak_129	Gpr45 (+123)
sc184_rep1_dup2_mod_peak_130	Tgfbrap1 (+6140)
sc184_rep1_dup2_mod_peak_131	AI597479 (-141), Tgfbrap1 (+53)
sc184_rep1_dup2_mod_peak_132	Nck2 (+164)
sc184_rep1_dup2_mod_peak_133	1500015O10Rik (+47909), Uxs1 (+49289)
sc184_rep1_dup2_mod_peak_134	Uxs1 (-1)
sc184_rep1_dup2_mod_peak_135	Tpp2 (+335)
sc184_rep1_dup2_mod_peak_136	Tex30 (+182)
sc184_rep1_dup2_mod_peak_137	Tex30 (-144)
sc184_rep1_dup2_mod_peak_138	Ercc5 (+245)
sc184_rep1_dup2_mod_peak_139	Gulp1 (-70588)
sc184_rep1_dup2_mod_peak_140	Slc40a1 (+11)
sc184_rep1_dup2_mod_peak_141	Dnah7b (+9381)
sc184_rep1_dup2_mod_peak_142	Slc39a10 (+969)
sc184_rep1_dup2_mod_peak_143	NONE
sc184_rep1_dup2_mod_peak_144	Nabp1 (+93)
sc184_rep1_dup2_mod_peak_145	Myo1b (+528)
sc184_rep1_dup2_mod_peak_146	Myo1b (+37)
sc184_rep1_dup2_mod_peak_147	Stat1 (-5716)
sc184_rep1_dup2_mod_peak_148	Stat1 (-243)
sc184_rep1_dup2_mod_peak_149	Gls (+482)
sc184_rep1_dup2_mod_peak_150	Gls (-235)
sc184_rep1_dup2_mod_peak_151	Nab1 (+294)
sc184_rep1_dup2_mod_peak_152	Nemp2 (+28)
sc184_rep1_dup2_mod_peak_153	Mfsd6 (+484)
sc184_rep1_dup2_mod_peak_154	Inpp1 (-83)
sc184_rep1_dup2_mod_peak_155	Gm28778 (-138), Ormdl1 (-122), Pms1 (+45)
sc184_rep1_dup2_mod_peak_156	Pms1 (-347), Gm28778 (+254), Ormdl1 (+270)
sc184_rep1_dup2_mod_peak_157	Osgepl1 (-50)
sc184_rep1_dup2_mod_peak_158	Stk17b (+196)
sc184_rep1_dup2_mod_peak_159	Hecw2 (-722)
sc184_rep1_dup2_mod_peak_160	Gtf3c3 (-116)
sc184_rep1_dup2_mod_peak_161	Ankrd44 (+267)
sc184_rep1_dup2_mod_peak_162	Sf3b1 (+403)
sc184_rep1_dup2_mod_peak_163	Hspe1 (-341), Hspd1 (+233)
sc184_rep1_dup2_mod_peak_164	Hspd1 (-251), Hspe1 (+143)
sc184_rep1_dup2_mod_peak_165	Mob4 (-97)
sc184_rep1_dup2_mod_peak_166	Mob4 (+274)
sc184_rep1_dup2_mod_peak_167	Mob4 (+41121), Rftn2 (+54430)
sc184_rep1_dup2_mod_peak_168	Boll (+440)
sc184_rep1_dup2_mod_peak_169	Boll (+206)
sc184_rep1_dup2_mod_peak_170	Boll (-161)
sc184_rep1_dup2_mod_peak_171	Plcl1 (+533)
sc184_rep1_dup2_mod_peak_172	NONE
sc184_rep1_dup2_mod_peak_173	NONE
sc184_rep1_dup2_mod_peak_174	Satb2 (-437)
sc184_rep1_dup2_mod_peak_175	Satb2 (-771)
sc184_rep1_dup2_mod_peak_176	Satb2 (-1041)
sc184_rep1_dup2_mod_peak_177	Satb2 (-1953)
sc184_rep1_dup2_mod_peak_178	Satb2 (-3874)
sc184_rep1_dup2_mod_peak_179	1700066M21Rik (-5)
sc184_rep1_dup2_mod_peak_180	Spats2l (+373)
sc184_rep1_dup2_mod_peak_181	Aox1 (+33)
sc184_rep1_dup2_mod_peak_182	Aox3 (-169)
sc184_rep1_dup2_mod_peak_183	Aox2 (-50319), Aox4 (+17610)
sc184_rep1_dup2_mod_peak_184	Bzw1 (+274)
sc184_rep1_dup2_mod_peak_185	Clk1 (+363)
sc184_rep1_dup2_mod_peak_186	Cflar (+142)
sc184_rep1_dup2_mod_peak_187	Trak2 (-226), Stradb (+134)
sc184_rep1_dup2_mod_peak_188	Als2 (+7)
sc184_rep1_dup2_mod_peak_189	Fzd7 (-59385)
sc184_rep1_dup2_mod_peak_190	Fzd7 (-55915)
sc184_rep1_dup2_mod_peak_191	Fzd7 (-358)
sc184_rep1_dup2_mod_peak_192	Fzd7 (+7)
sc184_rep1_dup2_mod_peak_193	Fzd7 (+372)
sc184_rep1_dup2_mod_peak_194	Sumo1 (+89)
sc184_rep1_dup2_mod_peak_195	Bmpr2 (-351)
sc184_rep1_dup2_mod_peak_196	Bmpr2 (+431)
sc184_rep1_dup2_mod_peak_197	Fam117b (+284)
sc184_rep1_dup2_mod_peak_198	Ica1l (+263)
sc184_rep1_dup2_mod_peak_199	Ica1l (-94)
sc184_rep1_dup2_mod_peak_200	Wdr12 (-635)
sc184_rep1_dup2_mod_peak_201	Carf (+75237)
sc184_rep1_dup2_mod_peak_202	Cyp20a1 (+23)
sc184_rep1_dup2_mod_peak_203	Abi2 (-13)
sc184_rep1_dup2_mod_peak_204	Raph1 (+20012)
sc184_rep1_dup2_mod_peak_205	Raph1 (-16)
sc184_rep1_dup2_mod_peak_206	Pard3b (+190)
sc184_rep1_dup2_mod_peak_207	Nrp2 (-269)
sc184_rep1_dup2_mod_peak_208	Nrp2 (+3037)
sc184_rep1_dup2_mod_peak_209	Nrp2 (+3514)
sc184_rep1_dup2_mod_peak_210	Ino80d (+304)
sc184_rep1_dup2_mod_peak_211	Ndufs1 (-468), Eef1b2 (+465)
sc184_rep1_dup2_mod_peak_212	Zdbf2 (+126)
sc184_rep1_dup2_mod_peak_213	Adam23 (+119)
sc184_rep1_dup2_mod_peak_214	Dytn (+56925)
sc184_rep1_dup2_mod_peak_215	Klf7 (+19297)
sc184_rep1_dup2_mod_peak_216	Klf7 (-509)
sc184_rep1_dup2_mod_peak_217	Creb1 (+18)
sc184_rep1_dup2_mod_peak_218	Creb1 (+324)
sc184_rep1_dup2_mod_peak_219	Creb1 (+645)
sc184_rep1_dup2_mod_peak_220	Ccnyl1 (-148)
sc184_rep1_dup2_mod_peak_221	Fzd5 (+254)
sc184_rep1_dup2_mod_peak_222	Fzd5 (-80)
sc184_rep1_dup2_mod_peak_223	Plekhm3 (+87)
sc184_rep1_dup2_mod_peak_224	Pikfyve (+61)
sc184_rep1_dup2_mod_peak_225	NONE
sc184_rep1_dup2_mod_peak_226	Unc80 (-155)
sc184_rep1_dup2_mod_peak_227	Rpe (+84)
sc184_rep1_dup2_mod_peak_228	Kansl1l (+47)
sc184_rep1_dup2_mod_peak_229	Acadl (-49)
sc184_rep1_dup2_mod_peak_230	Erbb4 (+1370)
sc184_rep1_dup2_mod_peak_231	NONE
sc184_rep1_dup2_mod_peak_232	Ikzf2 (-1660)
sc184_rep1_dup2_mod_peak_233	Bard1 (+739)
sc184_rep1_dup2_mod_peak_234	Bard1 (+259)
sc184_rep1_dup2_mod_peak_235	Atic (+18)
sc184_rep1_dup2_mod_peak_236	Fn1 (-15380)
sc184_rep1_dup2_mod_peak_237	NONE
sc184_rep1_dup2_mod_peak_238	Mreg (+174)
sc184_rep1_dup2_mod_peak_239	Mreg (-14111), Pecr (+57896)
sc184_rep1_dup2_mod_peak_240	Pecr (-57), Tmem169 (+2)
sc184_rep1_dup2_mod_peak_241	Smarcal1 (+29798), Ankar (+87515)
sc184_rep1_dup2_mod_peak_242	Igfbp2 (+162)
sc184_rep1_dup2_mod_peak_243	NONE
sc184_rep1_dup2_mod_peak_244	NONE
sc184_rep1_dup2_mod_peak_245	Tns1 (+87256)
sc184_rep1_dup2_mod_peak_246	Tns1 (+55624)
sc184_rep1_dup2_mod_peak_247	Tns1 (+25708)
sc184_rep1_dup2_mod_peak_248	Rufy4 (-1049), Tns1 (-83)
sc184_rep1_dup2_mod_peak_249	Arpc2 (+15)
sc184_rep1_dup2_mod_peak_250	Arpc2 (+384)
sc184_rep1_dup2_mod_peak_251	Tmbim1 (+244)
sc184_rep1_dup2_mod_peak_252	Ctdsp1 (-4448)
sc184_rep1_dup2_mod_peak_253	Ctdsp1 (-28)
sc184_rep1_dup2_mod_peak_254	Ctdsp1 (+426)
sc184_rep1_dup2_mod_peak_255	Ctdsp1 (+874)
sc184_rep1_dup2_mod_peak_256	Vil1 (-11941), Ctdsp1 (+5926)
sc184_rep1_dup2_mod_peak_257	Bcs1l (-263), Zfp142 (-12)
sc184_rep1_dup2_mod_peak_258	Ttll4 (+116)
sc184_rep1_dup2_mod_peak_259	Wnt6 (-146)
sc184_rep1_dup2_mod_peak_260	Wnt6 (+308)
sc184_rep1_dup2_mod_peak_261	Wnt10a (-14622), Wnt6 (+5002)
sc184_rep1_dup2_mod_peak_262	Wnt10a (-9401), Wnt6 (+10223)
sc184_rep1_dup2_mod_peak_263	Wnt10a (-2916)
sc184_rep1_dup2_mod_peak_264	Wnt10a (+473)
sc184_rep1_dup2_mod_peak_265	Cdk5r2 (-60301), Wnt10a (+3117)
sc184_rep1_dup2_mod_peak_266	Cdk5r2 (-51567), Wnt10a (+11851)
sc184_rep1_dup2_mod_peak_267	Cdk5r2 (-47752), Wnt10a (+15666)
sc184_rep1_dup2_mod_peak_268	Cdk5r2 (-47424), Wnt10a (+15994)
sc184_rep1_dup2_mod_peak_269	Cdk5r2 (+167)
sc184_rep1_dup2_mod_peak_270	Cdk5r2 (+577)
sc184_rep1_dup2_mod_peak_271	Cdk5r2 (+1334), Fev (+29151)
sc184_rep1_dup2_mod_peak_272	Fev (+3048), Cdk5r2 (+27437)
sc184_rep1_dup2_mod_peak_273	Cryba2 (-34)
sc184_rep1_dup2_mod_peak_274	Cryba2 (-7703), Cfap65 (+34753)
sc184_rep1_dup2_mod_peak_275	Ihh (+335)
sc184_rep1_dup2_mod_peak_276	Nhej1 (-78209), Slc23a3 (+9042)
sc184_rep1_dup2_mod_peak_277	Cnppd1 (-137), Retreg2 (-11)
sc184_rep1_dup2_mod_peak_278	Zfand2b (+112)
sc184_rep1_dup2_mod_peak_279	Atg9a (-227), Ankzf1 (-7)
sc184_rep1_dup2_mod_peak_280	Ankzf1 (+6583), Glb1l (+12035)
sc184_rep1_dup2_mod_peak_281	Dnpep (-389)
sc184_rep1_dup2_mod_peak_282	Dnpep (-22018), Des (-20652)
sc184_rep1_dup2_mod_peak_283	Speg (+158)
sc184_rep1_dup2_mod_peak_284	Gmppa (-53750), Speg (+6896)
sc184_rep1_dup2_mod_peak_285	Gmppa (-47821), Speg (+12825)
sc184_rep1_dup2_mod_peak_286	Gmppa (-47413), Speg (+13233)
sc184_rep1_dup2_mod_peak_287	Gmppa (-42118), Speg (+18528)
sc184_rep1_dup2_mod_peak_288	Gmppa (-13661), Speg (+46985)
sc184_rep1_dup2_mod_peak_289	Gmppa (-13013), Speg (+47633)
sc184_rep1_dup2_mod_peak_290	Asic4 (-7159), Gmppa (+7597)
sc184_rep1_dup2_mod_peak_291	Tmem198 (-381), Chpf (+72)
sc184_rep1_dup2_mod_peak_292	Inha (-1420), Obsl1 (+704)
sc184_rep1_dup2_mod_peak_293	Inha (-1196), Obsl1 (+480)
sc184_rep1_dup2_mod_peak_294	Inha (-745), Obsl1 (+29)
sc184_rep1_dup2_mod_peak_295	Slc4a3 (+171)
sc184_rep1_dup2_mod_peak_296	Slc4a3 (+528)
sc184_rep1_dup2_mod_peak_297	NONE
sc184_rep1_dup2_mod_peak_298	Epha4 (+557)
sc184_rep1_dup2_mod_peak_299	Pax3 (+7133)
sc184_rep1_dup2_mod_peak_300	Pax3 (+210)
sc184_rep1_dup2_mod_peak_301	Sgpp2 (-93032), Pax3 (-20475)
sc184_rep1_dup2_mod_peak_302	Sgpp2 (-68)
sc184_rep1_dup2_mod_peak_303	BC035947 (+229), Mogat1 (+760)
sc184_rep1_dup2_mod_peak_304	Utp14b (-400), Acsl3 (-187)
sc184_rep1_dup2_mod_peak_305	Utp14b (+76), Acsl3 (+289)
sc184_rep1_dup2_mod_peak_306	Ap1s3 (-78317), Wdfy1 (+11480)
sc184_rep1_dup2_mod_peak_307	Wdfy1 (+115)
sc184_rep1_dup2_mod_peak_308	Serpine2 (+250)
sc184_rep1_dup2_mod_peak_309	Cul3 (+288)
sc184_rep1_dup2_mod_peak_310	Dock10 (+62)
sc184_rep1_dup2_mod_peak_311	Dock10 (-301)
sc184_rep1_dup2_mod_peak_312	NONE
sc184_rep1_dup2_mod_peak_313	Irs1 (+7915), Gm9747 (+50389)
sc184_rep1_dup2_mod_peak_314	Irs1 (+458)
sc184_rep1_dup2_mod_peak_315	Irs1 (-249)
sc184_rep1_dup2_mod_peak_316	Agfg1 (+70)
sc184_rep1_dup2_mod_peak_317	Agfg1 (+505)
sc184_rep1_dup2_mod_peak_318	Slc19a3 (+7084)
sc184_rep1_dup2_mod_peak_319	Pid1 (-42)
sc184_rep1_dup2_mod_peak_320	Fbxo36 (-664), Trip12 (+127)
sc184_rep1_dup2_mod_peak_321	Slc16a14 (-27927)
sc184_rep1_dup2_mod_peak_322	Slc16a14 (-28749)
sc184_rep1_dup2_mod_peak_323	Slc16a14 (-29800)
sc184_rep1_dup2_mod_peak_324	Slc16a14 (-52607)
sc184_rep1_dup2_mod_peak_325	Slc16a14 (-56116)
sc184_rep1_dup2_mod_peak_326	Slc16a14 (-59592)
sc184_rep1_dup2_mod_peak_327	Slc16a14 (-74425)
sc184_rep1_dup2_mod_peak_328	Slc16a14 (-94371), A530032D15Rik (+80348)
sc184_rep1_dup2_mod_peak_329	Slc16a14 (-95325), A530032D15Rik (+79394)
sc184_rep1_dup2_mod_peak_330	A530032D15Rik (+65458)
sc184_rep1_dup2_mod_peak_331	A530032D15Rik (+63878)
sc184_rep1_dup2_mod_peak_332	A530032D15Rik (+37430)
sc184_rep1_dup2_mod_peak_333	A530032D15Rik (+23390)
sc184_rep1_dup2_mod_peak_334	A530032D15Rik (+22383)
sc184_rep1_dup2_mod_peak_335	A530032D15Rik (+21585)
sc184_rep1_dup2_mod_peak_336	A530032D15Rik (+19824)
sc184_rep1_dup2_mod_peak_337	A530032D15Rik (+18864)
sc184_rep1_dup2_mod_peak_338	A530032D15Rik (-1871)
sc184_rep1_dup2_mod_peak_339	A530032D15Rik (-61306), C130026I21Rik (+99384)
sc184_rep1_dup2_mod_peak_340	A530032D15Rik (-75034), C130026I21Rik (+85656)
sc184_rep1_dup2_mod_peak_341	A530032D15Rik (-87845), C130026I21Rik (+72845)
sc184_rep1_dup2_mod_peak_342	A530032D15Rik (-88940), C130026I21Rik (+71750)
sc184_rep1_dup2_mod_peak_343	C130026I21Rik (+58056)
sc184_rep1_dup2_mod_peak_344	C130026I21Rik (-12839)
sc184_rep1_dup2_mod_peak_345	C130026I21Rik (-69582)
sc184_rep1_dup2_mod_peak_346	C130026I21Rik (-74250)
sc184_rep1_dup2_mod_peak_347	C130026I21Rik (-74910)
sc184_rep1_dup2_mod_peak_348	NONE
sc184_rep1_dup2_mod_peak_349	Sp110 (+48999)
sc184_rep1_dup2_mod_peak_350	Sp110 (+48087)
sc184_rep1_dup2_mod_peak_351	Sp110 (+47003)
sc184_rep1_dup2_mod_peak_352	Sp110 (+45416)
sc184_rep1_dup2_mod_peak_353	Sp110 (+25067)
sc184_rep1_dup2_mod_peak_354	Sp110 (+23581)
sc184_rep1_dup2_mod_peak_355	Sp110 (-1951), Sp140 (+65)
sc184_rep1_dup2_mod_peak_356	Sp110 (-2306), Sp140 (+420)
sc184_rep1_dup2_mod_peak_357	Sp100 (-45576), Sp140 (+3771)
sc184_rep1_dup2_mod_peak_358	Sp100 (-28637), Sp140 (+20710)
sc184_rep1_dup2_mod_peak_359	Sp100 (-11814), Sp140 (+37533)
sc184_rep1_dup2_mod_peak_360	Sp100 (-1627)
sc184_rep1_dup2_mod_peak_361	Sp100 (-572)
sc184_rep1_dup2_mod_peak_362	Sp100 (+2329)
sc184_rep1_dup2_mod_peak_363	A630001G21Rik (+52631), Sp100 (+75962)
sc184_rep1_dup2_mod_peak_364	Cab39 (+206)
sc184_rep1_dup2_mod_peak_365	Itm2c (-29686), Cab39 (+71154)
sc184_rep1_dup2_mod_peak_366	Itm2c (-13017), Cab39 (+87823)
sc184_rep1_dup2_mod_peak_367	Itm2c (+358)
sc184_rep1_dup2_mod_peak_368	2810459M11Rik (+348)
sc184_rep1_dup2_mod_peak_369	B3gnt7 (+93)
sc184_rep1_dup2_mod_peak_370	Ncl (+297)
sc184_rep1_dup2_mod_peak_371	Ncl (-416)
sc184_rep1_dup2_mod_peak_372	Ptma (-92021), Tex44 (+8376)
sc184_rep1_dup2_mod_peak_373	Ptma (-84448), Tex44 (+15949)
sc184_rep1_dup2_mod_peak_374	Ptma (-84182), Tex44 (+16215)
sc184_rep1_dup2_mod_peak_375	Ptma (-39110), Tex44 (+61287)
sc184_rep1_dup2_mod_peak_376	Ptma (+25)
sc184_rep1_dup2_mod_peak_377	Ptma (+1631), Pde6d (+54190)
sc184_rep1_dup2_mod_peak_378	Pde6d (-4509), Cops7b (+4152)
sc184_rep1_dup2_mod_peak_379	Dis3l2 (-16660), Nppc (-16588)
sc184_rep1_dup2_mod_peak_380	Ecel1 (+2248), Akp3 (+29265)
sc184_rep1_dup2_mod_peak_381	Eif4e2 (+234)
sc184_rep1_dup2_mod_peak_382	Gigyf2 (+328)
sc184_rep1_dup2_mod_peak_383	3110079O15Rik (+40084), Ngef (+63515)
sc184_rep1_dup2_mod_peak_384	Ngef (+25469), 3110079O15Rik (+78130)
sc184_rep1_dup2_mod_peak_385	Atg16l1 (+11)
sc184_rep1_dup2_mod_peak_386	Dgkd (+192)
sc184_rep1_dup2_mod_peak_387	Usp40 (+203)
sc184_rep1_dup2_mod_peak_388	Dnajb3 (+42)
sc184_rep1_dup2_mod_peak_389	Ugt1a1 (+895)
sc184_rep1_dup2_mod_peak_390	Mroh2a (-12859), Ugt1a1 (+2213)
sc184_rep1_dup2_mod_peak_391	Mroh2a (-8665), Ugt1a1 (+6407)
sc184_rep1_dup2_mod_peak_392	Mroh2a (+6180), Hjurp (+44422)
sc184_rep1_dup2_mod_peak_393	Mroh2a (+7386), Hjurp (+43216)
sc184_rep1_dup2_mod_peak_394	Mroh2a (+8027), Hjurp (+42575)
sc184_rep1_dup2_mod_peak_395	Mroh2a (+10200), Hjurp (+40402)
sc184_rep1_dup2_mod_peak_396	Mroh2a (+12059), Hjurp (+38543)
sc184_rep1_dup2_mod_peak_397	Mroh2a (+14283), Hjurp (+36319)
sc184_rep1_dup2_mod_peak_398	Mroh2a (+14562), Hjurp (+36040)
sc184_rep1_dup2_mod_peak_399	Mroh2a (+15831), Hjurp (+34771)
sc184_rep1_dup2_mod_peak_400	Mroh2a (+18513), Hjurp (+32089)
sc184_rep1_dup2_mod_peak_401	Mroh2a (+19239), Hjurp (+31363)
sc184_rep1_dup2_mod_peak_402	Mroh2a (+22920), Hjurp (+27682)
sc184_rep1_dup2_mod_peak_403	Hjurp (+25108), Mroh2a (+25494)
sc184_rep1_dup2_mod_peak_404	Hjurp (+23864), Mroh2a (+26738)
sc184_rep1_dup2_mod_peak_405	Hjurp (+22475), Mroh2a (+28127)
sc184_rep1_dup2_mod_peak_406	Hjurp (+19313), Mroh2a (+31289)
sc184_rep1_dup2_mod_peak_407	Hjurp (+19000), Mroh2a (+31602)
sc184_rep1_dup2_mod_peak_408	Hjurp (+17317), Mroh2a (+33285)
sc184_rep1_dup2_mod_peak_409	Hjurp (+15900), Mroh2a (+34702)
sc184_rep1_dup2_mod_peak_410	Hjurp (+15492), Mroh2a (+35110)
sc184_rep1_dup2_mod_peak_411	Hjurp (+14413), Mroh2a (+36189)
sc184_rep1_dup2_mod_peak_412	Hjurp (+9340), Mroh2a (+41262)
sc184_rep1_dup2_mod_peak_413	Hjurp (+8765), Mroh2a (+41837)
sc184_rep1_dup2_mod_peak_414	Hjurp (+8406), Mroh2a (+42196)
sc184_rep1_dup2_mod_peak_415	Hjurp (+7852), Mroh2a (+42750)
sc184_rep1_dup2_mod_peak_416	Hjurp (+5038), Mroh2a (+45564)
sc184_rep1_dup2_mod_peak_417	Hjurp (+320)
sc184_rep1_dup2_mod_peak_418	Trpm8 (-19762), Hjurp (-9364)
sc184_rep1_dup2_mod_peak_419	Trpm8 (-18609), Hjurp (-10517)
sc184_rep1_dup2_mod_peak_420	Spp2 (-97253), Trpm8 (+2949)
sc184_rep1_dup2_mod_peak_421	Spp2 (-96372), Trpm8 (+3830)
sc184_rep1_dup2_mod_peak_422	Spp2 (+14592), Glrp1 (+88513)
sc184_rep1_dup2_mod_peak_423	Arl4c (-141)
sc184_rep1_dup2_mod_peak_424	Sh3bp4 (-590)
sc184_rep1_dup2_mod_peak_425	Sh3bp4 (+168)
sc184_rep1_dup2_mod_peak_426	Sh3bp4 (+47081)
sc184_rep1_dup2_mod_peak_427	NONE
sc184_rep1_dup2_mod_peak_428	Agap1 (+238)
sc184_rep1_dup2_mod_peak_429	Agap1 (+887)
sc184_rep1_dup2_mod_peak_430	NONE
sc184_rep1_dup2_mod_peak_431	NONE
sc184_rep1_dup2_mod_peak_432	Gbx2 (+1922)
sc184_rep1_dup2_mod_peak_433	Gbx2 (+702)
sc184_rep1_dup2_mod_peak_434	Gbx2 (+163)
sc184_rep1_dup2_mod_peak_435	Gbx2 (-10915), Asb18 (+72483)
sc184_rep1_dup2_mod_peak_436	Gbx2 (-37207), Asb18 (+46191)
sc184_rep1_dup2_mod_peak_437	Cops8 (-51689)
sc184_rep1_dup2_mod_peak_438	Cops8 (+538)
sc184_rep1_dup2_mod_peak_439	Lrrfip1 (-54608), Rab17 (-29185)
sc184_rep1_dup2_mod_peak_440	Lrrfip1 (+31)
sc184_rep1_dup2_mod_peak_441	Ramp1 (-54)
sc184_rep1_dup2_mod_peak_442	Klhl30 (-5843), Espnl (+23098)
sc184_rep1_dup2_mod_peak_443	Ilkap (+122)
sc184_rep1_dup2_mod_peak_444	Hes6 (+91)
sc184_rep1_dup2_mod_peak_445	Per2 (-203)
sc184_rep1_dup2_mod_peak_446	Traf3ip1 (-84)
sc184_rep1_dup2_mod_peak_447	Asb1 (+279)
sc184_rep1_dup2_mod_peak_448	Twist2 (-92)
sc184_rep1_dup2_mod_peak_449	Twist2 (+330)
sc184_rep1_dup2_mod_peak_450	Hdac4 (+352)
sc184_rep1_dup2_mod_peak_451	Hdac4 (-574)
sc184_rep1_dup2_mod_peak_452	Ndufa10 (+36156)
sc184_rep1_dup2_mod_peak_453	Gpc1 (-250)
sc184_rep1_dup2_mod_peak_454	Gpc1 (+165)
sc184_rep1_dup2_mod_peak_455	Ankmy1 (-4260), Rnpepl1 (-3617), Dusp28 (+185)
sc184_rep1_dup2_mod_peak_456	Rnpepl1 (+159)
sc184_rep1_dup2_mod_peak_457	Sned1 (+222)
sc184_rep1_dup2_mod_peak_458	Pask (-802), Ppp1r7 (+737)
sc184_rep1_dup2_mod_peak_459	Sept2 (-622), Sept2 (-525), Hdlbp (+362)
sc184_rep1_dup2_mod_peak_460	Farp2 (+1)
sc184_rep1_dup2_mod_peak_461	Stk25 (+277)
sc184_rep1_dup2_mod_peak_462	Stk25 (-35707), Bok (-14231)
sc184_rep1_dup2_mod_peak_463	Bok (+21)
sc184_rep1_dup2_mod_peak_464	Bok (+710)
sc184_rep1_dup2_mod_peak_465	Atg4b (-319), Thap4 (+194)
sc184_rep1_dup2_mod_peak_466	Ing5 (-2154), Dtymk (+123)
sc184_rep1_dup2_mod_peak_467	Dtymk (-2034), Ing5 (+3)
sc184_rep1_dup2_mod_peak_468	Neu4 (+14905), Pdcd1 (+17197)
sc184_rep1_dup2_mod_peak_469	Fam174a (+125)
sc184_rep1_dup2_mod_peak_470	D1Ertd622e (+87)
sc184_rep1_dup2_mod_peak_471	NONE
sc184_rep1_dup2_mod_peak_472	Pam (+414)
sc184_rep1_dup2_mod_peak_473	Pam (+73)
sc184_rep1_dup2_mod_peak_474	NONE
sc184_rep1_dup2_mod_peak_475	NONE
sc184_rep1_dup2_mod_peak_476	NONE
sc184_rep1_dup2_mod_peak_477	NONE
sc184_rep1_dup2_mod_peak_478	NONE
sc184_rep1_dup2_mod_peak_479	Pign (-137)
sc184_rep1_dup2_mod_peak_480	Zcchc2 (+407)
sc184_rep1_dup2_mod_peak_481	Zcchc2 (+957)
sc184_rep1_dup2_mod_peak_482	Phlpp1 (+370)
sc184_rep1_dup2_mod_peak_483	Phlpp1 (+1279)
sc184_rep1_dup2_mod_peak_484	Phlpp1 (+72833)
sc184_rep1_dup2_mod_peak_485	Bcl2 (+109)
sc184_rep1_dup2_mod_peak_486	Vps4b (+138)
sc184_rep1_dup2_mod_peak_487	Tsn (+197)
sc184_rep1_dup2_mod_peak_488	Tfcp2l1 (+365)
sc184_rep1_dup2_mod_peak_489	Gli2 (+5551)
sc184_rep1_dup2_mod_peak_490	Inhbb (+919)
sc184_rep1_dup2_mod_peak_491	Ralb (+196)
sc184_rep1_dup2_mod_peak_492	Tmem185b (-72)
sc184_rep1_dup2_mod_peak_493	Epb41l5 (+200)
sc184_rep1_dup2_mod_peak_494	Tmem177 (-27833), Cfap221 (+56149)
sc184_rep1_dup2_mod_peak_495	Dbi (-210), 3110009E18Rik (-48)
sc184_rep1_dup2_mod_peak_496	C1ql2 (+483)
sc184_rep1_dup2_mod_peak_497	C1ql2 (+62073)
sc184_rep1_dup2_mod_peak_498	En1 (+678)
sc184_rep1_dup2_mod_peak_499	NONE
sc184_rep1_dup2_mod_peak_500	Actr3 (-282)
sc184_rep1_dup2_mod_peak_501	Lypd1 (+182)
sc184_rep1_dup2_mod_peak_502	NONE
sc184_rep1_dup2_mod_peak_503	Mgat5 (+243)
sc184_rep1_dup2_mod_peak_504	Tmem163 (+2126)
sc184_rep1_dup2_mod_peak_505	Tmem163 (+1795)
sc184_rep1_dup2_mod_peak_506	Mcm6 (+139)
sc184_rep1_dup2_mod_peak_507	Cxcr4 (-20544)
sc184_rep1_dup2_mod_peak_508	Yod1 (-1460), Pfkfb2 (-133)
sc184_rep1_dup2_mod_peak_509	Mapkapk2 (+105)
sc184_rep1_dup2_mod_peak_510	Rassf5 (+268)
sc184_rep1_dup2_mod_peak_511	Rassf5 (-2)
sc184_rep1_dup2_mod_peak_512	Ikbke (-36979)
sc184_rep1_dup2_mod_peak_513	Fam72a (-2611), Srgap2 (+2055)
sc184_rep1_dup2_mod_peak_514	Fam72a (-1379), Srgap2 (+823)
sc184_rep1_dup2_mod_peak_515	Nucks1 (+208)
sc184_rep1_dup2_mod_peak_516	Slc45a3 (-7457), Nucks1 (+52596)
sc184_rep1_dup2_mod_peak_517	Elk4 (+238)
sc184_rep1_dup2_mod_peak_518	Mfsd4a (+36)
sc184_rep1_dup2_mod_peak_519	Cdk18 (+532)
sc184_rep1_dup2_mod_peak_520	Cdk18 (-50982), Lemd1 (-37518)
sc184_rep1_dup2_mod_peak_521	Cdk18 (-51941), Lemd1 (-36559)
sc184_rep1_dup2_mod_peak_522	Klhdc8a (+255)
sc184_rep1_dup2_mod_peak_523	Tmcc2 (-412)
sc184_rep1_dup2_mod_peak_524	Dstyk (+277)
sc184_rep1_dup2_mod_peak_525	Rbbp5 (-19021), Dstyk (+40791)
sc184_rep1_dup2_mod_peak_526	Nfasc (+92479)
sc184_rep1_dup2_mod_peak_527	Lrrn2 (+190)
sc184_rep1_dup2_mod_peak_528	Pik3c2b (+104)
sc184_rep1_dup2_mod_peak_529	Pik3c2b (+440)
sc184_rep1_dup2_mod_peak_530	Ppp1r15b (+145)
sc184_rep1_dup2_mod_peak_531	Ppp1r15b (+448)
sc184_rep1_dup2_mod_peak_532	Plekha6 (-81935), Ppp1r15b (+33028)
sc184_rep1_dup2_mod_peak_533	Etnk2 (-49)
sc184_rep1_dup2_mod_peak_534	Etnk2 (+16040), Sox13 (+44765)
sc184_rep1_dup2_mod_peak_535	Sox13 (+256)
sc184_rep1_dup2_mod_peak_536	Snrpe (+218)
sc184_rep1_dup2_mod_peak_537	Lax1 (+139)
sc184_rep1_dup2_mod_peak_538	Btg2 (+17757), Fmod (+24109)
sc184_rep1_dup2_mod_peak_539	Btg2 (-151)
sc184_rep1_dup2_mod_peak_540	Adora1 (+12623), Mybph (+29351)
sc184_rep1_dup2_mod_peak_541	Ppfia4 (-11618), Tmem183a (+17433)
sc184_rep1_dup2_mod_peak_542	Tmem183a (+55)
sc184_rep1_dup2_mod_peak_543	Cyb5r1 (+291)
sc184_rep1_dup2_mod_peak_544	Adipor1 (+186)
sc184_rep1_dup2_mod_peak_545	Klhl12 (+78)
sc184_rep1_dup2_mod_peak_546	Kdm5b (-3649)
sc184_rep1_dup2_mod_peak_547	Kdm5b (-3196)
sc184_rep1_dup2_mod_peak_548	Kdm5b (+78)
sc184_rep1_dup2_mod_peak_549	Kdm5b (+564)
sc184_rep1_dup2_mod_peak_550	Syt2 (-62735), Kdm5b (+86394)
sc184_rep1_dup2_mod_peak_551	Ppp1r12b (+64169)
sc184_rep1_dup2_mod_peak_552	Lgr6 (+20162)
sc184_rep1_dup2_mod_peak_553	Lgr6 (+129)
sc184_rep1_dup2_mod_peak_554	Ptpn7 (-1014)
sc184_rep1_dup2_mod_peak_555	Arl8a (-101)
sc184_rep1_dup2_mod_peak_556	Arl8a (+407)
sc184_rep1_dup2_mod_peak_557	Gpr37l1 (-67058), Elf3 (+23829)
sc184_rep1_dup2_mod_peak_558	Rnpep (+250)
sc184_rep1_dup2_mod_peak_559	Lmod1 (+146)
sc184_rep1_dup2_mod_peak_560	Shisa4 (+245)
sc184_rep1_dup2_mod_peak_561	Shisa4 (-7001), Ipo9 (+48261)
sc184_rep1_dup2_mod_peak_562	Ipo9 (+39)
sc184_rep1_dup2_mod_peak_563	Nav1 (-106)
sc184_rep1_dup2_mod_peak_564	Csrp1 (-32003)
sc184_rep1_dup2_mod_peak_565	Phlda3 (+122)
sc184_rep1_dup2_mod_peak_566	Lad1 (+231)
sc184_rep1_dup2_mod_peak_567	Ascl5 (-18780), Tmem9 (+14057)
sc184_rep1_dup2_mod_peak_568	Kif21b (-29031), Cacna1s (+49457)
sc184_rep1_dup2_mod_peak_569	Kif21b (+28142), Mroh3 (+53297)
sc184_rep1_dup2_mod_peak_570	Gpr25 (+385)
sc184_rep1_dup2_mod_peak_571	Camsap2 (+165)
sc184_rep1_dup2_mod_peak_572	Ddx59 (-50346), Camsap2 (-18821)
sc184_rep1_dup2_mod_peak_573	Ddx59 (+246)
sc184_rep1_dup2_mod_peak_574	Nr5a2 (+11671)
sc184_rep1_dup2_mod_peak_575	Nek7 (+37)
sc184_rep1_dup2_mod_peak_576	2310009B15Rik (+241)
sc184_rep1_dup2_mod_peak_577	Dennd1b (-4)
sc184_rep1_dup2_mod_peak_578	Zbtb41 (+10)
sc184_rep1_dup2_mod_peak_579	Cdc73 (+69)
sc184_rep1_dup2_mod_peak_580	Glrx2 (+82)
sc184_rep1_dup2_mod_peak_581	Trove2 (-168), Uchl5 (-36)
sc184_rep1_dup2_mod_peak_582	Rgs2 (-47)
sc184_rep1_dup2_mod_peak_583	NONE
sc184_rep1_dup2_mod_peak_584	NONE
sc184_rep1_dup2_mod_peak_585	NONE
sc184_rep1_dup2_mod_peak_586	Pdc (-86599)
sc184_rep1_dup2_mod_peak_587	BC003331 (-388), Tpr (+630)
sc184_rep1_dup2_mod_peak_588	Hmcn1 (-377)
sc184_rep1_dup2_mod_peak_589	NONE
sc184_rep1_dup2_mod_peak_590	Ivns1abp (+861)
sc184_rep1_dup2_mod_peak_591	Swt1 (-180), Trmt1l (+93)
sc184_rep1_dup2_mod_peak_592	Rnf2 (+98)
sc184_rep1_dup2_mod_peak_593	Edem3 (+26)
sc184_rep1_dup2_mod_peak_594	1700025G04Rik (-178)
sc184_rep1_dup2_mod_peak_595	Rgl1 (+116)
sc184_rep1_dup2_mod_peak_596	Apobec4 (-21547)
sc184_rep1_dup2_mod_peak_597	Arpc5 (-319)
sc184_rep1_dup2_mod_peak_598	Arpc5 (+336)
sc184_rep1_dup2_mod_peak_599	Nmnat2 (-52640), Smg7 (-24190)
sc184_rep1_dup2_mod_peak_600	Nmnat2 (+343)
sc184_rep1_dup2_mod_peak_601	Lamc2 (+259)
sc184_rep1_dup2_mod_peak_602	Lamc1 (+233)
sc184_rep1_dup2_mod_peak_603	Dhx9 (+241)
sc184_rep1_dup2_mod_peak_604	Dhx9 (-108)
sc184_rep1_dup2_mod_peak_605	Glul (-170)
sc184_rep1_dup2_mod_peak_606	Glul (+341)
sc184_rep1_dup2_mod_peak_607	Cacna1e (-368)
sc184_rep1_dup2_mod_peak_608	Ier5 (+92888)
sc184_rep1_dup2_mod_peak_609	Ier5 (+16094)
sc184_rep1_dup2_mod_peak_610	Ier5 (+880)
sc184_rep1_dup2_mod_peak_611	Ier5 (-7)
sc184_rep1_dup2_mod_peak_612	Stx6 (+68)
sc184_rep1_dup2_mod_peak_613	BC034090 (-11676)
sc184_rep1_dup2_mod_peak_614	BC034090 (-12024)
sc184_rep1_dup2_mod_peak_615	Xpr1 (+329)
sc184_rep1_dup2_mod_peak_616	Xpr1 (-167)
sc184_rep1_dup2_mod_peak_617	Acbd6 (+293)
sc184_rep1_dup2_mod_peak_618	Lhx4 (+55701)
sc184_rep1_dup2_mod_peak_619	Lhx4 (+744)
sc184_rep1_dup2_mod_peak_620	Lhx4 (-367)
sc184_rep1_dup2_mod_peak_621	Qsox1 (-17)
sc184_rep1_dup2_mod_peak_622	Cep350 (+220)
sc184_rep1_dup2_mod_peak_623	Cep350 (-164)
sc184_rep1_dup2_mod_peak_624	Tor1aip2 (+244), Tor1aip1 (+780)
sc184_rep1_dup2_mod_peak_625	Tor1aip1 (+393), Tor1aip2 (+631)
sc184_rep1_dup2_mod_peak_626	Tor1aip1 (-4398)
sc184_rep1_dup2_mod_peak_627	Tdrd5 (+372)
sc184_rep1_dup2_mod_peak_628	Tdrd5 (+20)
sc184_rep1_dup2_mod_peak_629	Soat1 (+19)
sc184_rep1_dup2_mod_peak_630	Abl2 (-52)
sc184_rep1_dup2_mod_peak_631	Fam20b (+263)
sc184_rep1_dup2_mod_peak_632	Ralgps2 (-32)
sc184_rep1_dup2_mod_peak_633	Rasal2 (+286)
sc184_rep1_dup2_mod_peak_634	Brinp2 (+94298)
sc184_rep1_dup2_mod_peak_635	Rfwd2 (-79)
sc184_rep1_dup2_mod_peak_636	Rfwd2 (+337)
sc184_rep1_dup2_mod_peak_637	Cacybp (+89)
sc184_rep1_dup2_mod_peak_638	NONE
sc184_rep1_dup2_mod_peak_639	Rabgap1l (+252)
sc184_rep1_dup2_mod_peak_640	Rc3h1 (+275)
sc184_rep1_dup2_mod_peak_641	Zbtb37 (+208)
sc184_rep1_dup2_mod_peak_642	Zbtb37 (-265)
sc184_rep1_dup2_mod_peak_643	Prdx6 (+236)
sc184_rep1_dup2_mod_peak_644	NONE
sc184_rep1_dup2_mod_peak_645	NONE
sc184_rep1_dup2_mod_peak_646	Vamp4 (+219)
sc184_rep1_dup2_mod_peak_647	Prrc2c (+347)
sc184_rep1_dup2_mod_peak_648	Prrx1 (+4765)
sc184_rep1_dup2_mod_peak_649	Prrx1 (+1198)
sc184_rep1_dup2_mod_peak_650	Kifap3 (+4536)
sc184_rep1_dup2_mod_peak_651	Scyl3 (+345)
sc184_rep1_dup2_mod_peak_652	Mettl18 (-47), BC055324 (-46)
sc184_rep1_dup2_mod_peak_653	Slc19a2 (-63923), F5 (+33285)
sc184_rep1_dup2_mod_peak_654	Slc19a2 (+144)
sc184_rep1_dup2_mod_peak_655	Atp1b1 (+428)
sc184_rep1_dup2_mod_peak_656	Sft2d2 (+29)
sc184_rep1_dup2_mod_peak_657	Tiprl (+66)
sc184_rep1_dup2_mod_peak_658	Tiprl (-45123), Gpr161 (-13723)
sc184_rep1_dup2_mod_peak_659	Gpr161 (+14757)
sc184_rep1_dup2_mod_peak_660	Mpc2 (-854), Dcaf6 (+282)
sc184_rep1_dup2_mod_peak_661	Dcaf6 (-846), Mpc2 (+274)
sc184_rep1_dup2_mod_peak_662	Mpzl1 (+271)
sc184_rep1_dup2_mod_peak_663	Mpzl1 (-119)
sc184_rep1_dup2_mod_peak_664	Mpzl1 (-7978), Rcsd1 (+65541)
sc184_rep1_dup2_mod_peak_665	Pou2f1 (+796)
sc184_rep1_dup2_mod_peak_666	Pou2f1 (+379)
sc184_rep1_dup2_mod_peak_667	Pou2f1 (-654)
sc184_rep1_dup2_mod_peak_668	Ildr2 (+155)
sc184_rep1_dup2_mod_peak_669	Tada1 (-69843), Ildr2 (+55115)
sc184_rep1_dup2_mod_peak_670	Tada1 (-18779)
sc184_rep1_dup2_mod_peak_671	Tada1 (-130)
sc184_rep1_dup2_mod_peak_672	Tada1 (+485)
sc184_rep1_dup2_mod_peak_673	Tada1 (+1047), Pogk (+29684)
sc184_rep1_dup2_mod_peak_674	Pogk (+70)
sc184_rep1_dup2_mod_peak_675	NONE
sc184_rep1_dup2_mod_peak_676	Fam78b (-88630)
sc184_rep1_dup2_mod_peak_677	Fam78b (-497)
sc184_rep1_dup2_mod_peak_678	Fam78b (-28)
sc184_rep1_dup2_mod_peak_679	Uck2 (+694)
sc184_rep1_dup2_mod_peak_680	Uck2 (+148)
sc184_rep1_dup2_mod_peak_681	Aldh9a1 (-9610), Tmco1 (+32003)
sc184_rep1_dup2_mod_peak_682	Lmx1a (-55392), Rxrg (+35781)
sc184_rep1_dup2_mod_peak_683	Lmx1a (-887)
sc184_rep1_dup2_mod_peak_684	NONE
sc184_rep1_dup2_mod_peak_685	Nuf2 (-12152)
sc184_rep1_dup2_mod_peak_686	Uap1 (+76)
sc184_rep1_dup2_mod_peak_687	Uhmk1 (+207)
sc184_rep1_dup2_mod_peak_688	Sh2d1b1 (-21831), Sh2d1b2 (+22740)
sc184_rep1_dup2_mod_peak_689	Nos1ap (+176)
sc184_rep1_dup2_mod_peak_690	Atf6 (+218)
sc184_rep1_dup2_mod_peak_691	Dusp12 (-22028), Fcrlb (+5373)
sc184_rep1_dup2_mod_peak_692	Dusp12 (-22635), Fcrlb (+4766)
sc184_rep1_dup2_mod_peak_693	Fcrla (-21155), Fcgr2b (+27389)
sc184_rep1_dup2_mod_peak_694	Fcgr3 (-4729)
sc184_rep1_dup2_mod_peak_695	Cfap126 (-56451), Fcgr3 (-5807)
sc184_rep1_dup2_mod_peak_696	Cfap126 (-51244), Fcgr3 (-11014)
sc184_rep1_dup2_mod_peak_697	Cfap126 (-49769), Fcgr3 (-12489)
sc184_rep1_dup2_mod_peak_698	Cfap126 (-48957), Fcgr3 (-13301)
sc184_rep1_dup2_mod_peak_699	Cfap126 (-48224), Fcgr3 (-14034)
sc184_rep1_dup2_mod_peak_700	Cfap126 (-43514), Fcgr3 (-18744)
sc184_rep1_dup2_mod_peak_701	Cfap126 (-42118), Fcgr3 (-20140)
sc184_rep1_dup2_mod_peak_702	Cfap126 (-41467), Fcgr3 (-20791)
sc184_rep1_dup2_mod_peak_703	Cfap126 (-40693), Fcgr3 (-21565)
sc184_rep1_dup2_mod_peak_704	Cfap126 (-38085), Fcgr3 (-24173)
sc184_rep1_dup2_mod_peak_705	Mpz (-172), Sdhc (+64)
sc184_rep1_dup2_mod_peak_706	Adamts4 (-3381), Ndufs2 (+80)
sc184_rep1_dup2_mod_peak_707	B4galt3 (-17584), Adamts4 (+2336)
sc184_rep1_dup2_mod_peak_708	Usp21 (+73)
sc184_rep1_dup2_mod_peak_709	Dedd (+232)
sc184_rep1_dup2_mod_peak_710	Pfdn2 (-2698), Nit1 (+2673)
sc184_rep1_dup2_mod_peak_711	Usf1 (+379)
sc184_rep1_dup2_mod_peak_712	Alyref2 (-12955), F11r (+52988)
sc184_rep1_dup2_mod_peak_713	Alyref2 (+180)
sc184_rep1_dup2_mod_peak_714	Vangl2 (+9461)
sc184_rep1_dup2_mod_peak_715	Vangl2 (+1208)
sc184_rep1_dup2_mod_peak_716	Pea15a (+4388), Dcaf8 (+54238)
sc184_rep1_dup2_mod_peak_717	Casq1 (-2585)
sc184_rep1_dup2_mod_peak_718	Igsf8 (-135)
sc184_rep1_dup2_mod_peak_719	Igsf8 (+5884), Kcnj9 (+11067)
sc184_rep1_dup2_mod_peak_720	Kcnj9 (+3142), Igsf8 (+13809)
sc184_rep1_dup2_mod_peak_721	Pigm (-26347), Kcnj10 (+8989)
sc184_rep1_dup2_mod_peak_722	Tagln2 (-13949), Igsf9 (+3784)
sc184_rep1_dup2_mod_peak_723	Vsig8 (+7226), Slamf8 (+27404)
sc184_rep1_dup2_mod_peak_724	Cadm3 (+103)
sc184_rep1_dup2_mod_peak_725	Fmn2 (+53)
sc184_rep1_dup2_mod_peak_726	Rgs7 (-350)
sc184_rep1_dup2_mod_peak_727	Chml (+84), Opn3 (+230)
sc184_rep1_dup2_mod_peak_728	Exo1 (+302)
sc184_rep1_dup2_mod_peak_729	Pld5 (-35)
sc184_rep1_dup2_mod_peak_730	Sdccag8 (-950), Cep170 (+357)
sc184_rep1_dup2_mod_peak_731	Akt3 (+279)
sc184_rep1_dup2_mod_peak_732	Akt3 (-647)
sc184_rep1_dup2_mod_peak_733	Akt3 (-55582)
sc184_rep1_dup2_mod_peak_734	Zbtb18 (-2518)
sc184_rep1_dup2_mod_peak_735	Zbtb18 (-1824)
sc184_rep1_dup2_mod_peak_736	Zbtb18 (-1313)
sc184_rep1_dup2_mod_peak_737	Adss (+162)
sc184_rep1_dup2_mod_peak_738	Gm16432 (-55707)
sc184_rep1_dup2_mod_peak_739	Gm16432 (-7844)
sc184_rep1_dup2_mod_peak_740	Desi2 (+253)
sc184_rep1_dup2_mod_peak_741	Cox20 (-42774), Desi2 (+88824)
sc184_rep1_dup2_mod_peak_742	Cox20 (-340)
sc184_rep1_dup2_mod_peak_743	Cox20 (+83)
sc184_rep1_dup2_mod_peak_744	Hnrnpu (+910)
sc184_rep1_dup2_mod_peak_745	Hnrnpu (+223)
sc184_rep1_dup2_mod_peak_746	Hnrnpu (-140)
sc184_rep1_dup2_mod_peak_747	Efcab2 (+265)
sc184_rep1_dup2_mod_peak_748	Kif26b (-278)
sc184_rep1_dup2_mod_peak_749	Kif26b (+1316)
sc184_rep1_dup2_mod_peak_750	NONE
sc184_rep1_dup2_mod_peak_751	Tfb2m (-96), Cnst (-7)
sc184_rep1_dup2_mod_peak_752	Tfb2m (-488), Cnst (+385)
sc184_rep1_dup2_mod_peak_753	Sccpdh (-75335), Cnst (+46505)
sc184_rep1_dup2_mod_peak_754	Sccpdh (+117)
sc184_rep1_dup2_mod_peak_755	Gm10518 (-40), Ahctf1 (+344)
sc184_rep1_dup2_mod_peak_756	Cdc42bpa (-548)
sc184_rep1_dup2_mod_peak_757	Coq8a (-47683), Psen2 (+9435)
sc184_rep1_dup2_mod_peak_758	Psen2 (-2994)
sc184_rep1_dup2_mod_peak_759	Itpkb (+606)
sc184_rep1_dup2_mod_peak_760	Itpkb (+1318)
sc184_rep1_dup2_mod_peak_761	Itpkb (+2266)
sc184_rep1_dup2_mod_peak_762	Itpkb (+57199), Stum (+95783)
sc184_rep1_dup2_mod_peak_763	Stum (+54)
sc184_rep1_dup2_mod_peak_764	Parp1 (+148)
sc184_rep1_dup2_mod_peak_765	Lin9 (+40)
sc184_rep1_dup2_mod_peak_766	Mixl1 (+251)
sc184_rep1_dup2_mod_peak_767	Mixl1 (-105)
sc184_rep1_dup2_mod_peak_768	Acbd3 (+180)
sc184_rep1_dup2_mod_peak_769	H3f3a (+35723), Acbd3 (+51866)
sc184_rep1_dup2_mod_peak_770	H3f3a (+1018), Acbd3 (+86571)
sc184_rep1_dup2_mod_peak_771	H3f3a (-315)
sc184_rep1_dup2_mod_peak_772	Sde2 (-318)
sc184_rep1_dup2_mod_peak_773	Nvl (+279)
sc184_rep1_dup2_mod_peak_774	Cnih4 (+165)
sc184_rep1_dup2_mod_peak_775	Wdr26 (-46)
sc184_rep1_dup2_mod_peak_776	Wdr26 (-631)
sc184_rep1_dup2_mod_peak_777	Cnih3 (-79540), Wdr26 (-61536)
sc184_rep1_dup2_mod_peak_778	Cnih3 (+39)
sc184_rep1_dup2_mod_peak_779	Lbr (+98695)
sc184_rep1_dup2_mod_peak_780	Lbr (+73059)
sc184_rep1_dup2_mod_peak_781	Lbr (+122)
sc184_rep1_dup2_mod_peak_782	Enah (-207)
sc184_rep1_dup2_mod_peak_783	Srp9 (+194)
sc184_rep1_dup2_mod_peak_784	Degs1 (+224)
sc184_rep1_dup2_mod_peak_785	Fbxo28 (+394)
sc184_rep1_dup2_mod_peak_786	Trp53bp2 (+45)
sc184_rep1_dup2_mod_peak_787	Capn2 (+10737), Trp53bp2 (+97615)
sc184_rep1_dup2_mod_peak_788	Capn2 (+113)
sc184_rep1_dup2_mod_peak_789	Susd4 (-796)
sc184_rep1_dup2_mod_peak_790	Disp1 (+14)
sc184_rep1_dup2_mod_peak_791	Brox (-2376), Aida (+2319)
sc184_rep1_dup2_mod_peak_792	Mia3 (+68)
sc184_rep1_dup2_mod_peak_793	Mia3 (-24159), Taf1a (-19526)
sc184_rep1_dup2_mod_peak_794	1700056E22Rik (+67484)
sc184_rep1_dup2_mod_peak_795	Dusp10 (-844), 1700056E22Rik (+461)
sc184_rep1_dup2_mod_peak_796	Marc2 (+306)
sc184_rep1_dup2_mod_peak_797	Mark1 (+24)
sc184_rep1_dup2_mod_peak_798	Mark1 (-404)
sc184_rep1_dup2_mod_peak_799	Rab3gap2 (-11)
sc184_rep1_dup2_mod_peak_800	Bpnt1 (-2916), Iars2 (+140)
sc184_rep1_dup2_mod_peak_801	Slc30a10 (+635)
sc184_rep1_dup2_mod_peak_802	Tgfb2 (+138)
sc184_rep1_dup2_mod_peak_803	NONE
sc184_rep1_dup2_mod_peak_804	NONE
sc184_rep1_dup2_mod_peak_805	Kctd3 (+182)
sc184_rep1_dup2_mod_peak_806	Kcnk2 (-328)
sc184_rep1_dup2_mod_peak_807	Cenpf (+27)
sc184_rep1_dup2_mod_peak_808	Ptpn14 (-102)
sc184_rep1_dup2_mod_peak_809	Smyd2 (+63)
sc184_rep1_dup2_mod_peak_810	Prox1 (-4347)
sc184_rep1_dup2_mod_peak_811	NONE
sc184_rep1_dup2_mod_peak_812	NONE
sc184_rep1_dup2_mod_peak_813	Angel2 (+320)
sc184_rep1_dup2_mod_peak_814	Vash2 (-29)
sc184_rep1_dup2_mod_peak_815	Mfsd7b (+682)
sc184_rep1_dup2_mod_peak_816	Mfsd7b (+94)
sc184_rep1_dup2_mod_peak_817	Tatdn3 (-199), Nsl1 (+100)
sc184_rep1_dup2_mod_peak_818	Batf3 (-262)
sc184_rep1_dup2_mod_peak_819	Batf3 (+22672), Fam71a (+43820)
sc184_rep1_dup2_mod_peak_820	Nenf (+240)
sc184_rep1_dup2_mod_peak_821	Ppp2r5a (+325)
sc184_rep1_dup2_mod_peak_822	Ints7 (-287), Dtl (+195)
sc184_rep1_dup2_mod_peak_823	Lpgat1 (-84)
sc184_rep1_dup2_mod_peak_824	Slc30a1 (-197)
sc184_rep1_dup2_mod_peak_825	Slc30a1 (+655)
sc184_rep1_dup2_mod_peak_826	Traf5 (-11)
sc184_rep1_dup2_mod_peak_827	Rcor3 (-149)
sc184_rep1_dup2_mod_peak_828	Kcnh1 (+33)
sc184_rep1_dup2_mod_peak_829	Hhat (+375)
sc184_rep1_dup2_mod_peak_830	Hhat (-63625), Sertad4 (+20908)
sc184_rep1_dup2_mod_peak_831	Sertad4 (+350)
sc184_rep1_dup2_mod_peak_832	Syt14 (-12)
sc184_rep1_dup2_mod_peak_833	NONE
sc184_rep1_dup2_mod_peak_834	Plxna2 (+780)
sc184_rep1_dup2_mod_peak_835	Cd34 (+37713)
sc184_rep1_dup2_mod_peak_836	Cr2 (-64026)
sc184_rep1_dup2_mod_peak_837	Cr2 (-64958)
sc184_rep1_dup2_mod_peak_838	H60c (+16309)
sc184_rep1_dup2_mod_peak_839	Plekhg1 (+70)
sc184_rep1_dup2_mod_peak_840	Mthfd1l (+626)
sc184_rep1_dup2_mod_peak_841	Zbtb2 (+592)
sc184_rep1_dup2_mod_peak_842	Rmnd1 (-98), Armt1 (+19)
sc184_rep1_dup2_mod_peak_843	NONE
sc184_rep1_dup2_mod_peak_844	Gm10097 (+20825)
sc184_rep1_dup2_mod_peak_845	Fbxo5 (+901)
sc184_rep1_dup2_mod_peak_846	Fbxo5 (+187)
sc184_rep1_dup2_mod_peak_847	Fbxo5 (-509)
sc184_rep1_dup2_mod_peak_848	Mtrf1l (+269)
sc184_rep1_dup2_mod_peak_849	Ulbp1 (+80009)
sc184_rep1_dup2_mod_peak_850	Lrp11 (+688)
sc184_rep1_dup2_mod_peak_851	Nup43 (-4241), Pcmt1 (+346)
sc184_rep1_dup2_mod_peak_852	Lats1 (-110)
sc184_rep1_dup2_mod_peak_853	Lats1 (+364)
sc184_rep1_dup2_mod_peak_854	Ginm1 (+70)
sc184_rep1_dup2_mod_peak_855	Ppil4 (-79)
sc184_rep1_dup2_mod_peak_856	Tab2 (+94)
sc184_rep1_dup2_mod_peak_857	Ust (+64)
sc184_rep1_dup2_mod_peak_858	Sash1 (+72)
sc184_rep1_dup2_mod_peak_859	Samd5 (+416)
sc184_rep1_dup2_mod_peak_860	Samd5 (-24)
sc184_rep1_dup2_mod_peak_861	Stxbp5 (-56)
sc184_rep1_dup2_mod_peak_862	Adgb (+94376)
sc184_rep1_dup2_mod_peak_863	Shprh (+39)
sc184_rep1_dup2_mod_peak_864	Fbxo30 (+238)
sc184_rep1_dup2_mod_peak_865	Epm2a (+201)
sc184_rep1_dup2_mod_peak_866	NONE
sc184_rep1_dup2_mod_peak_867	Utrn (-7423), Stx11 (+95104)
sc184_rep1_dup2_mod_peak_868	Utrn (-7769), Stx11 (+94758)
sc184_rep1_dup2_mod_peak_869	Utrn (-61130), Stx11 (+41397)
sc184_rep1_dup2_mod_peak_870	Stx11 (+1)
sc184_rep1_dup2_mod_peak_871	Plagl1 (+96)
sc184_rep1_dup2_mod_peak_872	Phactr2 (+73)
sc184_rep1_dup2_mod_peak_873	Fuca2 (-26590)
sc184_rep1_dup2_mod_peak_874	Aig1 (+96)
sc184_rep1_dup2_mod_peak_875	Hivep2 (-1625)
sc184_rep1_dup2_mod_peak_876	Hivep2 (-505)
sc184_rep1_dup2_mod_peak_877	Hivep2 (-88)
sc184_rep1_dup2_mod_peak_878	Hivep2 (+671)
sc184_rep1_dup2_mod_peak_879	Hivep2 (+1007)
sc184_rep1_dup2_mod_peak_880	NONE
sc184_rep1_dup2_mod_peak_881	Adgrg6 (-311)
sc184_rep1_dup2_mod_peak_882	NONE
sc184_rep1_dup2_mod_peak_883	Cited2 (+311)
sc184_rep1_dup2_mod_peak_884	Txlnb (-71844), Cited2 (+1179)
sc184_rep1_dup2_mod_peak_885	Heca (+641)
sc184_rep1_dup2_mod_peak_886	Heca (+84)
sc184_rep1_dup2_mod_peak_887	Reps1 (-520)
sc184_rep1_dup2_mod_peak_888	Reps1 (+41)
sc184_rep1_dup2_mod_peak_889	Nhsl1 (-89090), Ccdc28a (-83589)
sc184_rep1_dup2_mod_peak_890	Perp (+102)
sc184_rep1_dup2_mod_peak_891	Tnfaip3 (+118)
sc184_rep1_dup2_mod_peak_892	Ifngr1 (+215)
sc184_rep1_dup2_mod_peak_893	Il20ra (+19984)
sc184_rep1_dup2_mod_peak_894	Pex7 (+211)
sc184_rep1_dup2_mod_peak_895	Map3k5 (+51)
sc184_rep1_dup2_mod_peak_896	Map7 (+127)
sc184_rep1_dup2_mod_peak_897	Bclaf1 (-55)
sc184_rep1_dup2_mod_peak_898	Mtfr2 (+28)
sc184_rep1_dup2_mod_peak_899	Myb (+74098)
sc184_rep1_dup2_mod_peak_900	Myb (+230)
sc184_rep1_dup2_mod_peak_901	1700020N01Rik (+91432)
sc184_rep1_dup2_mod_peak_902	4930444G20Rik (+9401)
sc184_rep1_dup2_mod_peak_903	4930444G20Rik (-74587), E030030I06Rik (+6604)
sc184_rep1_dup2_mod_peak_904	E030030I06Rik (+500)
sc184_rep1_dup2_mod_peak_905	E030030I06Rik (-2172)
sc184_rep1_dup2_mod_peak_906	H60b (+712)
sc184_rep1_dup2_mod_peak_907	Tbpl1 (+446)
sc184_rep1_dup2_mod_peak_908	Tbpl1 (-41)
sc184_rep1_dup2_mod_peak_909	Eya4 (+23589)
sc184_rep1_dup2_mod_peak_910	Eya4 (-305)
sc184_rep1_dup2_mod_peak_911	Rps12 (+75388)
sc184_rep1_dup2_mod_peak_912	Rps12 (+74060)
sc184_rep1_dup2_mod_peak_913	Rps12 (+60665)
sc184_rep1_dup2_mod_peak_914	Stx7 (-35)
sc184_rep1_dup2_mod_peak_915	Moxd1 (+106)
sc184_rep1_dup2_mod_peak_916	Ctgf (+441)
sc184_rep1_dup2_mod_peak_917	Enpp1 (+28)
sc184_rep1_dup2_mod_peak_918	Akap7 (+2150)
sc184_rep1_dup2_mod_peak_919	Epb41l2 (+190)
sc184_rep1_dup2_mod_peak_920	Smlr1 (+24367)
sc184_rep1_dup2_mod_peak_921	L3mbtl3 (-234)
sc184_rep1_dup2_mod_peak_922	L3mbtl3 (-1187)
sc184_rep1_dup2_mod_peak_923	L3mbtl3 (-1503)
sc184_rep1_dup2_mod_peak_924	Lama2 (-46)
sc184_rep1_dup2_mod_peak_925	Ptprk (+131)
sc184_rep1_dup2_mod_peak_926	9330159F19Rik (-64518), Soga3 (+3249)
sc184_rep1_dup2_mod_peak_927	9330159F19Rik (-64033), Soga3 (+3734)
sc184_rep1_dup2_mod_peak_928	Rnf146 (+586)
sc184_rep1_dup2_mod_peak_929	Rnf146 (+281)
sc184_rep1_dup2_mod_peak_930	Cenpw (+147)
sc184_rep1_dup2_mod_peak_931	Cenpw (-19595)
sc184_rep1_dup2_mod_peak_932	Hint3 (+24)
sc184_rep1_dup2_mod_peak_933	Ncoa7 (-31078), Hey2 (+39782)
sc184_rep1_dup2_mod_peak_934	Ncoa7 (-43189), Hey2 (+27671)
sc184_rep1_dup2_mod_peak_935	Hey2 (-252)
sc184_rep1_dup2_mod_peak_936	Rnf217 (-51)
sc184_rep1_dup2_mod_peak_937	Nkain2 (+455)
sc184_rep1_dup2_mod_peak_938	Rwdd1 (+49)
sc184_rep1_dup2_mod_peak_939	Fam26f (-581)
sc184_rep1_dup2_mod_peak_940	Dse (+436)
sc184_rep1_dup2_mod_peak_941	Tspyl1 (+614)
sc184_rep1_dup2_mod_peak_942	Hs3st5 (+446)
sc184_rep1_dup2_mod_peak_943	Hdac2 (-385)
sc184_rep1_dup2_mod_peak_944	Hdac2 (+165)
sc184_rep1_dup2_mod_peak_945	Marcks (+2220)
sc184_rep1_dup2_mod_peak_946	Fyn (+149)
sc184_rep1_dup2_mod_peak_947	Fyn (+69308)
sc184_rep1_dup2_mod_peak_948	Rev3l (-579)
sc184_rep1_dup2_mod_peak_949	Rev3l (-39)
sc184_rep1_dup2_mod_peak_950	Mfsd4b4 (+173)
sc184_rep1_dup2_mod_peak_951	Slc16a10 (+35)
sc184_rep1_dup2_mod_peak_952	Rpf2 (+41)
sc184_rep1_dup2_mod_peak_953	Amd1 (+924)
sc184_rep1_dup2_mod_peak_954	Cdk19 (+198)
sc184_rep1_dup2_mod_peak_955	Cdk19 (+610)
sc184_rep1_dup2_mod_peak_956	Cdk19 (+88104)
sc184_rep1_dup2_mod_peak_957	Slc22a16 (-19386)
sc184_rep1_dup2_mod_peak_958	Cdc40 (-413), Wasf1 (-103)
sc184_rep1_dup2_mod_peak_959	Cdc40 (-1019), Wasf1 (+503)
sc184_rep1_dup2_mod_peak_960	Zbtb24 (-56805), Ak9 (+89598)
sc184_rep1_dup2_mod_peak_961	Zbtb24 (+156)
sc184_rep1_dup2_mod_peak_962	Ppil6 (-179), Smpd2 (+80)
sc184_rep1_dup2_mod_peak_963	Cd164 (-139)
sc184_rep1_dup2_mod_peak_964	Cep57l1 (-622), Sesn1 (+300)
sc184_rep1_dup2_mod_peak_965	Sesn1 (+77541)
sc184_rep1_dup2_mod_peak_966	Foxo3 (+1686)
sc184_rep1_dup2_mod_peak_967	Foxo3 (+1163)
sc184_rep1_dup2_mod_peak_968	Foxo3 (+575)
sc184_rep1_dup2_mod_peak_969	Foxo3 (-117)
sc184_rep1_dup2_mod_peak_970	Foxo3 (-1507)
sc184_rep1_dup2_mod_peak_971	Snx3 (+215)
sc184_rep1_dup2_mod_peak_972	Nr2e1 (+3791), Snx3 (+77810)
sc184_rep1_dup2_mod_peak_973	Ostm1 (-86935), Nr2e1 (-8349)
sc184_rep1_dup2_mod_peak_974	Ostm1 (+14)
sc184_rep1_dup2_mod_peak_975	Sec63 (+510)
sc184_rep1_dup2_mod_peak_976	NONE
sc184_rep1_dup2_mod_peak_977	9030612E09Rik (-117), Sobp (-57)
sc184_rep1_dup2_mod_peak_978	Pdss2 (-264)
sc184_rep1_dup2_mod_peak_979	Bend3 (+137)
sc184_rep1_dup2_mod_peak_980	Bend3 (+887)
sc184_rep1_dup2_mod_peak_981	1700021F05Rik (+98)
sc184_rep1_dup2_mod_peak_982	Cd24a (-246)
sc184_rep1_dup2_mod_peak_983	Cd24a (+5592)
sc184_rep1_dup2_mod_peak_984	Crybg1 (+623)
sc184_rep1_dup2_mod_peak_985	Prep (-60341)
sc184_rep1_dup2_mod_peak_986	Prep (-47)
sc184_rep1_dup2_mod_peak_987	Bves (+12)
sc184_rep1_dup2_mod_peak_988	Bves (+26587)
sc184_rep1_dup2_mod_peak_989	Hace1 (-91927), Lin28b (-15701)
sc184_rep1_dup2_mod_peak_990	Hace1 (-91298), Lin28b (-16330)
sc184_rep1_dup2_mod_peak_991	Hace1 (+346)
sc184_rep1_dup2_mod_peak_992	Vgll2 (+5359)
sc184_rep1_dup2_mod_peak_993	Dcbld1 (+72)
sc184_rep1_dup2_mod_peak_994	Gopc (+193)
sc184_rep1_dup2_mod_peak_995	NONE
sc184_rep1_dup2_mod_peak_996	Slc35f1 (-53954)
sc184_rep1_dup2_mod_peak_997	Slc35f1 (+305)
sc184_rep1_dup2_mod_peak_998	Cep85l (+443)
sc184_rep1_dup2_mod_peak_999	Asf1a (-187)
sc184_rep1_dup2_mod_peak_1000	Asf1a (+628)
sc184_rep1_dup2_mod_peak_1001	Mcm9 (+697)
sc184_rep1_dup2_mod_peak_1002	Man1a (+647)
sc184_rep1_dup2_mod_peak_1003	Msl3l2 (+8613)
sc184_rep1_dup2_mod_peak_1004	Tbc1d32 (+61)
sc184_rep1_dup2_mod_peak_1005	Hsf2 (-24)
sc184_rep1_dup2_mod_peak_1006	Hsf2 (+470)
sc184_rep1_dup2_mod_peak_1007	Pkib (+52575)
sc184_rep1_dup2_mod_peak_1008	Fabp7 (-17960)
sc184_rep1_dup2_mod_peak_1009	AW822073 (+1633)
sc184_rep1_dup2_mod_peak_1010	AW822073 (+881)
sc184_rep1_dup2_mod_peak_1011	AW822073 (+380)
sc184_rep1_dup2_mod_peak_1012	AW822073 (-57)
sc184_rep1_dup2_mod_peak_1013	AW822073 (-447)
sc184_rep1_dup2_mod_peak_1014	AW822073 (-3246)
sc184_rep1_dup2_mod_peak_1015	AW822073 (-6519), Duxf3 (+1226)
sc184_rep1_dup2_mod_peak_1016	Duxf3 (+358)
sc184_rep1_dup2_mod_peak_1017	Duxf3 (-2530)
sc184_rep1_dup2_mod_peak_1018	Gm4981 (-2881)
sc184_rep1_dup2_mod_peak_1019	Gcc2 (+116)
sc184_rep1_dup2_mod_peak_1020	Lims1 (-71231), Gcc2 (+67645)
sc184_rep1_dup2_mod_peak_1021	Lims1 (-70689), Gcc2 (+68187)
sc184_rep1_dup2_mod_peak_1022	Ranbp2 (+10)
sc184_rep1_dup2_mod_peak_1023	Edar (-91)
sc184_rep1_dup2_mod_peak_1024	Sh3rf3 (-90)
sc184_rep1_dup2_mod_peak_1025	P4ha1 (+201)
sc184_rep1_dup2_mod_peak_1026	P4ha1 (+540)
sc184_rep1_dup2_mod_peak_1027	Mcu (+279), Gm10322 (+350)
sc184_rep1_dup2_mod_peak_1028	Micu1 (-54)
sc184_rep1_dup2_mod_peak_1029	Dnajb12 (+321)
sc184_rep1_dup2_mod_peak_1030	Dnajb12 (+20051), Ddit4 (+52208)
sc184_rep1_dup2_mod_peak_1031	Ddit4 (+398)
sc184_rep1_dup2_mod_peak_1032	Ddit4 (-940)
sc184_rep1_dup2_mod_peak_1033	Ascc1 (-229), Anapc16 (+13)
sc184_rep1_dup2_mod_peak_1034	Spock2 (+289)
sc184_rep1_dup2_mod_peak_1035	Spock2 (+1299)
sc184_rep1_dup2_mod_peak_1036	Chst3 (+318)
sc184_rep1_dup2_mod_peak_1037	Psap (-39)
sc184_rep1_dup2_mod_peak_1038	Psap (+236)
sc184_rep1_dup2_mod_peak_1039	Vsir (-113)
sc184_rep1_dup2_mod_peak_1040	Gm17455 (+46129)
sc184_rep1_dup2_mod_peak_1041	Cdh23 (+4522)
sc184_rep1_dup2_mod_peak_1042	Unc5b (+149)
sc184_rep1_dup2_mod_peak_1043	Pcbd1 (-16924)
sc184_rep1_dup2_mod_peak_1044	Sgpl1 (+1191), Pcbd1 (+57094)
sc184_rep1_dup2_mod_peak_1045	Sgpl1 (-31)
sc184_rep1_dup2_mod_peak_1046	Adamts14 (+77)
sc184_rep1_dup2_mod_peak_1047	Prf1 (+5861), Pald1 (+79836)
sc184_rep1_dup2_mod_peak_1048	Pald1 (+147)
sc184_rep1_dup2_mod_peak_1049	Eif4ebp2 (+232)
sc184_rep1_dup2_mod_peak_1050	Lrrc20 (+63)
sc184_rep1_dup2_mod_peak_1051	Ppa1 (-57)
sc184_rep1_dup2_mod_peak_1052	Ppa1 (+297)
sc184_rep1_dup2_mod_peak_1053	Sar1a (-160)
sc184_rep1_dup2_mod_peak_1054	Sar1a (+181)
sc184_rep1_dup2_mod_peak_1055	Aifm2 (-24085), Tysnd1 (+1050)
sc184_rep1_dup2_mod_peak_1056	H2afy2 (+888)
sc184_rep1_dup2_mod_peak_1057	H2afy2 (+430)
sc184_rep1_dup2_mod_peak_1058	Col13a1 (+626)
sc184_rep1_dup2_mod_peak_1059	2010107G23Rik (+3753)
sc184_rep1_dup2_mod_peak_1060	2010107G23Rik (+187)
sc184_rep1_dup2_mod_peak_1061	Tspan15 (+96)
sc184_rep1_dup2_mod_peak_1062	Vps26a (-10)
sc184_rep1_dup2_mod_peak_1063	Kif1bp (+176)
sc184_rep1_dup2_mod_peak_1064	Ddx50 (+61)
sc184_rep1_dup2_mod_peak_1065	Stox1 (+57)
sc184_rep1_dup2_mod_peak_1066	Ccar1 (+217)
sc184_rep1_dup2_mod_peak_1067	Slc25a16 (+146)
sc184_rep1_dup2_mod_peak_1068	Dna2 (-15)
sc184_rep1_dup2_mod_peak_1069	Rufy2 (+11)
sc184_rep1_dup2_mod_peak_1070	Hnrnph3 (+11612), Rufy2 (+32040)
sc184_rep1_dup2_mod_peak_1071	Pbld2 (-1208), Hnrnph3 (+590)
sc184_rep1_dup2_mod_peak_1072	Pbld2 (-816), Hnrnph3 (+198)
sc184_rep1_dup2_mod_peak_1073	Atoh7 (-33332), Pbld1 (+4737)
sc184_rep1_dup2_mod_peak_1074	Atoh7 (+810)
sc184_rep1_dup2_mod_peak_1075	Sirt1 (+42754), Herc4 (+95039)
sc184_rep1_dup2_mod_peak_1076	Ctnna3 (-27477), Gm7075 (-8244)
sc184_rep1_dup2_mod_peak_1077	NONE
sc184_rep1_dup2_mod_peak_1078	Reep3 (+88)
sc184_rep1_dup2_mod_peak_1079	Jmjd1c (-260)
sc184_rep1_dup2_mod_peak_1080	Nrbf2 (+363)
sc184_rep1_dup2_mod_peak_1081	Egr2 (-2471)
sc184_rep1_dup2_mod_peak_1082	Egr2 (-1621)
sc184_rep1_dup2_mod_peak_1083	Ado (+60)
sc184_rep1_dup2_mod_peak_1084	Zfp365 (+237)
sc184_rep1_dup2_mod_peak_1085	Rtkn2 (+183)
sc184_rep1_dup2_mod_peak_1086	Arid5b (+1613)
sc184_rep1_dup2_mod_peak_1087	A930033H14Rik (-295), Rhobtb1 (+199)
sc184_rep1_dup2_mod_peak_1088	Cdk1 (+25)
sc184_rep1_dup2_mod_peak_1089	Cdk1 (-46384)
sc184_rep1_dup2_mod_peak_1090	Ccdc6 (-147)
sc184_rep1_dup2_mod_peak_1091	Ccdc6 (+230)
sc184_rep1_dup2_mod_peak_1092	Slc16a9 (+97)
sc184_rep1_dup2_mod_peak_1093	Phyhipl (+337)
sc184_rep1_dup2_mod_peak_1094	Phyhipl (+71)
sc184_rep1_dup2_mod_peak_1095	Phyhipl (-453)
sc184_rep1_dup2_mod_peak_1096	Bicc1 (-106)
sc184_rep1_dup2_mod_peak_1097	Tfam (+107)
sc184_rep1_dup2_mod_peak_1098	Ipmk (-2877), Cisd1 (-5)
sc184_rep1_dup2_mod_peak_1099	Cisd1 (-2866), Ipmk (-16)
sc184_rep1_dup2_mod_peak_1100	NONE
sc184_rep1_dup2_mod_peak_1101	Gnaz (-33172)
sc184_rep1_dup2_mod_peak_1102	Gnaz (+31)
sc184_rep1_dup2_mod_peak_1103	Gnaz (+540)
sc184_rep1_dup2_mod_peak_1104	Bcr (+127)
sc184_rep1_dup2_mod_peak_1105	Bcr (+495)
sc184_rep1_dup2_mod_peak_1106	Bcr (+723)
sc184_rep1_dup2_mod_peak_1107	Specc1l (-190)
sc184_rep1_dup2_mod_peak_1108	Lrrc75b (+74)
sc184_rep1_dup2_mod_peak_1109	Ggt5 (-49)
sc184_rep1_dup2_mod_peak_1110	Smarcb1 (+278)
sc184_rep1_dup2_mod_peak_1111	Chchd10 (-669), Mmp11 (+41)
sc184_rep1_dup2_mod_peak_1112	Mmp11 (-3720), Chchd10 (+3092)
sc184_rep1_dup2_mod_peak_1113	Gm5134 (-3503)
sc184_rep1_dup2_mod_peak_1114	Zfp280b (-15)
sc184_rep1_dup2_mod_peak_1115	Dip2a (+82)
sc184_rep1_dup2_mod_peak_1116	Lss (-94)
sc184_rep1_dup2_mod_peak_1117	Pcbp3 (-115)
sc184_rep1_dup2_mod_peak_1118	Col18a1 (-28897)
sc184_rep1_dup2_mod_peak_1119	Adarb1 (+108)
sc184_rep1_dup2_mod_peak_1120	Itgb2 (-2216)
sc184_rep1_dup2_mod_peak_1121	Pttg1ip (+230)
sc184_rep1_dup2_mod_peak_1122	Sumo3 (+101)
sc184_rep1_dup2_mod_peak_1123	Ube2g2 (-69)
sc184_rep1_dup2_mod_peak_1124	Lrrc3 (+11825), ENSMUSG00000111915 (+28736)
sc184_rep1_dup2_mod_peak_1125	Lrrc3 (+331)
sc184_rep1_dup2_mod_peak_1126	1810043G02Rik (+7337), Pfkl (+23946)
sc184_rep1_dup2_mod_peak_1127	Icosl (-92)
sc184_rep1_dup2_mod_peak_1128	Trappc10 (+27)
sc184_rep1_dup2_mod_peak_1129	Agpat3 (+235)
sc184_rep1_dup2_mod_peak_1130	Pdxk (+6914), Cstb (+32392)
sc184_rep1_dup2_mod_peak_1131	Pdxk (-1)
sc184_rep1_dup2_mod_peak_1132	Syde1 (-37)
sc184_rep1_dup2_mod_peak_1133	Slc1a6 (-100)
sc184_rep1_dup2_mod_peak_1134	Slc1a6 (+7358), Olfr1356 (+64312)
sc184_rep1_dup2_mod_peak_1135	C2cd4c (+59)
sc184_rep1_dup2_mod_peak_1136	Shc2 (+202)
sc184_rep1_dup2_mod_peak_1137	Tpgs1 (+475)
sc184_rep1_dup2_mod_peak_1138	Cdc34 (-98)
sc184_rep1_dup2_mod_peak_1139	Bsg (-56)
sc184_rep1_dup2_mod_peak_1140	Hcn2 (+208)
sc184_rep1_dup2_mod_peak_1141	Polrmt (+11252), Hcn2 (+18693)
sc184_rep1_dup2_mod_peak_1142	Polrmt (+7106), Hcn2 (+22839)
sc184_rep1_dup2_mod_peak_1143	Rnf126 (+478)
sc184_rep1_dup2_mod_peak_1144	Rnf126 (-13)
sc184_rep1_dup2_mod_peak_1145	Rnf126 (-390)
sc184_rep1_dup2_mod_peak_1146	Prss57 (-2777), Palm (+166)
sc184_rep1_dup2_mod_peak_1147	Misp (-18668), Palm (+10318)
sc184_rep1_dup2_mod_peak_1148	Ptbp1 (-13150), Misp (+18719)
sc184_rep1_dup2_mod_peak_1149	Ptbp1 (+763)
sc184_rep1_dup2_mod_peak_1150	Plppr3 (+259)
sc184_rep1_dup2_mod_peak_1151	Med16 (+123)
sc184_rep1_dup2_mod_peak_1152	Kiss1r (-27), R3hdm4 (+62)
sc184_rep1_dup2_mod_peak_1153	Arid3a (+428)
sc184_rep1_dup2_mod_peak_1154	Wdr18 (-27255), Arid3a (+5854)
sc184_rep1_dup2_mod_peak_1155	Wdr18 (-13419), Arid3a (+19690)
sc184_rep1_dup2_mod_peak_1156	Cnn2 (-4373), Tmem259 (+119)
sc184_rep1_dup2_mod_peak_1157	Tmem259 (-4599), Cnn2 (+345)
sc184_rep1_dup2_mod_peak_1158	Polr2e (+10850), Arhgap45 (+12029)
sc184_rep1_dup2_mod_peak_1159	Polr2e (+5914), Arhgap45 (+16965)
sc184_rep1_dup2_mod_peak_1160	Polr2e (+89)
sc184_rep1_dup2_mod_peak_1161	Gpx4 (+49)
sc184_rep1_dup2_mod_peak_1162	Sbno2 (+20029), Gpx4 (+30304)
sc184_rep1_dup2_mod_peak_1163	Stk11 (+299)
sc184_rep1_dup2_mod_peak_1164	Cbarp (+7571), Stk11 (+15991)
sc184_rep1_dup2_mod_peak_1165	Atp5d (-2311), Cbarp (+219)
sc184_rep1_dup2_mod_peak_1166	Midn (-2324)
sc184_rep1_dup2_mod_peak_1167	Midn (+32)
sc184_rep1_dup2_mod_peak_1168	Midn (+560)
sc184_rep1_dup2_mod_peak_1169	Cirbp (-18345), Midn (+1161)
sc184_rep1_dup2_mod_peak_1170	Cirbp (-17549), Midn (+1957)
sc184_rep1_dup2_mod_peak_1171	Cirbp (-16860), Midn (+2646)
sc184_rep1_dup2_mod_peak_1172	Cirbp (-9176), Midn (+10330)
sc184_rep1_dup2_mod_peak_1173	1600002K03Rik (-4985), Cirbp (+181)
sc184_rep1_dup2_mod_peak_1174	Efna2 (+70)
sc184_rep1_dup2_mod_peak_1175	Efna2 (+485)
sc184_rep1_dup2_mod_peak_1176	Mum1 (+243)
sc184_rep1_dup2_mod_peak_1177	Dazap1 (-4125), Gamt (+19)
sc184_rep1_dup2_mod_peak_1178	Dazap1 (-3304), Gamt (-802)
sc184_rep1_dup2_mod_peak_1179	Gamt (-4096), Dazap1 (-10)
sc184_rep1_dup2_mod_peak_1180	Rps15 (+252)
sc184_rep1_dup2_mod_peak_1181	2310011J03Rik (-1525)
sc184_rep1_dup2_mod_peak_1182	Pcsk4 (-672), Reep6 (+217)
sc184_rep1_dup2_mod_peak_1183	Mex3d (+5668), Plk5 (+25532)
sc184_rep1_dup2_mod_peak_1184	Mex3d (+1516), Plk5 (+29684)
sc184_rep1_dup2_mod_peak_1185	Mex3d (+973)
sc184_rep1_dup2_mod_peak_1186	Mex3d (+426)
sc184_rep1_dup2_mod_peak_1187	Mbd3 (+674)
sc184_rep1_dup2_mod_peak_1188	Mbd3 (+187)
sc184_rep1_dup2_mod_peak_1189	Uqcr11 (+92)
sc184_rep1_dup2_mod_peak_1190	Uqcr11 (-10609), Tcf3 (+16204)
sc184_rep1_dup2_mod_peak_1191	Uqcr11 (-19996), Tcf3 (+6817)
sc184_rep1_dup2_mod_peak_1192	Tcf3 (+195)
sc184_rep1_dup2_mod_peak_1193	Tcf3 (-30762), Onecut3 (-30430)
sc184_rep1_dup2_mod_peak_1194	Tcf3 (-41816), Onecut3 (-19376)
sc184_rep1_dup2_mod_peak_1195	Onecut3 (+673)
sc184_rep1_dup2_mod_peak_1196	Onecut3 (+19200), Atp8b3 (+25089)
sc184_rep1_dup2_mod_peak_1197	Rexo1 (+53)
sc184_rep1_dup2_mod_peak_1198	Rexo1 (-7519), Klf16 (+8242)
sc184_rep1_dup2_mod_peak_1199	Klf16 (+144)
sc184_rep1_dup2_mod_peak_1200	Klf16 (-9403), Abhd17a (+3617)
sc184_rep1_dup2_mod_peak_1201	Abhd17a (+144)
sc184_rep1_dup2_mod_peak_1202	Csnk1g2 (+19)
sc184_rep1_dup2_mod_peak_1203	Btbd2 (+776)
sc184_rep1_dup2_mod_peak_1204	Mknk2 (+223)
sc184_rep1_dup2_mod_peak_1205	Mknk2 (-19789), Mob3a (+5773)
sc184_rep1_dup2_mod_peak_1206	Mob3a (-903), Izumo4 (+332)
sc184_rep1_dup2_mod_peak_1207	Dot1l (+207)
sc184_rep1_dup2_mod_peak_1208	Amh (+309)
sc184_rep1_dup2_mod_peak_1209	Amh (+1781), Jsrp1 (+6468)
sc184_rep1_dup2_mod_peak_1210	Oaz1 (+123)
sc184_rep1_dup2_mod_peak_1211	Lsm7 (-192), Sppl2b (+126)
sc184_rep1_dup2_mod_peak_1212	Tmprss9 (-10904), Sppl2b (+5669)
sc184_rep1_dup2_mod_peak_1213	Tmprss9 (-7220), Sppl2b (+9353)
sc184_rep1_dup2_mod_peak_1214	Lmnb2 (+58)
sc184_rep1_dup2_mod_peak_1215	Gadd45b (+5927), Gng7 (+65365)
sc184_rep1_dup2_mod_peak_1216	Gadd45b (+6607), Gng7 (+64685)
sc184_rep1_dup2_mod_peak_1217	Gadd45b (+7876), Gng7 (+63416)
sc184_rep1_dup2_mod_peak_1218	Gadd45b (+31291), Gng7 (+40001)
sc184_rep1_dup2_mod_peak_1219	Diras1 (+9)
sc184_rep1_dup2_mod_peak_1220	Slc39a3 (+250)
sc184_rep1_dup2_mod_peak_1221	Slc39a3 (-7301), Sgta (+15451)
sc184_rep1_dup2_mod_peak_1222	Sgta (-244)
sc184_rep1_dup2_mod_peak_1223	Map2k2 (+232)
sc184_rep1_dup2_mod_peak_1224	Zbtb7a (-70)
sc184_rep1_dup2_mod_peak_1225	Zbtb7a (+348)
sc184_rep1_dup2_mod_peak_1226	Zbtb7a (+715)
sc184_rep1_dup2_mod_peak_1227	Zbtb7a (+1599), Pias4 (+30053)
sc184_rep1_dup2_mod_peak_1228	Zbtb7a (+13757), Pias4 (+17895)
sc184_rep1_dup2_mod_peak_1229	Eef2 (+285)
sc184_rep1_dup2_mod_peak_1230	Dapk3 (-629)
sc184_rep1_dup2_mod_peak_1231	4930442H23Rik (-8869), Nmrk2 (+9333)
sc184_rep1_dup2_mod_peak_1232	Atcay (-2395), Zfr2 (+73)
sc184_rep1_dup2_mod_peak_1233	Matk (-17264), Zfr2 (+6880)
sc184_rep1_dup2_mod_peak_1234	Matk (-4)
sc184_rep1_dup2_mod_peak_1235	Matk (+257)
sc184_rep1_dup2_mod_peak_1236	Matk (+599)
sc184_rep1_dup2_mod_peak_1237	Apba3 (-111), Mrpl54 (+85)
sc184_rep1_dup2_mod_peak_1238	Tjp3 (+5369), Apba3 (+18938)
sc184_rep1_dup2_mod_peak_1239	Tjp3 (-1686), Pip5k1c (-52)
sc184_rep1_dup2_mod_peak_1240	Gipc3 (+5236), Tbxa2r (+9299)
sc184_rep1_dup2_mod_peak_1241	Gipc3 (-87)
sc184_rep1_dup2_mod_peak_1242	Hmg20b (+61)
sc184_rep1_dup2_mod_peak_1243	Fzr1 (-93)
sc184_rep1_dup2_mod_peak_1244	Nfic (+63)
sc184_rep1_dup2_mod_peak_1245	Nfic (-3480)
sc184_rep1_dup2_mod_peak_1246	Nfic (-50716), Celf5 (+4820)
sc184_rep1_dup2_mod_peak_1247	Celf5 (+86)
sc184_rep1_dup2_mod_peak_1248	Gna11 (+101)
sc184_rep1_dup2_mod_peak_1249	Aes (-64)
sc184_rep1_dup2_mod_peak_1250	Tle2 (-220)
sc184_rep1_dup2_mod_peak_1251	Tle6 (+37)
sc184_rep1_dup2_mod_peak_1252	Gm10778 (-5534), Ankrd24 (+14890)
sc184_rep1_dup2_mod_peak_1253	Zfp781 (-66579), Zfp873 (-51064)
sc184_rep1_dup2_mod_peak_1254	Zfp781 (-80848), Zfp873 (-36795)
sc184_rep1_dup2_mod_peak_1255	Tdg (+138)
sc184_rep1_dup2_mod_peak_1256	Hcfc2 (+133)
sc184_rep1_dup2_mod_peak_1257	Nfyb (+436)
sc184_rep1_dup2_mod_peak_1258	Nfyb (-78)
sc184_rep1_dup2_mod_peak_1259	Txnrd1 (+223)
sc184_rep1_dup2_mod_peak_1260	Chst11 (-30246), Eid3 (+88626)
sc184_rep1_dup2_mod_peak_1261	Chst11 (-194)
sc184_rep1_dup2_mod_peak_1262	Slc41a2 (+421)
sc184_rep1_dup2_mod_peak_1263	Washc4 (+39)
sc184_rep1_dup2_mod_peak_1264	Appl2 (+94)
sc184_rep1_dup2_mod_peak_1265	Nuak1 (+31955)
sc184_rep1_dup2_mod_peak_1266	Nuak1 (-201)
sc184_rep1_dup2_mod_peak_1267	Nuak1 (-578)
sc184_rep1_dup2_mod_peak_1268	Ckap4 (+147)
sc184_rep1_dup2_mod_peak_1269	Rfx4 (-52335), Polr3b (+81435)
sc184_rep1_dup2_mod_peak_1270	Rfx4 (-1120)
sc184_rep1_dup2_mod_peak_1271	Ric8b (+150)
sc184_rep1_dup2_mod_peak_1272	Fhl4 (+43580)
sc184_rep1_dup2_mod_peak_1273	Fhl4 (-98), Tmem263 (-34)
sc184_rep1_dup2_mod_peak_1274	Cry1 (+214)
sc184_rep1_dup2_mod_peak_1275	Cry1 (-134)
sc184_rep1_dup2_mod_peak_1276	Btbd11 (-4)
sc184_rep1_dup2_mod_peak_1277	Btbd11 (+962)
sc184_rep1_dup2_mod_peak_1278	Pwp1 (-42188)
sc184_rep1_dup2_mod_peak_1279	Pwp1 (+98)
sc184_rep1_dup2_mod_peak_1280	Prdm4 (+273)
sc184_rep1_dup2_mod_peak_1281	Ascl4 (+9100), Rtcb (+21042)
sc184_rep1_dup2_mod_peak_1282	Rtcb (+309)
sc184_rep1_dup2_mod_peak_1283	Hsp90b1 (+19769)
sc184_rep1_dup2_mod_peak_1284	Nt5dc3 (-9169), ENSMUSG00000112743 (+5864)
sc184_rep1_dup2_mod_peak_1285	Nt5dc3 (+96)
sc184_rep1_dup2_mod_peak_1286	Ascl1 (+690)
sc184_rep1_dup2_mod_peak_1287	Igf1 (+69504)
sc184_rep1_dup2_mod_peak_1288	Pmch (+4630), Parpbp (+51239)
sc184_rep1_dup2_mod_peak_1289	Nup37 (-95), Parpbp (-41)
sc184_rep1_dup2_mod_peak_1290	Washc3 (+37)
sc184_rep1_dup2_mod_peak_1291	Washc3 (+21848)
sc184_rep1_dup2_mod_peak_1292	Gnptab (+14)
sc184_rep1_dup2_mod_peak_1293	Gnptab (+383)
sc184_rep1_dup2_mod_peak_1294	Sycp3 (-41333), Gnptab (+39010)
sc184_rep1_dup2_mod_peak_1295	Chpt1 (+203)
sc184_rep1_dup2_mod_peak_1296	Uhrf1bp1l (+261)
sc184_rep1_dup2_mod_peak_1297	NONE
sc184_rep1_dup2_mod_peak_1298	NONE
sc184_rep1_dup2_mod_peak_1299	NONE
sc184_rep1_dup2_mod_peak_1300	NONE
sc184_rep1_dup2_mod_peak_1301	Ikbip (-742), Apaf1 (+455)
sc184_rep1_dup2_mod_peak_1302	Slc25a3 (+286)
sc184_rep1_dup2_mod_peak_1303	Tmpo (+335)
sc184_rep1_dup2_mod_peak_1304	Tmpo (-390)
sc184_rep1_dup2_mod_peak_1305	Tmpo (-58220)
sc184_rep1_dup2_mod_peak_1306	NONE
sc184_rep1_dup2_mod_peak_1307	NONE
sc184_rep1_dup2_mod_peak_1308	Nedd1 (-21)
sc184_rep1_dup2_mod_peak_1309	Cdk17 (+157)
sc184_rep1_dup2_mod_peak_1310	Elk3 (+587)
sc184_rep1_dup2_mod_peak_1311	Elk3 (+70)
sc184_rep1_dup2_mod_peak_1312	Ccdc38 (-676), Amdhd1 (+77)
sc184_rep1_dup2_mod_peak_1313	Ntn4 (+209)
sc184_rep1_dup2_mod_peak_1314	Usp44 (+2458), Metap2 (+55801)
sc184_rep1_dup2_mod_peak_1315	Vezt (-588), Fgd6 (+404)
sc184_rep1_dup2_mod_peak_1316	Nr2c1 (-132)
sc184_rep1_dup2_mod_peak_1317	Nr2c1 (+235)
sc184_rep1_dup2_mod_peak_1318	Tmcc3 (+113)
sc184_rep1_dup2_mod_peak_1319	Cep83 (+138)
sc184_rep1_dup2_mod_peak_1320	NONE
sc184_rep1_dup2_mod_peak_1321	Plxnc1 (+813)
sc184_rep1_dup2_mod_peak_1322	Plxnc1 (+230)
sc184_rep1_dup2_mod_peak_1323	Plxnc1 (-438)
sc184_rep1_dup2_mod_peak_1324	Cradd (-90763), Socs2 (+1986)
sc184_rep1_dup2_mod_peak_1325	Cradd (-91687), Socs2 (+1062)
sc184_rep1_dup2_mod_peak_1326	Socs2 (+139)
sc184_rep1_dup2_mod_peak_1327	Ube2n (-169)
sc184_rep1_dup2_mod_peak_1328	Ube2n (+413)
sc184_rep1_dup2_mod_peak_1329	Nudt4 (-56)
sc184_rep1_dup2_mod_peak_1330	Eea1 (+238)
sc184_rep1_dup2_mod_peak_1331	Gm5426 (+58767)
sc184_rep1_dup2_mod_peak_1332	NONE
sc184_rep1_dup2_mod_peak_1333	Btg1 (+252)
sc184_rep1_dup2_mod_peak_1334	NONE
sc184_rep1_dup2_mod_peak_1335	Atp2b1 (-393)
sc184_rep1_dup2_mod_peak_1336	Atp2b1 (+244)
sc184_rep1_dup2_mod_peak_1337	Galnt4 (-933), Poc1b (+190)
sc184_rep1_dup2_mod_peak_1338	Phxr2 (-78069), Dusp6 (-58837)
sc184_rep1_dup2_mod_peak_1339	Dusp6 (-1401)
sc184_rep1_dup2_mod_peak_1340	Dusp6 (+76945)
sc184_rep1_dup2_mod_peak_1341	NONE
sc184_rep1_dup2_mod_peak_1342	NONE
sc184_rep1_dup2_mod_peak_1343	Kitl (+136)
sc184_rep1_dup2_mod_peak_1344	Kitl (+497)
sc184_rep1_dup2_mod_peak_1345	Nts (+57519)
sc184_rep1_dup2_mod_peak_1346	Alx1 (+638)
sc184_rep1_dup2_mod_peak_1347	Alx1 (-792)
sc184_rep1_dup2_mod_peak_1348	NONE
sc184_rep1_dup2_mod_peak_1349	NONE
sc184_rep1_dup2_mod_peak_1350	NONE
sc184_rep1_dup2_mod_peak_1351	Tmtc2 (+535)
sc184_rep1_dup2_mod_peak_1352	Ccdc59 (+116), Mettl25 (+195)
sc184_rep1_dup2_mod_peak_1353	Mettl25 (-83748)
sc184_rep1_dup2_mod_peak_1354	Ppfia2 (-79529)
sc184_rep1_dup2_mod_peak_1355	Ppfia2 (-79116)
sc184_rep1_dup2_mod_peak_1356	Acss3 (-155)
sc184_rep1_dup2_mod_peak_1357	Lin7a (+808)
sc184_rep1_dup2_mod_peak_1358	Ppp1r12a (-427)
sc184_rep1_dup2_mod_peak_1359	Ppp1r12a (+108)
sc184_rep1_dup2_mod_peak_1360	Ppp1r12a (+420)
sc184_rep1_dup2_mod_peak_1361	Pawr (+656)
sc184_rep1_dup2_mod_peak_1362	Pawr (+1013)
sc184_rep1_dup2_mod_peak_1363	Nav3 (-15152)
sc184_rep1_dup2_mod_peak_1364	E2f7 (-290)
sc184_rep1_dup2_mod_peak_1365	Csrp2 (+350)
sc184_rep1_dup2_mod_peak_1366	Zdhhc17 (+48)
sc184_rep1_dup2_mod_peak_1367	Osbpl8 (+201)
sc184_rep1_dup2_mod_peak_1368	Nap1l1 (-7559)
sc184_rep1_dup2_mod_peak_1369	Nap1l1 (-7068)
sc184_rep1_dup2_mod_peak_1370	Phlda1 (+107)
sc184_rep1_dup2_mod_peak_1371	NONE
sc184_rep1_dup2_mod_peak_1372	Trhde (+248)
sc184_rep1_dup2_mod_peak_1373	Trhde (-273)
sc184_rep1_dup2_mod_peak_1374	Tbc1d15 (+178)
sc184_rep1_dup2_mod_peak_1375	Zfc3h1 (-724), Thap2 (+200)
sc184_rep1_dup2_mod_peak_1376	Thap2 (-939), Zfc3h1 (+415)
sc184_rep1_dup2_mod_peak_1377	A930009A15Rik (-95757), Zfc3h1 (+89270)
sc184_rep1_dup2_mod_peak_1378	Lgr5 (+147)
sc184_rep1_dup2_mod_peak_1379	Ptprb (+131)
sc184_rep1_dup2_mod_peak_1380	Kcnmb4 (+139)
sc184_rep1_dup2_mod_peak_1381	Kcnmb4 (-417)
sc184_rep1_dup2_mod_peak_1382	Cnot2 (+395)
sc184_rep1_dup2_mod_peak_1383	Cnot2 (+52)
sc184_rep1_dup2_mod_peak_1384	Cnot2 (-446)
sc184_rep1_dup2_mod_peak_1385	Rab3ip (+85)
sc184_rep1_dup2_mod_peak_1386	Frs2 (+122)
sc184_rep1_dup2_mod_peak_1387	Yeats4 (+51)
sc184_rep1_dup2_mod_peak_1388	Cpsf6 (+293)
sc184_rep1_dup2_mod_peak_1389	Cpm (-42)
sc184_rep1_dup2_mod_peak_1390	Mdm2 (+319)
sc184_rep1_dup2_mod_peak_1391	Mdm2 (+7)
sc184_rep1_dup2_mod_peak_1392	Slc35e3 (+109)
sc184_rep1_dup2_mod_peak_1393	Rap1b (+367)
sc184_rep1_dup2_mod_peak_1394	Mdm1 (+59)
sc184_rep1_dup2_mod_peak_1395	Dyrk2 (+765)
sc184_rep1_dup2_mod_peak_1396	Dyrk2 (+358)
sc184_rep1_dup2_mod_peak_1397	Dyrk2 (+42)
sc184_rep1_dup2_mod_peak_1398	Cand1 (+402)
sc184_rep1_dup2_mod_peak_1399	NONE
sc184_rep1_dup2_mod_peak_1400	NONE
sc184_rep1_dup2_mod_peak_1401	Hmga2 (+951)
sc184_rep1_dup2_mod_peak_1402	Hmga2 (-76080)
sc184_rep1_dup2_mod_peak_1403	NONE
sc184_rep1_dup2_mod_peak_1404	Msrb3 (+532)
sc184_rep1_dup2_mod_peak_1405	Msrb3 (+83)
sc184_rep1_dup2_mod_peak_1406	Msrb3 (-78917), Lemd3 (+1314)
sc184_rep1_dup2_mod_peak_1407	Lemd3 (+518)
sc184_rep1_dup2_mod_peak_1408	Rassf3 (+281)
sc184_rep1_dup2_mod_peak_1409	Rassf3 (-34077), Tbk1 (+76363)
sc184_rep1_dup2_mod_peak_1410	Tbk1 (+92)
sc184_rep1_dup2_mod_peak_1411	Xpot (-190)
sc184_rep1_dup2_mod_peak_1412	BC048403 (-121)
sc184_rep1_dup2_mod_peak_1413	Srgap1 (-271)
sc184_rep1_dup2_mod_peak_1414	Tmem5 (+528)
sc184_rep1_dup2_mod_peak_1415	Tmem5 (+256)
sc184_rep1_dup2_mod_peak_1416	NONE
sc184_rep1_dup2_mod_peak_1417	Mon2 (+90556)
sc184_rep1_dup2_mod_peak_1418	Mon2 (+206)
sc184_rep1_dup2_mod_peak_1419	Usp15 (+134)
sc184_rep1_dup2_mod_peak_1420	Slc16a7 (-60505)
sc184_rep1_dup2_mod_peak_1421	Lrig3 (-3)
sc184_rep1_dup2_mod_peak_1422	Lrig3 (+445)
sc184_rep1_dup2_mod_peak_1423	NONE
sc184_rep1_dup2_mod_peak_1424	NONE
sc184_rep1_dup2_mod_peak_1425	Atp23 (+20)
sc184_rep1_dup2_mod_peak_1426	Ctdsp2 (-50213), Atp23 (-27156)
sc184_rep1_dup2_mod_peak_1427	Ctdsp2 (+54)
sc184_rep1_dup2_mod_peak_1428	Ctdsp2 (+962)
sc184_rep1_dup2_mod_peak_1429	Tsfm (+73)
sc184_rep1_dup2_mod_peak_1430	Tsfm (-3140)
sc184_rep1_dup2_mod_peak_1431	Cdk4 (-3900), March9 (+550)
sc184_rep1_dup2_mod_peak_1432	March9 (-3391), Cdk4 (+41)
sc184_rep1_dup2_mod_peak_1433	Agap2 (+1038), Os9 (+41186)
sc184_rep1_dup2_mod_peak_1434	Agap2 (+12415), Os9 (+29809)
sc184_rep1_dup2_mod_peak_1435	B4galnt1 (+82)
sc184_rep1_dup2_mod_peak_1436	B4galnt1 (+423)
sc184_rep1_dup2_mod_peak_1437	B4galnt1 (+5784), Slc26a10 (+9636)
sc184_rep1_dup2_mod_peak_1438	Slc26a10 (+313)
sc184_rep1_dup2_mod_peak_1439	Slc26a10 (-7731), Arhgef25 (+1643)
sc184_rep1_dup2_mod_peak_1440	Slc26a10 (-8214), Arhgef25 (+1160)
sc184_rep1_dup2_mod_peak_1441	Dtx3 (+268)
sc184_rep1_dup2_mod_peak_1442	Pip4k2c (-33)
sc184_rep1_dup2_mod_peak_1443	Pip4k2c (-22223), Kif5a (+29570)
sc184_rep1_dup2_mod_peak_1444	Pip4k2c (-25408), Kif5a (+26385)
sc184_rep1_dup2_mod_peak_1445	Kif5a (-3397), Dctn2 (+358)
sc184_rep1_dup2_mod_peak_1446	Ddit3 (-1883), Mbd6 (-1)
sc184_rep1_dup2_mod_peak_1447	Gli1 (+1845), Arhgap9 (+16422)
sc184_rep1_dup2_mod_peak_1448	Gli1 (+223)
sc184_rep1_dup2_mod_peak_1449	R3hdm2 (+148)
sc184_rep1_dup2_mod_peak_1450	Stac3 (-6611)
sc184_rep1_dup2_mod_peak_1451	Shmt2 (-4401)
sc184_rep1_dup2_mod_peak_1452	Nxph4 (-17)
sc184_rep1_dup2_mod_peak_1453	Lrp1 (+581)
sc184_rep1_dup2_mod_peak_1454	Lrp1 (+88)
sc184_rep1_dup2_mod_peak_1455	Lrp1 (-253)
sc184_rep1_dup2_mod_peak_1456	Lrp1 (-637)
sc184_rep1_dup2_mod_peak_1457	Nab2 (+802)
sc184_rep1_dup2_mod_peak_1458	Nab2 (+39)
sc184_rep1_dup2_mod_peak_1459	Nemp1 (+288)
sc184_rep1_dup2_mod_peak_1460	Zbtb39 (+127)
sc184_rep1_dup2_mod_peak_1461	Rdh7 (-1077)
sc184_rep1_dup2_mod_peak_1462	Naca (+194)
sc184_rep1_dup2_mod_peak_1463	Ptges3 (-166)
sc184_rep1_dup2_mod_peak_1464	Ptges3 (+263)
sc184_rep1_dup2_mod_peak_1465	Ptges3 (+699)
sc184_rep1_dup2_mod_peak_1466	Baz2a (+1162), Rbms2 (+83682)
sc184_rep1_dup2_mod_peak_1467	Baz2a (+1659), Rbms2 (+83185)
sc184_rep1_dup2_mod_peak_1468	Baz2a (+5399), Rbms2 (+79445)
sc184_rep1_dup2_mod_peak_1469	Gls2 (+306)
sc184_rep1_dup2_mod_peak_1470	Timeless (+310)
sc184_rep1_dup2_mod_peak_1471	Coq10a (+227)
sc184_rep1_dup2_mod_peak_1472	Ankrd52 (+25)
sc184_rep1_dup2_mod_peak_1473	Smarcc2 (+258)
sc184_rep1_dup2_mod_peak_1474	Myl6b (-13650), Esyt1 (+13535)
sc184_rep1_dup2_mod_peak_1475	Esyt1 (+159)
sc184_rep1_dup2_mod_peak_1476	Zc3h10 (+145)
sc184_rep1_dup2_mod_peak_1477	Pa2g4 (+403)
sc184_rep1_dup2_mod_peak_1478	Pa2g4 (-377)
sc184_rep1_dup2_mod_peak_1479	Ikzf4 (-23033), Suox (+5049)
sc184_rep1_dup2_mod_peak_1480	Rab5b (+323)
sc184_rep1_dup2_mod_peak_1481	Dgka (-3912), Pym1 (+98)
sc184_rep1_dup2_mod_peak_1482	Dnajc14 (-1331), Tmem198b (+25)
sc184_rep1_dup2_mod_peak_1483	Tmem198b (-1285), Dnajc14 (-21)
sc184_rep1_dup2_mod_peak_1484	Ormdl2 (-312), Sarnp (+12)
sc184_rep1_dup2_mod_peak_1485	Gdf11 (+178)
sc184_rep1_dup2_mod_peak_1486	Cd63 (+8996), Rdh5 (+9312)
sc184_rep1_dup2_mod_peak_1487	Sfi1 (+67125)
sc184_rep1_dup2_mod_peak_1488	Sfi1 (+66107)
sc184_rep1_dup2_mod_peak_1489	Sfi1 (+65114)
sc184_rep1_dup2_mod_peak_1490	Sfi1 (+63420)
sc184_rep1_dup2_mod_peak_1491	Sfi1 (+62464)
sc184_rep1_dup2_mod_peak_1492	Sfi1 (+61088)
sc184_rep1_dup2_mod_peak_1493	Sfi1 (+60415)
sc184_rep1_dup2_mod_peak_1494	Sfi1 (+60130)
sc184_rep1_dup2_mod_peak_1495	Sfi1 (+59792)
sc184_rep1_dup2_mod_peak_1496	Sfi1 (+57907)
sc184_rep1_dup2_mod_peak_1497	Sfi1 (+57671)
sc184_rep1_dup2_mod_peak_1498	Sfi1 (+56504)
sc184_rep1_dup2_mod_peak_1499	Sfi1 (+56025)
sc184_rep1_dup2_mod_peak_1500	Sfi1 (+53447)
sc184_rep1_dup2_mod_peak_1501	Sfi1 (+52613)
sc184_rep1_dup2_mod_peak_1502	Sfi1 (+51226)
sc184_rep1_dup2_mod_peak_1503	Sfi1 (+50044)
sc184_rep1_dup2_mod_peak_1504	Sfi1 (+48484)
sc184_rep1_dup2_mod_peak_1505	Sfi1 (+47192)
sc184_rep1_dup2_mod_peak_1506	Sfi1 (+45677)
sc184_rep1_dup2_mod_peak_1507	Sfi1 (+38401)
sc184_rep1_dup2_mod_peak_1508	Sfi1 (+36887)
sc184_rep1_dup2_mod_peak_1509	Sfi1 (+36182)
sc184_rep1_dup2_mod_peak_1510	Sfi1 (+35822)
sc184_rep1_dup2_mod_peak_1511	Sfi1 (+35243)
sc184_rep1_dup2_mod_peak_1512	Sfi1 (+33867)
sc184_rep1_dup2_mod_peak_1513	Sfi1 (+33489)
sc184_rep1_dup2_mod_peak_1514	Sfi1 (+32084)
sc184_rep1_dup2_mod_peak_1515	Sfi1 (+30692)
sc184_rep1_dup2_mod_peak_1516	Sfi1 (+30104)
sc184_rep1_dup2_mod_peak_1517	Sfi1 (+27791)
sc184_rep1_dup2_mod_peak_1518	Sfi1 (+26920)
sc184_rep1_dup2_mod_peak_1519	Sfi1 (+24442)
sc184_rep1_dup2_mod_peak_1520	Sfi1 (+19813)
sc184_rep1_dup2_mod_peak_1521	Sfi1 (+15881)
sc184_rep1_dup2_mod_peak_1522	Sfi1 (+11928)
sc184_rep1_dup2_mod_peak_1523	Sfi1 (+8792)
sc184_rep1_dup2_mod_peak_1524	Sfi1 (+8029)
sc184_rep1_dup2_mod_peak_1525	Sfi1 (-115)
sc184_rep1_dup2_mod_peak_1526	Sfi1 (-2930)
sc184_rep1_dup2_mod_peak_1527	Drg1 (+64)
sc184_rep1_dup2_mod_peak_1528	Patz1 (-1013)
sc184_rep1_dup2_mod_peak_1529	Patz1 (-477)
sc184_rep1_dup2_mod_peak_1530	Pik3ip1 (+1695), Limk2 (+77078)
sc184_rep1_dup2_mod_peak_1531	Limk2 (+5)
sc184_rep1_dup2_mod_peak_1532	Rnf185 (-20381), Pla2g3 (-15540)
sc184_rep1_dup2_mod_peak_1533	Smtn (+3757), Selenom (+20615)
sc184_rep1_dup2_mod_peak_1534	Smtn (+3313), Selenom (+21059)
sc184_rep1_dup2_mod_peak_1535	Morc2a (-812)
sc184_rep1_dup2_mod_peak_1536	Morc2a (-140)
sc184_rep1_dup2_mod_peak_1537	NONE
sc184_rep1_dup2_mod_peak_1538	NONE
sc184_rep1_dup2_mod_peak_1539	Osbp2 (+89320)
sc184_rep1_dup2_mod_peak_1540	Osbp2 (+89077)
sc184_rep1_dup2_mod_peak_1541	Sec14l2 (+50)
sc184_rep1_dup2_mod_peak_1542	Rnf215 (-46)
sc184_rep1_dup2_mod_peak_1543	Rnf215 (+8627), Ccdc157 (+16462)
sc184_rep1_dup2_mod_peak_1544	Ccdc157 (-338), Sf3a1 (+279)
sc184_rep1_dup2_mod_peak_1545	Tbc1d10a (+34)
sc184_rep1_dup2_mod_peak_1546	Lif (+9253)
sc184_rep1_dup2_mod_peak_1547	Hormad2 (+22395)
sc184_rep1_dup2_mod_peak_1548	Hormad2 (-47745)
sc184_rep1_dup2_mod_peak_1549	Zmat5 (+20107), Cabp7 (+21993)
sc184_rep1_dup2_mod_peak_1550	Cabp7 (+8303), Zmat5 (+33797)
sc184_rep1_dup2_mod_peak_1551	Cabp7 (+925)
sc184_rep1_dup2_mod_peak_1552	Cabp7 (+150)
sc184_rep1_dup2_mod_peak_1553	Nf2 (+286)
sc184_rep1_dup2_mod_peak_1554	Nefh (+695)
sc184_rep1_dup2_mod_peak_1555	Nefh (+219)
sc184_rep1_dup2_mod_peak_1556	Ap1b1 (-32656), Nefh (-6104)
sc184_rep1_dup2_mod_peak_1557	Ap1b1 (+153)
sc184_rep1_dup2_mod_peak_1558	Gas2l1 (+3408), Rasl10a (+3791)
sc184_rep1_dup2_mod_peak_1559	Gas2l1 (+34)
sc184_rep1_dup2_mod_peak_1560	Rhbdd3 (-484), Ewsr1 (+824)
sc184_rep1_dup2_mod_peak_1561	Rhbdd3 (-149), Ewsr1 (+489)
sc184_rep1_dup2_mod_peak_1562	Emid1 (+53)
sc184_rep1_dup2_mod_peak_1563	Emid1 (-17204), Kremen1 (+92097)
sc184_rep1_dup2_mod_peak_1564	Emid1 (-17998), Kremen1 (+91303)
sc184_rep1_dup2_mod_peak_1565	Kremen1 (+39)
sc184_rep1_dup2_mod_peak_1566	Znrf3 (+177)
sc184_rep1_dup2_mod_peak_1567	Znrf3 (-41194), Xbp1 (-34618)
sc184_rep1_dup2_mod_peak_1568	Xbp1 (+342)
sc184_rep1_dup2_mod_peak_1569	Ccdc117 (+197)
sc184_rep1_dup2_mod_peak_1570	Mrps24 (+171)
sc184_rep1_dup2_mod_peak_1571	Urgcp (+23)
sc184_rep1_dup2_mod_peak_1572	Dbnl (-26300), Urgcp (-21072)
sc184_rep1_dup2_mod_peak_1573	Pgam2 (+6072), Dbnl (+9139)
sc184_rep1_dup2_mod_peak_1574	Polm (+435)
sc184_rep1_dup2_mod_peak_1575	Ykt6 (+12)
sc184_rep1_dup2_mod_peak_1576	Camk2b (+159)
sc184_rep1_dup2_mod_peak_1577	Camk2b (-18708)
sc184_rep1_dup2_mod_peak_1578	Nudcd3 (+275)
sc184_rep1_dup2_mod_peak_1579	Ogdh (-10)
sc184_rep1_dup2_mod_peak_1580	Ogdh (+303)
sc184_rep1_dup2_mod_peak_1581	Zmiz2 (-4096)
sc184_rep1_dup2_mod_peak_1582	Zmiz2 (-186)
sc184_rep1_dup2_mod_peak_1583	Ppia (+189)
sc184_rep1_dup2_mod_peak_1584	Ppia (+720)
sc184_rep1_dup2_mod_peak_1585	H2afv (+129)
sc184_rep1_dup2_mod_peak_1586	Purb (+552)
sc184_rep1_dup2_mod_peak_1587	Purb (-132)
sc184_rep1_dup2_mod_peak_1588	Ccm2 (-18118), Myo1g (-7811)
sc184_rep1_dup2_mod_peak_1589	Ccm2 (+107)
sc184_rep1_dup2_mod_peak_1590	Tbrg4 (+106)
sc184_rep1_dup2_mod_peak_1591	Adcy1 (+177)
sc184_rep1_dup2_mod_peak_1592	Igfbp3 (+230)
sc184_rep1_dup2_mod_peak_1593	Igfbp3 (-197)
sc184_rep1_dup2_mod_peak_1594	NONE
sc184_rep1_dup2_mod_peak_1595	Tns3 (-19)
sc184_rep1_dup2_mod_peak_1596	Hus1 (+199)
sc184_rep1_dup2_mod_peak_1597	Abca13 (-455)
sc184_rep1_dup2_mod_peak_1598	Zpbp (+245)
sc184_rep1_dup2_mod_peak_1599	Ikzf1 (-558)
sc184_rep1_dup2_mod_peak_1600	Fignl1 (-378)
sc184_rep1_dup2_mod_peak_1601	Grb10 (+11585)
sc184_rep1_dup2_mod_peak_1602	Grb10 (+11049)
sc184_rep1_dup2_mod_peak_1603	Grb10 (+322)
sc184_rep1_dup2_mod_peak_1604	Cobl (+86693)
sc184_rep1_dup2_mod_peak_1605	Ppp3r1 (-3)
sc184_rep1_dup2_mod_peak_1606	Ppp3r1 (+471)
sc184_rep1_dup2_mod_peak_1607	Wdr92 (-554), Pno1 (+204)
sc184_rep1_dup2_mod_peak_1608	Etaa1 (-98347)
sc184_rep1_dup2_mod_peak_1609	NONE
sc184_rep1_dup2_mod_peak_1610	NONE
sc184_rep1_dup2_mod_peak_1611	NONE
sc184_rep1_dup2_mod_peak_1612	Meis1 (-845)
sc184_rep1_dup2_mod_peak_1613	Meis1 (-8405)
sc184_rep1_dup2_mod_peak_1614	Spred2 (-4162)
sc184_rep1_dup2_mod_peak_1615	Spred2 (+220)
sc184_rep1_dup2_mod_peak_1616	Spred2 (+670)
sc184_rep1_dup2_mod_peak_1617	Spred2 (+1181)
sc184_rep1_dup2_mod_peak_1618	Actr2 (+23)
sc184_rep1_dup2_mod_peak_1619	Rab1a (+263)
sc184_rep1_dup2_mod_peak_1620	Cep68 (+155)
sc184_rep1_dup2_mod_peak_1621	Sertad2 (+153)
sc184_rep1_dup2_mod_peak_1622	Sertad2 (+88911), Aftph (+95362)
sc184_rep1_dup2_mod_peak_1623	Aftph (+79117)
sc184_rep1_dup2_mod_peak_1624	Aftph (-13608), Lgalsl (+89841)
sc184_rep1_dup2_mod_peak_1625	Lgalsl (+49)
sc184_rep1_dup2_mod_peak_1626	Peli1 (-43870)
sc184_rep1_dup2_mod_peak_1627	Vps54 (-95)
sc184_rep1_dup2_mod_peak_1628	Ugp2 (-359)
sc184_rep1_dup2_mod_peak_1629	Otx1 (+8279)
sc184_rep1_dup2_mod_peak_1630	Otx1 (+7842)
sc184_rep1_dup2_mod_peak_1631	Otx1 (+274)
sc184_rep1_dup2_mod_peak_1632	Otx1 (-339)
sc184_rep1_dup2_mod_peak_1633	Otx1 (-3086)
sc184_rep1_dup2_mod_peak_1634	Tmem17 (+618)
sc184_rep1_dup2_mod_peak_1635	B3gnt2 (+430)
sc184_rep1_dup2_mod_peak_1636	Zrsr1 (-98191), B3gnt2 (-14923)
sc184_rep1_dup2_mod_peak_1637	Fam161a (-95)
sc184_rep1_dup2_mod_peak_1638	Xpo1 (+689)
sc184_rep1_dup2_mod_peak_1639	Usp34 (-49515), Xpo1 (+1302)
sc184_rep1_dup2_mod_peak_1640	Usp34 (-154)
sc184_rep1_dup2_mod_peak_1641	Ahsa2 (+128)
sc184_rep1_dup2_mod_peak_1642	0610010F05Rik (-4412)
sc184_rep1_dup2_mod_peak_1643	Pus10 (-171), Pex13 (+123)
sc184_rep1_dup2_mod_peak_1644	Rel (-141)
sc184_rep1_dup2_mod_peak_1645	Rel (-411)
sc184_rep1_dup2_mod_peak_1646	Papolg (+353)
sc184_rep1_dup2_mod_peak_1647	Papolg (-44)
sc184_rep1_dup2_mod_peak_1648	A830031A19Rik (-1949), Bcl11a (-1170)
sc184_rep1_dup2_mod_peak_1649	A830031A19Rik (-3359), Bcl11a (+240)
sc184_rep1_dup2_mod_peak_1650	A830031A19Rik (-4127), Bcl11a (+1008)
sc184_rep1_dup2_mod_peak_1651	A830031A19Rik (-4539), Bcl11a (+1420)
sc184_rep1_dup2_mod_peak_1652	Bcl11a (+3507)
sc184_rep1_dup2_mod_peak_1653	Bcl11a (+3909)
sc184_rep1_dup2_mod_peak_1654	Bcl11a (+85871)
sc184_rep1_dup2_mod_peak_1655	NONE
sc184_rep1_dup2_mod_peak_1656	NONE
sc184_rep1_dup2_mod_peak_1657	5730522E02Rik (+388)
sc184_rep1_dup2_mod_peak_1658	Gm6899 (+338), Vrk2 (+341)
sc184_rep1_dup2_mod_peak_1659	NONE
sc184_rep1_dup2_mod_peak_1660	NONE
sc184_rep1_dup2_mod_peak_1661	Ccdc88a (+96)
sc184_rep1_dup2_mod_peak_1662	Rtn4 (+388)
sc184_rep1_dup2_mod_peak_1663	Sptbn1 (+354)
sc184_rep1_dup2_mod_peak_1664	Sptbn1 (-324)
sc184_rep1_dup2_mod_peak_1665	Psme4 (-16726)
sc184_rep1_dup2_mod_peak_1666	Psme4 (+177)
sc184_rep1_dup2_mod_peak_1667	Il9r (+5909)
sc184_rep1_dup2_mod_peak_1668	Mpg (-4368), Rhbdf1 (+157)
sc184_rep1_dup2_mod_peak_1669	Mpg (+13356), Nprl3 (+27840)
sc184_rep1_dup2_mod_peak_1670	Hbq1b (-2882), Hba-a1 (+572)
sc184_rep1_dup2_mod_peak_1671	Sh3pxd2b (-72)
sc184_rep1_dup2_mod_peak_1672	Ubtd2 (-26014), Sh3pxd2b (+81536)
sc184_rep1_dup2_mod_peak_1673	Ubtd2 (-39)
sc184_rep1_dup2_mod_peak_1674	Stk10 (-103)
sc184_rep1_dup2_mod_peak_1675	Fbxw11 (+74)
sc184_rep1_dup2_mod_peak_1676	Smim23 (+23708)
sc184_rep1_dup2_mod_peak_1677	Fgf18 (-376)
sc184_rep1_dup2_mod_peak_1678	Npm1 (+521)
sc184_rep1_dup2_mod_peak_1679	Npm1 (-37979), Tlx3 (+2404)
sc184_rep1_dup2_mod_peak_1680	Tlx3 (+193)
sc184_rep1_dup2_mod_peak_1681	Ranbp17 (+208)
sc184_rep1_dup2_mod_peak_1682	NONE
sc184_rep1_dup2_mod_peak_1683	Kcnip1 (+88587)
sc184_rep1_dup2_mod_peak_1684	Kcnip1 (+62497)
sc184_rep1_dup2_mod_peak_1685	Kcnip1 (+126)
sc184_rep1_dup2_mod_peak_1686	NONE
sc184_rep1_dup2_mod_peak_1687	NONE
sc184_rep1_dup2_mod_peak_1688	Slit3 (+209)
sc184_rep1_dup2_mod_peak_1689	NONE
sc184_rep1_dup2_mod_peak_1690	NONE
sc184_rep1_dup2_mod_peak_1691	Pank3 (+268)
sc184_rep1_dup2_mod_peak_1692	Wwc1 (+541)
sc184_rep1_dup2_mod_peak_1693	Wwc1 (+242)
sc184_rep1_dup2_mod_peak_1694	NONE
sc184_rep1_dup2_mod_peak_1695	NONE
sc184_rep1_dup2_mod_peak_1696	NONE
sc184_rep1_dup2_mod_peak_1697	Mat2b (+64768)
sc184_rep1_dup2_mod_peak_1698	Mat2b (+219)
sc184_rep1_dup2_mod_peak_1699	Nudcd2 (-233), Hmmr (-12)
sc184_rep1_dup2_mod_peak_1700	Gabrg2 (+60168)
sc184_rep1_dup2_mod_peak_1701	Ccnjl (+91)
sc184_rep1_dup2_mod_peak_1702	Pwwp2a (-63558), Fabp6 (-16900)
sc184_rep1_dup2_mod_peak_1703	Pwwp2a (+459)
sc184_rep1_dup2_mod_peak_1704	Ttc1 (-88519), Adra1b (+64709)
sc184_rep1_dup2_mod_peak_1705	Rnf145 (+45)
sc184_rep1_dup2_mod_peak_1706	Ebf1 (+1083)
sc184_rep1_dup2_mod_peak_1707	Clint1 (-11)
sc184_rep1_dup2_mod_peak_1708	Clint1 (+364)
sc184_rep1_dup2_mod_peak_1709	Lsm11 (+414)
sc184_rep1_dup2_mod_peak_1710	Lsm11 (-11)
sc184_rep1_dup2_mod_peak_1711	Sox30 (+297)
sc184_rep1_dup2_mod_peak_1712	Gm12166 (-3638), Adam19 (-43)
sc184_rep1_dup2_mod_peak_1713	Nipal4 (-54196), Fndc9 (-14827)
sc184_rep1_dup2_mod_peak_1714	Cyfip2 (+328)
sc184_rep1_dup2_mod_peak_1715	Gm12169 (-19831), Havcr2 (+49446)
sc184_rep1_dup2_mod_peak_1716	NONE
sc184_rep1_dup2_mod_peak_1717	Rack1 (+7225), Trim41 (+9768)
sc184_rep1_dup2_mod_peak_1718	Trim41 (-96)
sc184_rep1_dup2_mod_peak_1719	Trim41 (-5845), Gm12184 (+3457)
sc184_rep1_dup2_mod_peak_1720	Gm12184 (+163)
sc184_rep1_dup2_mod_peak_1721	Olfr1394 (+15005), Btnl9 (+17777)
sc184_rep1_dup2_mod_peak_1722	Zfp62 (+43)
sc184_rep1_dup2_mod_peak_1723	Mgat1 (+99)
sc184_rep1_dup2_mod_peak_1724	Olfr1393 (-27571), Mgat1 (+6542)
sc184_rep1_dup2_mod_peak_1725	Flt4 (+465)
sc184_rep1_dup2_mod_peak_1726	Cnot6 (+436)
sc184_rep1_dup2_mod_peak_1727	Gfpt2 (+725)
sc184_rep1_dup2_mod_peak_1728	Mapk9 (+295)
sc184_rep1_dup2_mod_peak_1729	Rasgef1c (-129)
sc184_rep1_dup2_mod_peak_1730	Rnf130 (-62)
sc184_rep1_dup2_mod_peak_1731	Tbc1d9b (+37)
sc184_rep1_dup2_mod_peak_1732	Mgat4b (+120)
sc184_rep1_dup2_mod_peak_1733	Ltc4s (+1903), Mgat4b (+11294)
sc184_rep1_dup2_mod_peak_1734	Maml1 (+143)
sc184_rep1_dup2_mod_peak_1735	Canx (+119)
sc184_rep1_dup2_mod_peak_1736	Canx (-295)
sc184_rep1_dup2_mod_peak_1737	Hnrnph1 (-18406), Cby3 (+4901)
sc184_rep1_dup2_mod_peak_1738	Hnrnph1 (+739)
sc184_rep1_dup2_mod_peak_1739	Rufy1 (+217)
sc184_rep1_dup2_mod_peak_1740	Adamts2 (+163)
sc184_rep1_dup2_mod_peak_1741	Adamts2 (+1230)
sc184_rep1_dup2_mod_peak_1742	Zfp354c (+78)
sc184_rep1_dup2_mod_peak_1743	Grm6 (+746)
sc184_rep1_dup2_mod_peak_1744	Zfp354b (+69)
sc184_rep1_dup2_mod_peak_1745	Clk4 (-144), BC049762 (-19)
sc184_rep1_dup2_mod_peak_1746	BC049762 (-459), Clk4 (+296)
sc184_rep1_dup2_mod_peak_1747	NONE
sc184_rep1_dup2_mod_peak_1748	NONE
sc184_rep1_dup2_mod_peak_1749	Phykpl (-99)
sc184_rep1_dup2_mod_peak_1750	Phykpl (+192)
sc184_rep1_dup2_mod_peak_1751	Hnrnpab (+530)
sc184_rep1_dup2_mod_peak_1752	Rmnd5b (+15)
sc184_rep1_dup2_mod_peak_1753	N4bp3 (-89), D930048N14Rik (-25)
sc184_rep1_dup2_mod_peak_1754	Sec24a (+271)
sc184_rep1_dup2_mod_peak_1755	Jade2 (+2051), Sar1b (+91915)
sc184_rep1_dup2_mod_peak_1756	Jade2 (+243)
sc184_rep1_dup2_mod_peak_1757	Cdkn2aipnl (-95013), Jade2 (-14995)
sc184_rep1_dup2_mod_peak_1758	Ppp2ca (+519)
sc184_rep1_dup2_mod_peak_1759	Olfr1373 (-22604), Olfr1371 (+45855)
sc184_rep1_dup2_mod_peak_1760	Skp1a (-221)
sc184_rep1_dup2_mod_peak_1761	Tcf7 (-435)
sc184_rep1_dup2_mod_peak_1762	Tcf7 (-808)
sc184_rep1_dup2_mod_peak_1763	Vdac1 (+611)
sc184_rep1_dup2_mod_peak_1764	9530068E07Rik (+144)
sc184_rep1_dup2_mod_peak_1765	Fstl4 (-62430)
sc184_rep1_dup2_mod_peak_1766	Fstl4 (+61)
sc184_rep1_dup2_mod_peak_1767	NONE
sc184_rep1_dup2_mod_peak_1768	Hspa4 (+265)
sc184_rep1_dup2_mod_peak_1769	Aff4 (-27)
sc184_rep1_dup2_mod_peak_1770	Gm9945 (-936)
sc184_rep1_dup2_mod_peak_1771	Gm9945 (-454), Sowaha (+562)
sc184_rep1_dup2_mod_peak_1772	Sept8 (+158)
sc184_rep1_dup2_mod_peak_1773	Kif3a (+150)
sc184_rep1_dup2_mod_peak_1774	Irf1 (-159)
sc184_rep1_dup2_mod_peak_1775	Irf1 (+448)
sc184_rep1_dup2_mod_peak_1776	Slc22a5 (-50)
sc184_rep1_dup2_mod_peak_1777	Slc22a4 (-39373), Pdlim4 (+1551)
sc184_rep1_dup2_mod_peak_1778	P4ha2 (+137)
sc184_rep1_dup2_mod_peak_1779	P4ha2 (+39230)
sc184_rep1_dup2_mod_peak_1780	Acsl6 (-32)
sc184_rep1_dup2_mod_peak_1781	Fnip1 (+209)
sc184_rep1_dup2_mod_peak_1782	Rapgef6 (+40)
sc184_rep1_dup2_mod_peak_1783	Cdc42se2 (+146)
sc184_rep1_dup2_mod_peak_1784	Hint1 (+290)
sc184_rep1_dup2_mod_peak_1785	Anxa6 (-82)
sc184_rep1_dup2_mod_peak_1786	Ccdc69 (+85)
sc184_rep1_dup2_mod_peak_1787	G3bp1 (-534)
sc184_rep1_dup2_mod_peak_1788	G3bp1 (+107)
sc184_rep1_dup2_mod_peak_1789	NONE
sc184_rep1_dup2_mod_peak_1790	Galnt10 (+129)
sc184_rep1_dup2_mod_peak_1791	Sap30l (+121)
sc184_rep1_dup2_mod_peak_1792	Sap30l (+470)
sc184_rep1_dup2_mod_peak_1793	Hand1 (+4545), Sap30l (+25965)
sc184_rep1_dup2_mod_peak_1794	Hand1 (+2591), Sap30l (+27919)
sc184_rep1_dup2_mod_peak_1795	Hand1 (-1664)
sc184_rep1_dup2_mod_peak_1796	Larp1 (+316)
sc184_rep1_dup2_mod_peak_1797	Gm12248 (-4895)
sc184_rep1_dup2_mod_peak_1798	Cnot8 (-390)
sc184_rep1_dup2_mod_peak_1799	Mrpl22 (-3342), Gemin5 (+220)
sc184_rep1_dup2_mod_peak_1800	Mrpl22 (-3056), Gemin5 (-66)
sc184_rep1_dup2_mod_peak_1801	Zfp692 (+551)
sc184_rep1_dup2_mod_peak_1802	Zfp672 (-70)
sc184_rep1_dup2_mod_peak_1803	Gm12258 (+80)
sc184_rep1_dup2_mod_peak_1804	2810021J22Rik (-116)
sc184_rep1_dup2_mod_peak_1805	Rnf187 (+185)
sc184_rep1_dup2_mod_peak_1806	Hist3h2a (-725)
sc184_rep1_dup2_mod_peak_1807	Hist3h2a (+330)
sc184_rep1_dup2_mod_peak_1808	Trim17 (-1904)
sc184_rep1_dup2_mod_peak_1809	Obscn (+352)
sc184_rep1_dup2_mod_peak_1810	Iba57 (+6)
sc184_rep1_dup2_mod_peak_1811	Iba57 (-13068), Gjc2 (+6019)
sc184_rep1_dup2_mod_peak_1812	2310033P09Rik (+307)
sc184_rep1_dup2_mod_peak_1813	Arf1 (-96)
sc184_rep1_dup2_mod_peak_1814	Arf1 (-60901), Wnt3a (+1689)
sc184_rep1_dup2_mod_peak_1815	Wnt3a (+766)
sc184_rep1_dup2_mod_peak_1816	Wnt3a (+27)
sc184_rep1_dup2_mod_peak_1817	Wnt9a (-14)
sc184_rep1_dup2_mod_peak_1818	Prss38 (-12151), Snap47 (+62191)
sc184_rep1_dup2_mod_peak_1819	Zkscan17 (+422)
sc184_rep1_dup2_mod_peak_1820	Mprip (+22)
sc184_rep1_dup2_mod_peak_1821	Flcn (+223)
sc184_rep1_dup2_mod_peak_1822	Cops3 (+250)
sc184_rep1_dup2_mod_peak_1823	Nt5m (+191)
sc184_rep1_dup2_mod_peak_1824	Med9 (+48)
sc184_rep1_dup2_mod_peak_1825	Rasd1 (-202)
sc184_rep1_dup2_mod_peak_1826	Rasd1 (-5917), Pemt (+75620)
sc184_rep1_dup2_mod_peak_1827	Pemt (-42881), Rai1 (-15651)
sc184_rep1_dup2_mod_peak_1828	Rai1 (+469)
sc184_rep1_dup2_mod_peak_1829	Rai1 (+10282)
sc184_rep1_dup2_mod_peak_1830	Srebf1 (+45161), Rai1 (+70430)
sc184_rep1_dup2_mod_peak_1831	Srebf1 (+44343), Rai1 (+71248)
sc184_rep1_dup2_mod_peak_1832	Srebf1 (+10183)
sc184_rep1_dup2_mod_peak_1833	Srebf1 (-49916), Tom1l2 (+82385)
sc184_rep1_dup2_mod_peak_1834	Alkbh5 (+177)
sc184_rep1_dup2_mod_peak_1835	Alkbh5 (+777)
sc184_rep1_dup2_mod_peak_1836	Llgl1 (-30056)
sc184_rep1_dup2_mod_peak_1837	Llgl1 (-16930)
sc184_rep1_dup2_mod_peak_1838	Llgl1 (+118)
sc184_rep1_dup2_mod_peak_1839	Mief2 (-1267), Flii (+132)
sc184_rep1_dup2_mod_peak_1840	Flii (-1323), Mief2 (+188)
sc184_rep1_dup2_mod_peak_1841	Natd1 (+297)
sc184_rep1_dup2_mod_peak_1842	Kcnj12 (-43243), Map2k3 (+90528)
sc184_rep1_dup2_mod_peak_1843	Slc47a2 (+33)
sc184_rep1_dup2_mod_peak_1844	Slc47a1 (-30287), Rnf112 (+45637)
sc184_rep1_dup2_mod_peak_1845	Epn2 (+373)
sc184_rep1_dup2_mod_peak_1846	Epn2 (-95)
sc184_rep1_dup2_mod_peak_1847	Prpsap2 (+225)
sc184_rep1_dup2_mod_peak_1848	Prpsap2 (-25)
sc184_rep1_dup2_mod_peak_1849	Ulk2 (+165)
sc184_rep1_dup2_mod_peak_1850	Akap10 (-154)
sc184_rep1_dup2_mod_peak_1851	Specc1 (-61841), Akap10 (-37160)
sc184_rep1_dup2_mod_peak_1852	Specc1 (+47982)
sc184_rep1_dup2_mod_peak_1853	Ttc19 (-181), Zswim7 (+72)
sc184_rep1_dup2_mod_peak_1854	Zswim7 (-325), Ttc19 (+216)
sc184_rep1_dup2_mod_peak_1855	Pigl (-1170), Ncor1 (+42)
sc184_rep1_dup2_mod_peak_1856	Cenpv (+174)
sc184_rep1_dup2_mod_peak_1857	Trpv2 (+28191), Lrrc75a (+45794)
sc184_rep1_dup2_mod_peak_1858	Trpv2 (+28449), Lrrc75a (+45536)
sc184_rep1_dup2_mod_peak_1859	Trpv2 (+31359), Lrrc75a (+42626)
sc184_rep1_dup2_mod_peak_1860	Mmgt2 (-961), Lrrc75a (+35)
sc184_rep1_dup2_mod_peak_1861	Tvp23b (+209)
sc184_rep1_dup2_mod_peak_1862	Pmp22 (+3636)
sc184_rep1_dup2_mod_peak_1863	NONE
sc184_rep1_dup2_mod_peak_1864	Hs3st3b1 (+7735)
sc184_rep1_dup2_mod_peak_1865	Hs3st3b1 (+1713)
sc184_rep1_dup2_mod_peak_1866	Hs3st3b1 (+821)
sc184_rep1_dup2_mod_peak_1867	Hs3st3a1 (+702)
sc184_rep1_dup2_mod_peak_1868	Elac2 (+139)
sc184_rep1_dup2_mod_peak_1869	Elac2 (+51776)
sc184_rep1_dup2_mod_peak_1870	1700086D15Rik (-2826), Arhgap44 (+245)
sc184_rep1_dup2_mod_peak_1871	Map2k4 (+259)
sc184_rep1_dup2_mod_peak_1872	Dnah9 (+238)
sc184_rep1_dup2_mod_peak_1873	Dnah9 (-48871)
sc184_rep1_dup2_mod_peak_1874	Shisa6 (-15)
sc184_rep1_dup2_mod_peak_1875	Tmem220 (-33992), 9130409J20Rik (+34524)
sc184_rep1_dup2_mod_peak_1876	NONE
sc184_rep1_dup2_mod_peak_1877	Glp2r (+16266), Rcvrn (+59561)
sc184_rep1_dup2_mod_peak_1878	Usp43 (-55)
sc184_rep1_dup2_mod_peak_1879	Usp43 (-9368), Cfap52 (+34121)
sc184_rep1_dup2_mod_peak_1880	NONE
sc184_rep1_dup2_mod_peak_1881	Ntn1 (+15698)
sc184_rep1_dup2_mod_peak_1882	Ntn1 (+14912)
sc184_rep1_dup2_mod_peak_1883	Ntn1 (+14519)
sc184_rep1_dup2_mod_peak_1884	Ntn1 (+13959)
sc184_rep1_dup2_mod_peak_1885	Ntn1 (+847)
sc184_rep1_dup2_mod_peak_1886	Ndel1 (+237)
sc184_rep1_dup2_mod_peak_1887	Rpl26 (+102)
sc184_rep1_dup2_mod_peak_1888	Aurkb (+15)
sc184_rep1_dup2_mod_peak_1889	Borcs6 (+578)
sc184_rep1_dup2_mod_peak_1890	Vamp2 (+27)
sc184_rep1_dup2_mod_peak_1891	Hes7 (-2183)
sc184_rep1_dup2_mod_peak_1892	Aloxe3 (-3271), 9130213A22Rik (-36)
sc184_rep1_dup2_mod_peak_1893	Gucy2e (+784)
sc184_rep1_dup2_mod_peak_1894	Chd3os (+262)
sc184_rep1_dup2_mod_peak_1895	Chd3 (+375)
sc184_rep1_dup2_mod_peak_1896	Cyb5d1 (-3025), Tmem88 (-124)
sc184_rep1_dup2_mod_peak_1897	Cyb5d1 (-4147), Tmem88 (-1246)
sc184_rep1_dup2_mod_peak_1898	Cyb5d1 (-4541), Tmem88 (-1640)
sc184_rep1_dup2_mod_peak_1899	Kdm6b (-2200)
sc184_rep1_dup2_mod_peak_1900	Kdm6b (-5016)
sc184_rep1_dup2_mod_peak_1901	Dnah2 (-4062)
sc184_rep1_dup2_mod_peak_1902	Efnb3 (+207)
sc184_rep1_dup2_mod_peak_1903	Wrap53 (-1804), Trp53 (+769)
sc184_rep1_dup2_mod_peak_1904	Atp1b2 (+782)
sc184_rep1_dup2_mod_peak_1905	Fxr2 (+142)
sc184_rep1_dup2_mod_peak_1906	Eif4a1 (+902)
sc184_rep1_dup2_mod_peak_1907	Senp3 (-17)
sc184_rep1_dup2_mod_peak_1908	Tnfsf12 (+99), Tnfsfm13 (+348)
sc184_rep1_dup2_mod_peak_1909	Tnfsfm13 (-50753), Polr2a (+11786)
sc184_rep1_dup2_mod_peak_1910	Polr2a (+64)
sc184_rep1_dup2_mod_peak_1911	Polr2a (-546)
sc184_rep1_dup2_mod_peak_1912	Slc35g3 (-4189), Zbtb4 (+235)
sc184_rep1_dup2_mod_peak_1913	Fgf11 (+733)
sc184_rep1_dup2_mod_peak_1914	Fgf11 (-1996)
sc184_rep1_dup2_mod_peak_1915	Tmem256 (-4246), Nlgn2 (+3506)
sc184_rep1_dup2_mod_peak_1916	Tmem256 (-1365), Nlgn2 (+625)
sc184_rep1_dup2_mod_peak_1917	Tmem95 (-2976), Kctd11 (+412)
sc184_rep1_dup2_mod_peak_1918	Tmem95 (-3384), Kctd11 (+4)
sc184_rep1_dup2_mod_peak_1919	2810408A11Rik (-892), Neurl4 (-42)
sc184_rep1_dup2_mod_peak_1920	Eif5a (+490)
sc184_rep1_dup2_mod_peak_1921	Eif5a (+172)
sc184_rep1_dup2_mod_peak_1922	Ybx2 (+73)
sc184_rep1_dup2_mod_peak_1923	Slc2a4 (-4)
sc184_rep1_dup2_mod_peak_1924	Slc2a4 (-704)
sc184_rep1_dup2_mod_peak_1925	Ctdnep1 (-14424), Cldn7 (+1336)
sc184_rep1_dup2_mod_peak_1926	Ctdnep1 (-983)
sc184_rep1_dup2_mod_peak_1927	Ctdnep1 (-251), Elp5 (+347)
sc184_rep1_dup2_mod_peak_1928	Elp5 (-148), Ctdnep1 (+244)
sc184_rep1_dup2_mod_peak_1929	Dvl2 (-3527)
sc184_rep1_dup2_mod_peak_1930	Pelp1 (-93)
sc184_rep1_dup2_mod_peak_1931	Arrb2 (+61)
sc184_rep1_dup2_mod_peak_1932	Med11 (+122)
sc184_rep1_dup2_mod_peak_1933	Pld2 (-181)
sc184_rep1_dup2_mod_peak_1934	Mink1 (+76)
sc184_rep1_dup2_mod_peak_1935	Slc25a11 (-827), Rnf167 (+598)
sc184_rep1_dup2_mod_peak_1936	Eno3 (-2948), Pfn1 (+388)
sc184_rep1_dup2_mod_peak_1937	Camta2 (+143)
sc184_rep1_dup2_mod_peak_1938	Kif1c (-367), Inca1 (-26)
sc184_rep1_dup2_mod_peak_1939	Inca1 (-460), Kif1c (+67)
sc184_rep1_dup2_mod_peak_1940	Zfp3 (+306)
sc184_rep1_dup2_mod_peak_1941	Rabep1 (+206)
sc184_rep1_dup2_mod_peak_1942	Rpain (-273), Nup88 (+22)
sc184_rep1_dup2_mod_peak_1943	Dhx33 (+111)
sc184_rep1_dup2_mod_peak_1944	Wscd1 (-199)
sc184_rep1_dup2_mod_peak_1945	Aipl1 (+5184)
sc184_rep1_dup2_mod_peak_1946	Pimreg (+8651), Pitpnm3 (+84672)
sc184_rep1_dup2_mod_peak_1947	Pitpnm3 (+34)
sc184_rep1_dup2_mod_peak_1948	Txndc17 (-345)
sc184_rep1_dup2_mod_peak_1949	Txndc17 (+81)
sc184_rep1_dup2_mod_peak_1950	Smtnl2 (-16)
sc184_rep1_dup2_mod_peak_1951	Spns2 (-17)
sc184_rep1_dup2_mod_peak_1952	Ube2g1 (+470)
sc184_rep1_dup2_mod_peak_1953	Ankfy1 (+16071), Cyb5d2 (+89779)
sc184_rep1_dup2_mod_peak_1954	Haspin (+39)
sc184_rep1_dup2_mod_peak_1955	Tax1bp3 (-334), Emc6 (+288)
sc184_rep1_dup2_mod_peak_1956	Emc6 (-51), Tax1bp3 (+5)
sc184_rep1_dup2_mod_peak_1957	Ctns (-642), Shpk (+224)
sc184_rep1_dup2_mod_peak_1958	Olfr402 (-23444), Olfr401 (+16373)
sc184_rep1_dup2_mod_peak_1959	Olfr59 (+18551), Olfr410 (+35744)
sc184_rep1_dup2_mod_peak_1960	Rap1gap2 (+67587)
sc184_rep1_dup2_mod_peak_1961	Rap1gap2 (+90)
sc184_rep1_dup2_mod_peak_1962	Rap1gap2 (-20667), Ccdc92b (-8752)
sc184_rep1_dup2_mod_peak_1963	Ccdc92b (+239)
sc184_rep1_dup2_mod_peak_1964	Cluh (-11026), Ccdc92b (+18884)
sc184_rep1_dup2_mod_peak_1965	Cluh (+386)
sc184_rep1_dup2_mod_peak_1966	Pafah1b1 (+562)
sc184_rep1_dup2_mod_peak_1967	Pafah1b1 (+128)
sc184_rep1_dup2_mod_peak_1968	Mnt (-56)
sc184_rep1_dup2_mod_peak_1969	Mnt (+386)
sc184_rep1_dup2_mod_peak_1970	Tsr1 (-1227), Sgsm2 (+209)
sc184_rep1_dup2_mod_peak_1971	Sgsm2 (-1329), Tsr1 (+311)
sc184_rep1_dup2_mod_peak_1972	Srr (-347), Smg6 (+322)
sc184_rep1_dup2_mod_peak_1973	Hic1 (+22180)
sc184_rep1_dup2_mod_peak_1974	Hic1 (+3928)
sc184_rep1_dup2_mod_peak_1975	Hic1 (+3057)
sc184_rep1_dup2_mod_peak_1976	Hic1 (+2391)
sc184_rep1_dup2_mod_peak_1977	Hic1 (+1784)
sc184_rep1_dup2_mod_peak_1978	Hic1 (+1358)
sc184_rep1_dup2_mod_peak_1979	Hic1 (+684)
sc184_rep1_dup2_mod_peak_1980	Hic1 (-3439)
sc184_rep1_dup2_mod_peak_1981	Hic1 (-3955)
sc184_rep1_dup2_mod_peak_1982	Ovca2 (+20)
sc184_rep1_dup2_mod_peak_1983	Dph1 (-3437), Rtn4rl1 (+173)
sc184_rep1_dup2_mod_peak_1984	Wdr81 (+417)
sc184_rep1_dup2_mod_peak_1985	Wdr81 (-2052)
sc184_rep1_dup2_mod_peak_1986	Scarf1 (-3279), Rilp (+167)
sc184_rep1_dup2_mod_peak_1987	Slc43a2 (-730)
sc184_rep1_dup2_mod_peak_1988	Slc43a2 (+467)
sc184_rep1_dup2_mod_peak_1989	Inpp5k (-29665), Pitpna (+13226)
sc184_rep1_dup2_mod_peak_1990	Myo1c (-1707)
sc184_rep1_dup2_mod_peak_1991	Myo1c (+262)
sc184_rep1_dup2_mod_peak_1992	Crk (+84)
sc184_rep1_dup2_mod_peak_1993	Crk (+573)
sc184_rep1_dup2_mod_peak_1994	Ywhae (+663)
sc184_rep1_dup2_mod_peak_1995	Doc2b (+669)
sc184_rep1_dup2_mod_peak_1996	Doc2b (+67)
sc184_rep1_dup2_mod_peak_1997	Rph3al (+38561)
sc184_rep1_dup2_mod_peak_1998	1700016K19Rik (-33053), Rph3al (-29121)
sc184_rep1_dup2_mod_peak_1999	Rflnb (+615)
[truncated: 11,779 more rows]

## Sheet: Cluster_All
# GREAT version 4.0.4	Species assembly: mm10	Total peaks	Association rule: Basal+extension: 5000 bp upstream, 1000 bp downstream, 100000 bp max extension, curated regulatory domains included
Asb4	sc184_rep1_dup2_mod_peak_10391 (+8492)	1
Cd36	sc184_rep1_dup2_mod_peak_9499 (+73029)	1
Col25a1	sc184_rep1_dup2_mod_peak_8280 (-325), sc184_rep1_dup2_mod_peak_8281 (+123)	2
Cygb	sc184_rep1_dup2_mod_peak_2481 (-3777), sc184_rep1_dup2_mod_peak_2480 (+275)	2
Fam114a1	sc184_rep1_dup2_mod_peak_9727 (+48)	1
Flrt2	sc184_rep1_dup2_mod_peak_2984 (+3395)	1
Gabra2	sc184_rep1_dup2_mod_peak_9755 (-349)	1
Galnt12	sc184_rep1_dup2_mod_peak_8605 (+111)	1
Gdf10	sc184_rep1_dup2_mod_peak_3866 (-88230), sc184_rep1_dup2_mod_peak_3867 (-37)	2
Hic1	sc184_rep1_dup2_mod_peak_1981 (-3955), sc184_rep1_dup2_mod_peak_1980 (-3439), sc184_rep1_dup2_mod_peak_1979 (+684), sc184_rep1_dup2_mod_peak_1978 (+1358), sc184_rep1_dup2_mod_peak_1977 (+1784), sc184_rep1_dup2_mod_peak_1976 (+2391), sc184_rep1_dup2_mod_peak_1975 (+3057), sc184_rep1_dup2_mod_peak_1974 (+3928), sc184_rep1_dup2_mod_peak_1973 (+22180)	9
Lhx3	sc184_rep1_dup2_mod_peak_6861 (-25), sc184_rep1_dup2_mod_peak_6860 (+4135), sc184_rep1_dup2_mod_peak_6859 (+66429), sc184_rep1_dup2_mod_peak_6858 (+83843)	4
Maf	sc184_rep1_dup2_mod_peak_12549 (+1550)	1
Nap1l2	sc184_rep1_dup2_mod_peak_13684 (+21416)	1
Pappa	sc184_rep1_dup2_mod_peak_8685 (+541)	1
Penk	sc184_rep1_dup2_mod_peak_8417 (-423)	1
Pitx2	sc184_rep1_dup2_mod_peak_8273 (-14219), sc184_rep1_dup2_mod_peak_8274 (+95)	2
Rbpms2	sc184_rep1_dup2_mod_peak_13093 (+322)	1
Rcsd1	sc184_rep1_dup2_mod_peak_664 (+65541)	1
Sema3c	sc184_rep1_dup2_mod_peak_9498 (+290)	1
Slitrk5	sc184_rep1_dup2_mod_peak_4151 (-239), sc184_rep1_dup2_mod_peak_4152 (+576), sc184_rep1_dup2_mod_peak_4153 (+992)	3
Tbx1	sc184_rep1_dup2_mod_peak_4890 (+152), sc184_rep1_dup2_mod_peak_4889 (+4593), sc184_rep1_dup2_mod_peak_4888 (+49154), sc184_rep1_dup2_mod_peak_4887 (+53709)	4
Tcf15	sc184_rep1_dup2_mod_peak_7498 (-28733), sc184_rep1_dup2_mod_peak_7499 (+71)	2
Tgfb2	sc184_rep1_dup2_mod_peak_802 (+138)	1
Tgfbi	sc184_rep1_dup2_mod_peak_3475 (+4)	1
Vtn	sc184_rep1_dup2_mod_peak_2039 (-1857)	1
Zic2	sc184_rep1_dup2_mod_peak_4186 (-328), sc184_rep1_dup2_mod_peak_4187 (+118), sc184_rep1_dup2_mod_peak_4188 (+632)	3
Zic5	sc184_rep1_dup2_mod_peak_4185 (+531), sc184_rep1_dup2_mod_peak_4184 (+1133)	2
Adamts19	sc184_rep1_dup2_mod_peak_6075 (-514), sc184_rep1_dup2_mod_peak_6076 (-272)	2
Adamts4	sc184_rep1_dup2_mod_peak_706 (-3381), sc184_rep1_dup2_mod_peak_707 (+2336)	2
Alkal2	sc184_rep1_dup2_mod_peak_2712 (+212)	1
Alx1	sc184_rep1_dup2_mod_peak_1347 (-792), sc184_rep1_dup2_mod_peak_1346 (+638)	2
Alx3	sc184_rep1_dup2_mod_peak_8202 (-12101), sc184_rep1_dup2_mod_peak_8203 (-11847), sc184_rep1_dup2_mod_peak_8204 (+116), sc184_rep1_dup2_mod_peak_8205 (+1644)	4
Alx4	sc184_rep1_dup2_mod_peak_7254 (-277), sc184_rep1_dup2_mod_peak_7255 (+653), sc184_rep1_dup2_mod_peak_7256 (+4645)	3
Barx1	sc184_rep1_dup2_mod_peak_3391 (+182), sc184_rep1_dup2_mod_peak_3392 (+934), sc184_rep1_dup2_mod_peak_3393 (+2222), sc184_rep1_dup2_mod_peak_3394 (+3101), sc184_rep1_dup2_mod_peak_3395 (+5886), sc184_rep1_dup2_mod_peak_3396 (+68747)	6
Bcl11b	sc184_rep1_dup2_mod_peak_3046 (-1694), sc184_rep1_dup2_mod_peak_3045 (-285), sc184_rep1_dup2_mod_peak_3044 (+723), sc184_rep1_dup2_mod_peak_3043 (+23041), sc184_rep1_dup2_mod_peak_3042 (+23454), sc184_rep1_dup2_mod_peak_3041 (+38030)	6
Bnc1	sc184_rep1_dup2_mod_peak_11510 (-74), sc184_rep1_dup2_mod_peak_11509 (+710)	2
Cables1	sc184_rep1_dup2_mod_peak_5882 (+436), sc184_rep1_dup2_mod_peak_5883 (+875)	2
Camk2b	sc184_rep1_dup2_mod_peak_1577 (-18708), sc184_rep1_dup2_mod_peak_1576 (+159)	2
Col8a2	sc184_rep1_dup2_mod_peak_8977 (+41), sc184_rep1_dup2_mod_peak_8978 (+14482), sc184_rep1_dup2_mod_peak_8979 (+24023)	3
Crlf1	sc184_rep1_dup2_mod_peak_12231 (-4534), sc184_rep1_dup2_mod_peak_12232 (-3497), sc184_rep1_dup2_mod_peak_12233 (+19), sc184_rep1_dup2_mod_peak_12234 (+10155)	4
Crtac1	sc184_rep1_dup2_mod_peak_6530 (-203)	1
Dkk3	sc184_rep1_dup2_mod_peak_11643 (-66903), sc184_rep1_dup2_mod_peak_11642 (-21447)	2
Dlx1	sc184_rep1_dup2_mod_peak_7123 (+1018), sc184_rep1_dup2_mod_peak_7124 (+1452), sc184_rep1_dup2_mod_peak_7125 (+3091), sc184_rep1_dup2_mod_peak_7126 (+13399), sc184_rep1_dup2_mod_peak_7127 (+15080), sc184_rep1_dup2_mod_peak_7128 (+15829), sc184_rep1_dup2_mod_peak_7129 (+16526)	7
Dnajc1	sc184_rep1_dup2_mod_peak_6809 (+190)	1
Foxf1	sc184_rep1_dup2_mod_peak_12594 (-62664), sc184_rep1_dup2_mod_peak_12595 (-10716), sc184_rep1_dup2_mod_peak_12596 (-5527), sc184_rep1_dup2_mod_peak_12597 (-3547), sc184_rep1_dup2_mod_peak_12598 (-1293), sc184_rep1_dup2_mod_peak_12599 (-491), sc184_rep1_dup2_mod_peak_12600 (-146), sc184_rep1_dup2_mod_peak_12601 (+159), sc184_rep1_dup2_mod_peak_12602 (+5038)	9
Gfra2	sc184_rep1_dup2_mod_peak_4081 (-31274)	1
Heyl	sc184_rep1_dup2_mod_peak_8938 (+127)	1
Itpr3	sc184_rep1_dup2_mod_peak_5371 (-180), sc184_rep1_dup2_mod_peak_5372 (+6515)	2
Kif19a	sc184_rep1_dup2_mod_peak_2436 (+26457)	1
Kif26b	sc184_rep1_dup2_mod_peak_748 (-278), sc184_rep1_dup2_mod_peak_749 (+1316)	2
Klf15	sc184_rep1_dup2_mod_peak_10736 (-24055), sc184_rep1_dup2_mod_peak_10737 (-8), sc184_rep1_dup2_mod_peak_10738 (+1056)	3
Lamp5	sc184_rep1_dup2_mod_peak_7446 (-99964)	1
Mreg	sc184_rep1_dup2_mod_peak_239 (-14111), sc184_rep1_dup2_mod_peak_238 (+174)	2
Msx1	sc184_rep1_dup2_mod_peak_9671 (-93915), sc184_rep1_dup2_mod_peak_9670 (-69371), sc184_rep1_dup2_mod_peak_9669 (-23376), sc184_rep1_dup2_mod_peak_9668 (-2369), sc184_rep1_dup2_mod_peak_9667 (-65), sc184_rep1_dup2_mod_peak_9666 (+395), sc184_rep1_dup2_mod_peak_9665 (+3115), sc184_rep1_dup2_mod_peak_9664 (+7214)	8
Ngfr	sc184_rep1_dup2_mod_peak_2188 (+134), sc184_rep1_dup2_mod_peak_2187 (+66853)	2
Nkd2	sc184_rep1_dup2_mod_peak_3546 (+13730), sc184_rep1_dup2_mod_peak_3545 (+46714)	2
Ntrk1	sc184_rep1_dup2_mod_peak_8011 (-612), sc184_rep1_dup2_mod_peak_8010 (+133)	2
Pax3	sc184_rep1_dup2_mod_peak_301 (-20475), sc184_rep1_dup2_mod_peak_300 (+210), sc184_rep1_dup2_mod_peak_299 (+7133)	3
Pax7	sc184_rep1_dup2_mod_peak_9192 (+195), sc184_rep1_dup2_mod_peak_9191 (+5207), sc184_rep1_dup2_mod_peak_9190 (+8824), sc184_rep1_dup2_mod_peak_9189 (+10195), sc184_rep1_dup2_mod_peak_9188 (+72768)	5
Pid1	sc184_rep1_dup2_mod_peak_319 (-42)	1
Plcg2	sc184_rep1_dup2_mod_peak_12558 (+29061)	1
Plxna4	sc184_rep1_dup2_mod_peak_10475 (+89)	1
Ppp2r2c	sc184_rep1_dup2_mod_peak_9660 (+349), sc184_rep1_dup2_mod_peak_9661 (+1478)	2
Prdm12	sc184_rep1_dup2_mod_peak_6960 (-4334), sc184_rep1_dup2_mod_peak_6961 (-2949), sc184_rep1_dup2_mod_peak_6962 (+14471)	3
Pxdc1	sc184_rep1_dup2_mod_peak_3315 (+607), sc184_rep1_dup2_mod_peak_3314 (+992)	2
Sgpp2	sc184_rep1_dup2_mod_peak_301 (-93032), sc184_rep1_dup2_mod_peak_302 (-68)	2
Slc35f2	sc184_rep1_dup2_mod_peak_12961 (+534)	1
Sox10	sc184_rep1_dup2_mod_peak_4477 (-26827), sc184_rep1_dup2_mod_peak_4476 (+127), sc184_rep1_dup2_mod_peak_4475 (+786)	3
Syt2	sc184_rep1_dup2_mod_peak_550 (-62735)	1
Tbx2	sc184_rep1_dup2_mod_peak_2103 (-2665), sc184_rep1_dup2_mod_peak_2104 (-2345), sc184_rep1_dup2_mod_peak_2105 (-585), sc184_rep1_dup2_mod_peak_2106 (-118), sc184_rep1_dup2_mod_peak_2107 (+645), sc184_rep1_dup2_mod_peak_2108 (+3629), sc184_rep1_dup2_mod_peak_2109 (+5575), sc184_rep1_dup2_mod_peak_2110 (+7679), sc184_rep1_dup2_mod_peak_2111 (+8208), sc184_rep1_dup2_mod_peak_2112 (+9470), sc184_rep1_d…	11
Tbx3	sc184_rep1_dup2_mod_peak_10030 (-835), sc184_rep1_dup2_mod_peak_10031 (-517), sc184_rep1_dup2_mod_peak_10032 (+1599), sc184_rep1_dup2_mod_peak_10033 (+1968), sc184_rep1_dup2_mod_peak_10034 (+9720), sc184_rep1_dup2_mod_peak_10035 (+11808)	6
Tlx2	sc184_rep1_dup2_mod_peak_10664 (+232), sc184_rep1_dup2_mod_peak_10663 (+1119), sc184_rep1_dup2_mod_peak_10662 (+1525)	3
Tmem132e	sc184_rep1_dup2_mod_peak_2069 (+614), sc184_rep1_dup2_mod_peak_2070 (+45801), sc184_rep1_dup2_mod_peak_2071 (+57250)	3
Tmem200b	sc184_rep1_dup2_mod_peak_9042 (-39596), sc184_rep1_dup2_mod_peak_9043 (-1279), sc184_rep1_dup2_mod_peak_9044 (-793), sc184_rep1_dup2_mod_peak_9045 (+69), sc184_rep1_dup2_mod_peak_9046 (+50560)	5
Tril	sc184_rep1_dup2_mod_peak_10601 (+251)	1
Wdr86	sc184_rep1_dup2_mod_peak_9540 (-20165), sc184_rep1_dup2_mod_peak_9539 (-240), sc184_rep1_dup2_mod_peak_9538 (+3437)	3
Sfi1	sc184_rep1_dup2_mod_peak_1526 (-2930), sc184_rep1_dup2_mod_peak_1525 (-115), sc184_rep1_dup2_mod_peak_1524 (+8029), sc184_rep1_dup2_mod_peak_1523 (+8792), sc184_rep1_dup2_mod_peak_1522 (+11928), sc184_rep1_dup2_mod_peak_1521 (+15881), sc184_rep1_dup2_mod_peak_1520 (+19813), sc184_rep1_dup2_mod_peak_1519 (+24442), sc184_rep1_dup2_mod_peak_1518 (+26920), sc184_rep1_dup2_mod_peak_1517 (+27791), sc18…	40
Hjurp	sc184_rep1_dup2_mod_peak_419 (-10517), sc184_rep1_dup2_mod_peak_418 (-9364), sc184_rep1_dup2_mod_peak_417 (+320), sc184_rep1_dup2_mod_peak_416 (+5038), sc184_rep1_dup2_mod_peak_415 (+7852), sc184_rep1_dup2_mod_peak_414 (+8406), sc184_rep1_dup2_mod_peak_413 (+8765), sc184_rep1_dup2_mod_peak_412 (+9340), sc184_rep1_dup2_mod_peak_411 (+14413), sc184_rep1_dup2_mod_peak_410 (+15492), sc184_rep1_dup2_m…	28
Mroh2a	sc184_rep1_dup2_mod_peak_390 (-12859), sc184_rep1_dup2_mod_peak_391 (-8665), sc184_rep1_dup2_mod_peak_392 (+6180), sc184_rep1_dup2_mod_peak_393 (+7386), sc184_rep1_dup2_mod_peak_394 (+8027), sc184_rep1_dup2_mod_peak_395 (+10200), sc184_rep1_dup2_mod_peak_396 (+12059), sc184_rep1_dup2_mod_peak_397 (+14283), sc184_rep1_dup2_mod_peak_398 (+14562), sc184_rep1_dup2_mod_peak_399 (+15831), sc184_rep1_du…	27
Erdr1	sc184_rep1_dup2_mod_peak_13755 (-53656), sc184_rep1_dup2_mod_peak_13756 (-40127), sc184_rep1_dup2_mod_peak_13757 (-23277), sc184_rep1_dup2_mod_peak_13758 (-21449), sc184_rep1_dup2_mod_peak_13759 (-12087), sc184_rep1_dup2_mod_peak_13760 (-327), sc184_rep1_dup2_mod_peak_13761 (+1225), sc184_rep1_dup2_mod_peak_13762 (+3282), sc184_rep1_dup2_mod_peak_13763 (+4114), sc184_rep1_dup2_mod_peak_13764 (+44…	24
Scaf8	sc184_rep1_dup2_mod_peak_5181 (-94054), sc184_rep1_dup2_mod_peak_5182 (-92540), sc184_rep1_dup2_mod_peak_5183 (-87858), sc184_rep1_dup2_mod_peak_5184 (-86412), sc184_rep1_dup2_mod_peak_5185 (-85064), sc184_rep1_dup2_mod_peak_5186 (-84169), sc184_rep1_dup2_mod_peak_5187 (-82895), sc184_rep1_dup2_mod_peak_5188 (-81128), sc184_rep1_dup2_mod_peak_5189 (-79431), sc184_rep1_dup2_mod_peak_5190 (-78625),…	18
Hoxd13	sc184_rep1_dup2_mod_peak_7150 (-89505), sc184_rep1_dup2_mod_peak_7151 (-12571), sc184_rep1_dup2_mod_peak_7152 (-279), sc184_rep1_dup2_mod_peak_7153 (+196), sc184_rep1_dup2_mod_peak_7154 (+6956), sc184_rep1_dup2_mod_peak_7155 (+13777), sc184_rep1_dup2_mod_peak_7156 (+14437), sc184_rep1_dup2_mod_peak_7157 (+19646), sc184_rep1_dup2_mod_peak_7158 (+29481), sc184_rep1_dup2_mod_peak_7159 (+30033), sc18…	16
A530032D15Rik	sc184_rep1_dup2_mod_peak_342 (-88940), sc184_rep1_dup2_mod_peak_341 (-87845), sc184_rep1_dup2_mod_peak_340 (-75034), sc184_rep1_dup2_mod_peak_339 (-61306), sc184_rep1_dup2_mod_peak_338 (-1871), sc184_rep1_dup2_mod_peak_337 (+18864), sc184_rep1_dup2_mod_peak_336 (+19824), sc184_rep1_dup2_mod_peak_335 (+21585), sc184_rep1_dup2_mod_peak_334 (+22383), sc184_rep1_dup2_mod_peak_333 (+23390), sc184_rep1…	15
Ahnak2	sc184_rep1_dup2_mod_peak_3132 (+115), sc184_rep1_dup2_mod_peak_3131 (+18124), sc184_rep1_dup2_mod_peak_3130 (+18702), sc184_rep1_dup2_mod_peak_3129 (+20238), sc184_rep1_dup2_mod_peak_3128 (+20689), sc184_rep1_dup2_mod_peak_3127 (+21639), sc184_rep1_dup2_mod_peak_3126 (+22174), sc184_rep1_dup2_mod_peak_3125 (+22469), sc184_rep1_dup2_mod_peak_3124 (+22973), sc184_rep1_dup2_mod_peak_3123 (+23504), s…	15
Bahcc1	sc184_rep1_dup2_mod_peak_2541 (-47168), sc184_rep1_dup2_mod_peak_2542 (-46204), sc184_rep1_dup2_mod_peak_2543 (-44966), sc184_rep1_dup2_mod_peak_2544 (-43991), sc184_rep1_dup2_mod_peak_2545 (-43052), sc184_rep1_dup2_mod_peak_2546 (-2859), sc184_rep1_dup2_mod_peak_2547 (-1869), sc184_rep1_dup2_mod_peak_2548 (+952), sc184_rep1_dup2_mod_peak_2549 (+1779), sc184_rep1_dup2_mod_peak_2550 (+2937), sc184…	15
Gm10717	sc184_rep1_dup2_mod_peak_12732 (-4886), sc184_rep1_dup2_mod_peak_12733 (-4439), sc184_rep1_dup2_mod_peak_12734 (-3798), sc184_rep1_dup2_mod_peak_12735 (-3288), sc184_rep1_dup2_mod_peak_12736 (-2874), sc184_rep1_dup2_mod_peak_12737 (-1831), sc184_rep1_dup2_mod_peak_12738 (-1264), sc184_rep1_dup2_mod_peak_12739 (-902), sc184_rep1_dup2_mod_peak_12740 (-330), sc184_rep1_dup2_mod_peak_12741 (+445), sc…	14
Pld4	sc184_rep1_dup2_mod_peak_3118 (+15281), sc184_rep1_dup2_mod_peak_3119 (+15589), sc184_rep1_dup2_mod_peak_3120 (+16057), sc184_rep1_dup2_mod_peak_3121 (+16321), sc184_rep1_dup2_mod_peak_3122 (+18027), sc184_rep1_dup2_mod_peak_3123 (+18498), sc184_rep1_dup2_mod_peak_3124 (+19029), sc184_rep1_dup2_mod_peak_3125 (+19533), sc184_rep1_dup2_mod_peak_3126 (+19828), sc184_rep1_dup2_mod_peak_3127 (+20363),…	14
Zfp991	sc184_rep1_dup2_mod_peak_9278 (-29956), sc184_rep1_dup2_mod_peak_9279 (-7077), sc184_rep1_dup2_mod_peak_9280 (-279), sc184_rep1_dup2_mod_peak_9281 (+1831), sc184_rep1_dup2_mod_peak_9282 (+44430), sc184_rep1_dup2_mod_peak_9283 (+50512), sc184_rep1_dup2_mod_peak_9284 (+55077), sc184_rep1_dup2_mod_peak_9285 (+55582), sc184_rep1_dup2_mod_peak_9286 (+87071), sc184_rep1_dup2_mod_peak_9287 (+89986), sc1…	13
Ebf3	sc184_rep1_dup2_mod_peak_11803 (-8771), sc184_rep1_dup2_mod_peak_11802 (-7670), sc184_rep1_dup2_mod_peak_11801 (-5670), sc184_rep1_dup2_mod_peak_11800 (-730), sc184_rep1_dup2_mod_peak_11799 (-39), sc184_rep1_dup2_mod_peak_11798 (+709), sc184_rep1_dup2_mod_peak_11797 (+2761), sc184_rep1_dup2_mod_peak_11796 (+3322), sc184_rep1_dup2_mod_peak_11795 (+3858), sc184_rep1_dup2_mod_peak_11794 (+4531), sc1…	12
Ezh2	sc184_rep1_dup2_mod_peak_10536 (-91210), sc184_rep1_dup2_mod_peak_10535 (-86761), sc184_rep1_dup2_mod_peak_10534 (-82609), sc184_rep1_dup2_mod_peak_10533 (-78396), sc184_rep1_dup2_mod_peak_10532 (-78083), sc184_rep1_dup2_mod_peak_10531 (-73924), sc184_rep1_dup2_mod_peak_10530 (-69560), sc184_rep1_dup2_mod_peak_10529 (-65395), sc184_rep1_dup2_mod_peak_10528 (-65058), sc184_rep1_dup2_mod_peak_10527…	12
Gm17535	sc184_rep1_dup2_mod_peak_12742 (-7407), sc184_rep1_dup2_mod_peak_12743 (-6986), sc184_rep1_dup2_mod_peak_12744 (-6463), sc184_rep1_dup2_mod_peak_12745 (-6004), sc184_rep1_dup2_mod_peak_12746 (-4833), sc184_rep1_dup2_mod_peak_12747 (-3943), sc184_rep1_dup2_mod_peak_12748 (-3306), sc184_rep1_dup2_mod_peak_12749 (-2846), sc184_rep1_dup2_mod_peak_12750 (-2407), sc184_rep1_dup2_mod_peak_12751 (-2042),…	12
Vmn1r2	sc184_rep1_dup2_mod_peak_8397 (-91528), sc184_rep1_dup2_mod_peak_8398 (-90189), sc184_rep1_dup2_mod_peak_8399 (-89647), sc184_rep1_dup2_mod_peak_8400 (-89267), sc184_rep1_dup2_mod_peak_8401 (-88388), sc184_rep1_dup2_mod_peak_8402 (-87795), sc184_rep1_dup2_mod_peak_8403 (-8000), sc184_rep1_dup2_mod_peak_8404 (-7513), sc184_rep1_dup2_mod_peak_8405 (-6763), sc184_rep1_dup2_mod_peak_8406 (+4823), sc1…	12
Fcgr3	sc184_rep1_dup2_mod_peak_704 (-24173), sc184_rep1_dup2_mod_peak_703 (-21565), sc184_rep1_dup2_mod_peak_702 (-20791), sc184_rep1_dup2_mod_peak_701 (-20140), sc184_rep1_dup2_mod_peak_700 (-18744), sc184_rep1_dup2_mod_peak_699 (-14034), sc184_rep1_dup2_mod_peak_698 (-13301), sc184_rep1_dup2_mod_peak_697 (-12489), sc184_rep1_dup2_mod_peak_696 (-11014), sc184_rep1_dup2_mod_peak_695 (-5807), sc184_rep1…	11
Gas8	sc184_rep1_dup2_mod_peak_12645 (-3440), sc184_rep1_dup2_mod_peak_12646 (+20041), sc184_rep1_dup2_mod_peak_12647 (+20622), sc184_rep1_dup2_mod_peak_12648 (+30414), sc184_rep1_dup2_mod_peak_12649 (+33437), sc184_rep1_dup2_mod_peak_12650 (+54548), sc184_rep1_dup2_mod_peak_12651 (+55953), sc184_rep1_dup2_mod_peak_12652 (+74592), sc184_rep1_dup2_mod_peak_12653 (+94857), sc184_rep1_dup2_mod_peak_12654 …	11
Gm10721	sc184_rep1_dup2_mod_peak_12712 (-8464), sc184_rep1_dup2_mod_peak_12713 (-6345), sc184_rep1_dup2_mod_peak_12714 (-5935), sc184_rep1_dup2_mod_peak_12715 (-5105), sc184_rep1_dup2_mod_peak_12716 (-4603), sc184_rep1_dup2_mod_peak_12717 (-3760), sc184_rep1_dup2_mod_peak_12718 (-3330), sc184_rep1_dup2_mod_peak_12719 (-2205), sc184_rep1_dup2_mod_peak_12720 (-1378), sc184_rep1_dup2_mod_peak_12721 (-310), …	11
Gm11168	sc184_rep1_dup2_mod_peak_12705 (-3241), sc184_rep1_dup2_mod_peak_12706 (-2881), sc184_rep1_dup2_mod_peak_12707 (-2452), sc184_rep1_dup2_mod_peak_12708 (-2015), sc184_rep1_dup2_mod_peak_12709 (-1174), sc184_rep1_dup2_mod_peak_12710 (+169), sc184_rep1_dup2_mod_peak_12711 (+825), sc184_rep1_dup2_mod_peak_12712 (+1330), sc184_rep1_dup2_mod_peak_12713 (+3449), sc184_rep1_dup2_mod_peak_12714 (+3859), s…	11
Gm15319	sc184_rep1_dup2_mod_peak_11982 (-61102), sc184_rep1_dup2_mod_peak_11981 (-31931), sc184_rep1_dup2_mod_peak_11980 (-25767), sc184_rep1_dup2_mod_peak_11979 (-20760), sc184_rep1_dup2_mod_peak_11978 (-17572), sc184_rep1_dup2_mod_peak_11977 (-16945), sc184_rep1_dup2_mod_peak_11976 (+31253), sc184_rep1_dup2_mod_peak_11975 (+66277), sc184_rep1_dup2_mod_peak_11974 (+71539), sc184_rep1_dup2_mod_peak_11973…	11
Cfap126	sc184_rep1_dup2_mod_peak_695 (-56451), sc184_rep1_dup2_mod_peak_696 (-51244), sc184_rep1_dup2_mod_peak_697 (-49769), sc184_rep1_dup2_mod_peak_698 (-48957), sc184_rep1_dup2_mod_peak_699 (-48224), sc184_rep1_dup2_mod_peak_700 (-43514), sc184_rep1_dup2_mod_peak_701 (-42118), sc184_rep1_dup2_mod_peak_702 (-41467), sc184_rep1_dup2_mod_peak_703 (-40693), sc184_rep1_dup2_mod_peak_704 (-38085)	10
Mdfi	sc184_rep1_dup2_mod_peak_5614 (-88455), sc184_rep1_dup2_mod_peak_5613 (-74982), sc184_rep1_dup2_mod_peak_5612 (-46081), sc184_rep1_dup2_mod_peak_5611 (-43715), sc184_rep1_dup2_mod_peak_5610 (-41042), sc184_rep1_dup2_mod_peak_5609 (-40765), sc184_rep1_dup2_mod_peak_5608 (+120), sc184_rep1_dup2_mod_peak_5607 (+1386), sc184_rep1_dup2_mod_peak_5606 (+3301), sc184_rep1_dup2_mod_peak_5605 (+10025)	10
Pdia4	sc184_rep1_dup2_mod_peak_10546 (+40497), sc184_rep1_dup2_mod_peak_10545 (+41062), sc184_rep1_dup2_mod_peak_10544 (+44968), sc184_rep1_dup2_mod_peak_10543 (+49306), sc184_rep1_dup2_mod_peak_10542 (+54803), sc184_rep1_dup2_mod_peak_10541 (+59264), sc184_rep1_dup2_mod_peak_10540 (+59637), sc184_rep1_dup2_mod_peak_10539 (+63938), sc184_rep1_dup2_mod_peak_10538 (+68263), sc184_rep1_dup2_mod_peak_10537…	10
Tnrc18	sc184_rep1_dup2_mod_peak_10297 (-3780), sc184_rep1_dup2_mod_peak_10296 (-2779), sc184_rep1_dup2_mod_peak_10295 (-1064), sc184_rep1_dup2_mod_peak_10294 (+560), sc184_rep1_dup2_mod_peak_10293 (+2515), sc184_rep1_dup2_mod_peak_10292 (+3013), sc184_rep1_dup2_mod_peak_10291 (+3354), sc184_rep1_dup2_mod_peak_10290 (+3827), sc184_rep1_dup2_mod_peak_10289 (+29849), sc184_rep1_dup2_mod_peak_10288 (+30104)	10
Zfp988	sc184_rep1_dup2_mod_peak_9286 (-86565), sc184_rep1_dup2_mod_peak_9287 (-83650), sc184_rep1_dup2_mod_peak_9288 (-81457), sc184_rep1_dup2_mod_peak_9289 (-80232), sc184_rep1_dup2_mod_peak_9290 (-79324), sc184_rep1_dup2_mod_peak_9291 (-70459), sc184_rep1_dup2_mod_peak_9292 (-38206), sc184_rep1_dup2_mod_peak_9293 (-30118), sc184_rep1_dup2_mod_peak_9294 (-29652), sc184_rep1_dup2_mod_peak_9295 (-5463)	10
A930004D18Rik	sc184_rep1_dup2_mod_peak_6804 (-10031), sc184_rep1_dup2_mod_peak_6803 (-7061), sc184_rep1_dup2_mod_peak_6802 (-3543), sc184_rep1_dup2_mod_peak_6801 (-2054), sc184_rep1_dup2_mod_peak_6800 (+5860), sc184_rep1_dup2_mod_peak_6799 (+6398), sc184_rep1_dup2_mod_peak_6798 (+8799), sc184_rep1_dup2_mod_peak_6797 (+10013), sc184_rep1_dup2_mod_peak_6796 (+11056)	9
BC024139	sc184_rep1_dup2_mod_peak_4424 (-71804), sc184_rep1_dup2_mod_peak_4423 (-71470), sc184_rep1_dup2_mod_peak_4422 (+20732), sc184_rep1_dup2_mod_peak_4421 (+21227), sc184_rep1_dup2_mod_peak_4420 (+21590), sc184_rep1_dup2_mod_peak_4419 (+21984), sc184_rep1_dup2_mod_peak_4418 (+22452), sc184_rep1_dup2_mod_peak_4417 (+22984), sc184_rep1_dup2_mod_peak_4416 (+23700)	9
C130026I21Rik	sc184_rep1_dup2_mod_peak_347 (-74910), sc184_rep1_dup2_mod_peak_346 (-74250), sc184_rep1_dup2_mod_peak_345 (-69582), sc184_rep1_dup2_mod_peak_344 (-12839), sc184_rep1_dup2_mod_peak_343 (+58056), sc184_rep1_dup2_mod_peak_342 (+71750), sc184_rep1_dup2_mod_peak_341 (+72845), sc184_rep1_dup2_mod_peak_340 (+85656), sc184_rep1_dup2_mod_peak_339 (+99384)	9
Foxp4	sc184_rep1_dup2_mod_peak_5617 (-50858), sc184_rep1_dup2_mod_peak_5616 (-49861), sc184_rep1_dup2_mod_peak_5615 (+116), sc184_rep1_dup2_mod_peak_5614 (+1289), sc184_rep1_dup2_mod_peak_5613 (+14762), sc184_rep1_dup2_mod_peak_5612 (+43663), sc184_rep1_dup2_mod_peak_5611 (+46029), sc184_rep1_dup2_mod_peak_5610 (+48702), sc184_rep1_dup2_mod_peak_5609 (+48979)	9
Gm10718	sc184_rep1_dup2_mod_peak_12731 (-3308), sc184_rep1_dup2_mod_peak_12732 (-3016), sc184_rep1_dup2_mod_peak_12733 (-2569), sc184_rep1_dup2_mod_peak_12734 (-1928), sc184_rep1_dup2_mod_peak_12735 (-1418), sc184_rep1_dup2_mod_peak_12736 (-1004), sc184_rep1_dup2_mod_peak_12737 (+39), sc184_rep1_dup2_mod_peak_12738 (+606), sc184_rep1_dup2_mod_peak_12739 (+968)	9
Gm10719	sc184_rep1_dup2_mod_peak_12725 (-4753), sc184_rep1_dup2_mod_peak_12726 (-4141), sc184_rep1_dup2_mod_peak_12727 (-3560), sc184_rep1_dup2_mod_peak_12728 (-3046), sc184_rep1_dup2_mod_peak_12729 (-2168), sc184_rep1_dup2_mod_peak_12730 (-1647), sc184_rep1_dup2_mod_peak_12731 (+84), sc184_rep1_dup2_mod_peak_12732 (+376), sc184_rep1_dup2_mod_peak_12733 (+823)	9
Gm10720	sc184_rep1_dup2_mod_peak_12719 (-4719), sc184_rep1_dup2_mod_peak_12720 (-3892), sc184_rep1_dup2_mod_peak_12721 (-2824), sc184_rep1_dup2_mod_peak_12722 (-2397), sc184_rep1_dup2_mod_peak_12723 (-1460), sc184_rep1_dup2_mod_peak_12724 (-816), sc184_rep1_dup2_mod_peak_12725 (-252), sc184_rep1_dup2_mod_peak_12726 (+360), sc184_rep1_dup2_mod_peak_12727 (+941)	9
Nrbp2	sc184_rep1_dup2_mod_peak_4422 (-15797), sc184_rep1_dup2_mod_peak_4421 (-15302), sc184_rep1_dup2_mod_peak_4420 (-14939), sc184_rep1_dup2_mod_peak_4419 (-14545), sc184_rep1_dup2_mod_peak_4418 (-14077), sc184_rep1_dup2_mod_peak_4417 (-13545), sc184_rep1_dup2_mod_peak_4416 (-12829), sc184_rep1_dup2_mod_peak_4415 (-1712), sc184_rep1_dup2_mod_peak_4414 (-244)	9
Rhou	sc184_rep1_dup2_mod_peak_12650 (-80547), sc184_rep1_dup2_mod_peak_12651 (-79142), sc184_rep1_dup2_mod_peak_12652 (-60503), sc184_rep1_dup2_mod_peak_12653 (-40238), sc184_rep1_dup2_mod_peak_12654 (-36999), sc184_rep1_dup2_mod_peak_12655 (-36491), sc184_rep1_dup2_mod_peak_12656 (-30199), sc184_rep1_dup2_mod_peak_12657 (-20477), sc184_rep1_dup2_mod_peak_12658 (+210)	9
Scyl1	sc184_rep1_dup2_mod_peak_6297 (-32647), sc184_rep1_dup2_mod_peak_6296 (-31252), sc184_rep1_dup2_mod_peak_6295 (-24866), sc184_rep1_dup2_mod_peak_6294 (-22793), sc184_rep1_dup2_mod_peak_6293 (+69), sc184_rep1_dup2_mod_peak_6292 (+14297), sc184_rep1_dup2_mod_peak_6291 (+20332), sc184_rep1_dup2_mod_peak_6290 (+25556), sc184_rep1_dup2_mod_peak_6289 (+29153)	9
Six1	sc184_rep1_dup2_mod_peak_2852 (+432), sc184_rep1_dup2_mod_peak_2851 (+744), sc184_rep1_dup2_mod_peak_2850 (+1340), sc184_rep1_dup2_mod_peak_2849 (+1590), sc184_rep1_dup2_mod_peak_2848 (+2454), sc184_rep1_dup2_mod_peak_2847 (+2804), sc184_rep1_dup2_mod_peak_2846 (+3670), sc184_rep1_dup2_mod_peak_2845 (+6927), sc184_rep1_dup2_mod_peak_2844 (+7735)	9
Slc16a14	sc184_rep1_dup2_mod_peak_329 (-95325), sc184_rep1_dup2_mod_peak_328 (-94371), sc184_rep1_dup2_mod_peak_327 (-74425), sc184_rep1_dup2_mod_peak_326 (-59592), sc184_rep1_dup2_mod_peak_325 (-56116), sc184_rep1_dup2_mod_peak_324 (-52607), sc184_rep1_dup2_mod_peak_323 (-29800), sc184_rep1_dup2_mod_peak_322 (-28749), sc184_rep1_dup2_mod_peak_321 (-27927)	9
Adgrl1	sc184_rep1_dup2_mod_peak_12335 (-24410), sc184_rep1_dup2_mod_peak_12336 (-895), sc184_rep1_dup2_mod_peak_12337 (-577), sc184_rep1_dup2_mod_peak_12338 (+528), sc184_rep1_dup2_mod_peak_12339 (+4990), sc184_rep1_dup2_mod_peak_12340 (+15092), sc184_rep1_dup2_mod_peak_12341 (+25322), sc184_rep1_dup2_mod_peak_12342 (+40641)	8
Cdk5r2	sc184_rep1_dup2_mod_peak_265 (-60301), sc184_rep1_dup2_mod_peak_266 (-51567), sc184_rep1_dup2_mod_peak_267 (-47752), sc184_rep1_dup2_mod_peak_268 (-47424), sc184_rep1_dup2_mod_peak_269 (+167), sc184_rep1_dup2_mod_peak_270 (+577), sc184_rep1_dup2_mod_peak_271 (+1334), sc184_rep1_dup2_mod_peak_272 (+27437)	8
Dlx2	sc184_rep1_dup2_mod_peak_7130 (+458), sc184_rep1_dup2_mod_peak_7129 (+2115), sc184_rep1_dup2_mod_peak_7128 (+2812), sc184_rep1_dup2_mod_peak_7127 (+3561), sc184_rep1_dup2_mod_peak_7126 (+5242), sc184_rep1_dup2_mod_peak_7125 (+15550), sc184_rep1_dup2_mod_peak_7124 (+17189), sc184_rep1_dup2_mod_peak_7123 (+17623)	8
Hoxd10	sc184_rep1_dup2_mod_peak_7150 (-113119), sc184_rep1_dup2_mod_peak_7151 (-36185), sc184_rep1_dup2_mod_peak_7152 (-23893), sc184_rep1_dup2_mod_peak_7153 (-23418), sc184_rep1_dup2_mod_peak_7154 (-16658), sc184_rep1_dup2_mod_peak_7155 (-9837), sc184_rep1_dup2_mod_peak_7156 (-9177), sc184_rep1_dup2_mod_peak_7157 (-3968)	8
Mn1	sc184_rep1_dup2_mod_peak_9930 (-3152), sc184_rep1_dup2_mod_peak_9931 (-229), sc184_rep1_dup2_mod_peak_9932 (+536), sc184_rep1_dup2_mod_peak_9933 (+1145), sc184_rep1_dup2_mod_peak_9934 (+1851), sc184_rep1_dup2_mod_peak_9935 (+2938), sc184_rep1_dup2_mod_peak_9936 (+4699), sc184_rep1_dup2_mod_peak_9937 (+32520)	8
Nr2f1	sc184_rep1_dup2_mod_peak_3568 (-3853), sc184_rep1_dup2_mod_peak_3567 (+932), sc184_rep1_dup2_mod_peak_3566 (+2636), sc184_rep1_dup2_mod_peak_3565 (+4617), sc184_rep1_dup2_mod_peak_3564 (+5264), sc184_rep1_dup2_mod_peak_3563 (+20268), sc184_rep1_dup2_mod_peak_3562 (+35899), sc184_rep1_dup2_mod_peak_3561 (+36397)	8
Pax2	sc184_rep1_dup2_mod_peak_6550 (-86153), sc184_rep1_dup2_mod_peak_6551 (-35700), sc184_rep1_dup2_mod_peak_6552 (-32051), sc184_rep1_dup2_mod_peak_6553 (-29753), sc184_rep1_dup2_mod_peak_6554 (-9308), sc184_rep1_dup2_mod_peak_6555 (+1144), sc184_rep1_dup2_mod_peak_6556 (+79620), sc184_rep1_dup2_mod_peak_6557 (+80329)	8
Pitx1	sc184_rep1_dup2_mod_peak_3472 (-42549), sc184_rep1_dup2_mod_peak_3471 (-120), sc184_rep1_dup2_mod_peak_3470 (+319), sc184_rep1_dup2_mod_peak_3469 (+647), sc184_rep1_dup2_mod_peak_3468 (+1156), sc184_rep1_dup2_mod_peak_3467 (+2760), sc184_rep1_dup2_mod_peak_3466 (+5211), sc184_rep1_dup2_mod_peak_3465 (+6232)	8
Ptprs	sc184_rep1_dup2_mod_peak_5664 (-11836), sc184_rep1_dup2_mod_peak_5663 (+15), sc184_rep1_dup2_mod_peak_5662 (+14712), sc184_rep1_dup2_mod_peak_5661 (+41999), sc184_rep1_dup2_mod_peak_5660 (+48473), sc184_rep1_dup2_mod_peak_5659 (+51093), sc184_rep1_dup2_mod_peak_5658 (+63872), sc184_rep1_dup2_mod_peak_5657 (+75355)	8
Sp110	sc184_rep1_dup2_mod_peak_356 (-2306), sc184_rep1_dup2_mod_peak_355 (-1951), sc184_rep1_dup2_mod_peak_354 (+23581), sc184_rep1_dup2_mod_peak_353 (+25067), sc184_rep1_dup2_mod_peak_352 (+45416), sc184_rep1_dup2_mod_peak_351 (+47003), sc184_rep1_dup2_mod_peak_350 (+48087), sc184_rep1_dup2_mod_peak_349 (+48999)	8
Ssbp3	sc184_rep1_dup2_mod_peak_8792 (-73274), sc184_rep1_dup2_mod_peak_8793 (-72256), sc184_rep1_dup2_mod_peak_8794 (-71857), sc184_rep1_dup2_mod_peak_8795 (-71136), sc184_rep1_dup2_mod_peak_8796 (-63443), sc184_rep1_dup2_mod_peak_8797 (+229), sc184_rep1_dup2_mod_peak_8798 (+39026), sc184_rep1_dup2_mod_peak_8799 (+69307)	8
Tcp10c	sc184_rep1_dup2_mod_peak_5252 (-32870), sc184_rep1_dup2_mod_peak_5253 (-26601), sc184_rep1_dup2_mod_peak_5254 (-24217), sc184_rep1_dup2_mod_peak_5255 (+38701), sc184_rep1_dup2_mod_peak_5256 (+39986), sc184_rep1_dup2_mod_peak_5257 (+44580), sc184_rep1_dup2_mod_peak_5258 (+51199), sc184_rep1_dup2_mod_peak_5259 (+93946)	8
Tex14	sc184_rep1_dup2_mod_peak_2126 (-787), sc184_rep1_dup2_mod_peak_2127 (+17846), sc184_rep1_dup2_mod_peak_2128 (+21781), sc184_rep1_dup2_mod_peak_2129 (+33933), sc184_rep1_dup2_mod_peak_2130 (+43689), sc184_rep1_dup2_mod_peak_2131 (+56793), sc184_rep1_dup2_mod_peak_2132 (+57275), sc184_rep1_dup2_mod_peak_2133 (+66427)	8
Wnt10a	sc184_rep1_dup2_mod_peak_261 (-14622), sc184_rep1_dup2_mod_peak_262 (-9401), sc184_rep1_dup2_mod_peak_263 (-2916), sc184_rep1_dup2_mod_peak_264 (+473), sc184_rep1_dup2_mod_peak_265 (+3117), sc184_rep1_dup2_mod_peak_266 (+11851), sc184_rep1_dup2_mod_peak_267 (+15666), sc184_rep1_dup2_mod_peak_268 (+15994)	8
Wnt7b	sc184_rep1_dup2_mod_peak_4566 (-93978), sc184_rep1_dup2_mod_peak_4565 (-93601), sc184_rep1_dup2_mod_peak_4564 (-92970), sc184_rep1_dup2_mod_peak_4563 (-68223), sc184_rep1_dup2_mod_peak_4562 (-47948), sc184_rep1_dup2_mod_peak_4561 (-3677), sc184_rep1_dup2_mod_peak_4560 (-2829), sc184_rep1_dup2_mod_peak_4559 (+1743)	8
Zfp36l1	sc184_rep1_dup2_mod_peak_2898 (-19589), sc184_rep1_dup2_mod_peak_2897 (-2985), sc184_rep1_dup2_mod_peak_2896 (-2448), sc184_rep1_dup2_mod_peak_2895 (+48), sc184_rep1_dup2_mod_peak_2894 (+549), sc184_rep1_dup2_mod_peak_2893 (+882), sc184_rep1_dup2_mod_peak_2892 (+1187), sc184_rep1_dup2_mod_peak_2891 (+2936)	8
Zfp981	sc184_rep1_dup2_mod_peak_9262 (-44531), sc184_rep1_dup2_mod_peak_9263 (-41107), sc184_rep1_dup2_mod_peak_9264 (-32636), sc184_rep1_dup2_mod_peak_9265 (-26893), sc184_rep1_dup2_mod_peak_9266 (-25304), sc184_rep1_dup2_mod_peak_9267 (-21159), sc184_rep1_dup2_mod_peak_9268 (-17882), sc184_rep1_dup2_mod_peak_9269 (+78280)	8
Zfp992	sc184_rep1_dup2_mod_peak_9261 (-11532), sc184_rep1_dup2_mod_peak_9262 (+8473), sc184_rep1_dup2_mod_peak_9263 (+11897), sc184_rep1_dup2_mod_peak_9264 (+20368), sc184_rep1_dup2_mod_peak_9265 (+26111), sc184_rep1_dup2_mod_peak_9266 (+27700), sc184_rep1_dup2_mod_peak_9267 (+31845), sc184_rep1_dup2_mod_peak_9268 (+35122)	8
Zfpm1	sc184_rep1_dup2_mod_peak_12617 (-51878), sc184_rep1_dup2_mod_peak_12618 (-12829), sc184_rep1_dup2_mod_peak_12619 (-12541), sc184_rep1_dup2_mod_peak_12620 (-889), sc184_rep1_dup2_mod_peak_12621 (-12), sc184_rep1_dup2_mod_peak_12622 (+460), sc184_rep1_dup2_mod_peak_12623 (+2964), sc184_rep1_dup2_mod_peak_12624 (+9604)	8
1700001O22Rik	sc184_rep1_dup2_mod_peak_6947 (+317), sc184_rep1_dup2_mod_peak_6946 (+7086), sc184_rep1_dup2_mod_peak_6945 (+16860), sc184_rep1_dup2_mod_peak_6944 (+79507), sc184_rep1_dup2_mod_peak_6943 (+89630), sc184_rep1_dup2_mod_peak_6942 (+93520), sc184_rep1_dup2_mod_peak_6941 (+94030)	7
4930467E23Rik	sc184_rep1_dup2_mod_peak_11950 (-30707), sc184_rep1_dup2_mod_peak_11951 (-26029), sc184_rep1_dup2_mod_peak_11952 (-19132), sc184_rep1_dup2_mod_peak_11953 (-16978), sc184_rep1_dup2_mod_peak_11954 (+341), sc184_rep1_dup2_mod_peak_11955 (+2070), sc184_rep1_dup2_mod_peak_11956 (+55306)	7
AW822073	sc184_rep1_dup2_mod_peak_1015 (-6519), sc184_rep1_dup2_mod_peak_1014 (-3246), sc184_rep1_dup2_mod_peak_1013 (-447), sc184_rep1_dup2_mod_peak_1012 (-57), sc184_rep1_dup2_mod_peak_1011 (+380), sc184_rep1_dup2_mod_peak_1010 (+881), sc184_rep1_dup2_mod_peak_1009 (+1633)	7
Adgrb1	sc184_rep1_dup2_mod_peak_4387 (+411), sc184_rep1_dup2_mod_peak_4388 (+1326), sc184_rep1_dup2_mod_peak_4389 (+3391), sc184_rep1_dup2_mod_peak_4390 (+23771), sc184_rep1_dup2_mod_peak_4391 (+47401), sc184_rep1_dup2_mod_peak_4392 (+47806), sc184_rep1_dup2_mod_peak_4393 (+72742)	7
Ahdc1	sc184_rep1_dup2_mod_peak_9063 (+858), sc184_rep1_dup2_mod_peak_9064 (+1508), sc184_rep1_dup2_mod_peak_9065 (+1821), sc184_rep1_dup2_mod_peak_9066 (+4193), sc184_rep1_dup2_mod_peak_9067 (+27696), sc184_rep1_dup2_mod_peak_9068 (+31546), sc184_rep1_dup2_mod_peak_9069 (+73785)	7
Anp32a	sc184_rep1_dup2_mod_peak_13039 (-208), sc184_rep1_dup2_mod_peak_13040 (+37), sc184_rep1_dup2_mod_peak_13041 (+1800), sc184_rep1_dup2_mod_peak_13042 (+2390), sc184_rep1_dup2_mod_peak_13043 (+2730), sc184_rep1_dup2_mod_peak_13044 (+3070), sc184_rep1_dup2_mod_peak_13045 (+32630)	7
BC107364	sc184_rep1_dup2_mod_peak_8131 (-36452), sc184_rep1_dup2_mod_peak_8130 (-34357), sc184_rep1_dup2_mod_peak_8129 (-5987), sc184_rep1_dup2_mod_peak_8128 (-21), sc184_rep1_dup2_mod_peak_8127 (+987), sc184_rep1_dup2_mod_peak_8126 (+1750), sc184_rep1_dup2_mod_peak_8125 (+37664)	7
Bcl11a	sc184_rep1_dup2_mod_peak_1648 (-1170), sc184_rep1_dup2_mod_peak_1649 (+240), sc184_rep1_dup2_mod_peak_1650 (+1008), sc184_rep1_dup2_mod_peak_1651 (+1420), sc184_rep1_dup2_mod_peak_1652 (+3507), sc184_rep1_dup2_mod_peak_1653 (+3909), sc184_rep1_dup2_mod_peak_1654 (+85871)	7
Cacnb4	sc184_rep1_dup2_mod_peak_7064 (-22106), sc184_rep1_dup2_mod_peak_7063 (-21338), sc184_rep1_dup2_mod_peak_7062 (-20561), sc184_rep1_dup2_mod_peak_7061 (-19704), sc184_rep1_dup2_mod_peak_7060 (+591), sc184_rep1_dup2_mod_peak_7059 (+976), sc184_rep1_dup2_mod_peak_7058 (+91180)	7
Cstad	sc184_rep1_dup2_mod_peak_6934 (-60426), sc184_rep1_dup2_mod_peak_6935 (-49700), sc184_rep1_dup2_mod_peak_6936 (+10127), sc184_rep1_dup2_mod_peak_6937 (+10552), sc184_rep1_dup2_mod_peak_6938 (+10854), sc184_rep1_dup2_mod_peak_6939 (+63453), sc184_rep1_dup2_mod_peak_6940 (+92399)	7
Eapp	sc184_rep1_dup2_mod_peak_2769 (-67458), sc184_rep1_dup2_mod_peak_2768 (-42578), sc184_rep1_dup2_mod_peak_2767 (-38695), sc184_rep1_dup2_mod_peak_2766 (-33835), sc184_rep1_dup2_mod_peak_2765 (-23362), sc184_rep1_dup2_mod_peak_2764 (-14571), sc184_rep1_dup2_mod_peak_2763 (+217)	7
Foxo6	sc184_rep1_dup2_mod_peak_8914 (-474), sc184_rep1_dup2_mod_peak_8913 (-31), sc184_rep1_dup2_mod_peak_8912 (+4561), sc184_rep1_dup2_mod_peak_8911 (+18802), sc184_rep1_dup2_mod_peak_8910 (+38294), sc184_rep1_dup2_mod_peak_8909 (+44440), sc184_rep1_dup2_mod_peak_8908 (+98279)	7
Gm10715	sc184_rep1_dup2_mod_peak_12750 (-4919), sc184_rep1_dup2_mod_peak_12751 (-4554), sc184_rep1_dup2_mod_peak_12752 (-3301), sc184_rep1_dup2_mod_peak_12753 (-2056), sc184_rep1_dup2_mod_peak_12754 (-1097), sc184_rep1_dup2_mod_peak_12755 (+824), sc184_rep1_dup2_mod_peak_12756 (+1077)	7
Gmppa	sc184_rep1_dup2_mod_peak_284 (-53750), sc184_rep1_dup2_mod_peak_285 (-47821), sc184_rep1_dup2_mod_peak_286 (-47413), sc184_rep1_dup2_mod_peak_287 (-42118), sc184_rep1_dup2_mod_peak_288 (-13661), sc184_rep1_dup2_mod_peak_289 (-13013), sc184_rep1_dup2_mod_peak_290 (+7597)	7
Gse1	sc184_rep1_dup2_mod_peak_12581 (-71505), sc184_rep1_dup2_mod_peak_12582 (-669), sc184_rep1_dup2_mod_peak_12583 (+966), sc184_rep1_dup2_mod_peak_12584 (+47655), sc184_rep1_dup2_mod_peak_12585 (+49023), sc184_rep1_dup2_mod_peak_12586 (+83679), sc184_rep1_dup2_mod_peak_12587 (+86324)	7
Hoxd11	sc184_rep1_dup2_mod_peak_7150 (-103518), sc184_rep1_dup2_mod_peak_7151 (-26584), sc184_rep1_dup2_mod_peak_7152 (-14292), sc184_rep1_dup2_mod_peak_7153 (-13817), sc184_rep1_dup2_mod_peak_7154 (-7057), sc184_rep1_dup2_mod_peak_7155 (-236), sc184_rep1_dup2_mod_peak_7156 (+424)	7
Ier5l	sc184_rep1_dup2_mod_peak_6935 (-71121), sc184_rep1_dup2_mod_peak_6934 (-60395), sc184_rep1_dup2_mod_peak_6933 (+78), sc184_rep1_dup2_mod_peak_6932 (+589), sc184_rep1_dup2_mod_peak_6931 (+1444), sc184_rep1_dup2_mod_peak_6930 (+1735), sc184_rep1_dup2_mod_peak_6929 (+2103)	7
Isl2	sc184_rep1_dup2_mod_peak_12976 (-38), sc184_rep1_dup2_mod_peak_12977 (+1269), sc184_rep1_dup2_mod_peak_12978 (+1611), sc184_rep1_dup2_mod_peak_12979 (+3099), sc184_rep1_dup2_mod_peak_12980 (+3920), sc184_rep1_dup2_mod_peak_12981 (+5063), sc184_rep1_dup2_mod_peak_12982 (+5741)	7
Lbx1	sc184_rep1_dup2_mod_peak_6570 (-57986), sc184_rep1_dup2_mod_peak_6569 (-866), sc184_rep1_dup2_mod_peak_6568 (+326), sc184_rep1_dup2_mod_peak_6567 (+860), sc184_rep1_dup2_mod_peak_6566 (+2028), sc184_rep1_dup2_mod_peak_6565 (+4753), sc184_rep1_dup2_mod_peak_6564 (+81687)	7
Midn	sc184_rep1_dup2_mod_peak_1166 (-2324), sc184_rep1_dup2_mod_peak_1167 (+32), sc184_rep1_dup2_mod_peak_1168 (+560), sc184_rep1_dup2_mod_peak_1169 (+1161), sc184_rep1_dup2_mod_peak_1170 (+1957), sc184_rep1_dup2_mod_peak_1171 (+2646), sc184_rep1_dup2_mod_peak_1172 (+10330)	7
Nr2f2	sc184_rep1_dup2_mod_peak_11448 (-1375), sc184_rep1_dup2_mod_peak_11447 (-588), sc184_rep1_dup2_mod_peak_11446 (+331), sc184_rep1_dup2_mod_peak_11445 (+1781), sc184_rep1_dup2_mod_peak_11444 (+9167), sc184_rep1_dup2_mod_peak_11443 (+14456), sc184_rep1_dup2_mod_peak_11442 (+22812)	7
Pafah1b3	sc184_rep1_dup2_mod_peak_11128 (+291), sc184_rep1_dup2_mod_peak_11127 (+665), sc184_rep1_dup2_mod_peak_11126 (+8716), sc184_rep1_dup2_mod_peak_11125 (+15563), sc184_rep1_dup2_mod_peak_11124 (+18850), sc184_rep1_dup2_mod_peak_11123 (+19425), sc184_rep1_dup2_mod_peak_11122 (+24827)	7
Ptch1	sc184_rep1_dup2_mod_peak_3515 (-7726), sc184_rep1_dup2_mod_peak_3514 (-7146), sc184_rep1_dup2_mod_peak_3513 (-2365), sc184_rep1_dup2_mod_peak_3512 (+308), sc184_rep1_dup2_mod_peak_3511 (+1795), sc184_rep1_dup2_mod_peak_3510 (+2335), sc184_rep1_dup2_mod_peak_3509 (+2618)	7
Shank1	sc184_rep1_dup2_mod_peak_11270 (+331), sc184_rep1_dup2_mod_peak_11271 (+25692), sc184_rep1_dup2_mod_peak_11272 (+41938), sc184_rep1_dup2_mod_peak_11273 (+42296), sc184_rep1_dup2_mod_peak_11274 (+47121), sc184_rep1_dup2_mod_peak_11275 (+49163), sc184_rep1_dup2_mod_peak_11276 (+49936)	7
Six2	sc184_rep1_dup2_mod_peak_5806 (-942), sc184_rep1_dup2_mod_peak_5805 (-2), sc184_rep1_dup2_mod_peak_5804 (+603), sc184_rep1_dup2_mod_peak_5803 (+2276), sc184_rep1_dup2_mod_peak_5802 (+3027), sc184_rep1_dup2_mod_peak_5801 (+7954), sc184_rep1_dup2_mod_peak_5800 (+64556)	7
Six3	sc184_rep1_dup2_mod_peak_5797 (-12119), sc184_rep1_dup2_mod_peak_5798 (-11751), sc184_rep1_dup2_mod_peak_5799 (-2719), sc184_rep1_dup2_mod_peak_5800 (+2884), sc184_rep1_dup2_mod_peak_5801 (+59486), sc184_rep1_dup2_mod_peak_5802 (+64413), sc184_rep1_dup2_mod_peak_5803 (+65164)	7
Snx6	sc184_rep1_dup2_mod_peak_2770 (+33), sc184_rep1_dup2_mod_peak_2769 (+32364), sc184_rep1_dup2_mod_peak_2768 (+57244), sc184_rep1_dup2_mod_peak_2767 (+61127), sc184_rep1_dup2_mod_peak_2766 (+65987), sc184_rep1_dup2_mod_peak_2765 (+76460), sc184_rep1_dup2_mod_peak_2764 (+85251)	7
Socs7	sc184_rep1_dup2_mod_peak_2223 (-20), sc184_rep1_dup2_mod_peak_2224 (+374), sc184_rep1_dup2_mod_peak_2225 (+646), sc184_rep1_dup2_mod_peak_2226 (+18372), sc184_rep1_dup2_mod_peak_2227 (+41873), sc184_rep1_dup2_mod_peak_2228 (+53202), sc184_rep1_dup2_mod_peak_2229 (+77793)	7
Sp100	sc184_rep1_dup2_mod_peak_357 (-45576), sc184_rep1_dup2_mod_peak_358 (-28637), sc184_rep1_dup2_mod_peak_359 (-11814), sc184_rep1_dup2_mod_peak_360 (-1627), sc184_rep1_dup2_mod_peak_361 (-572), sc184_rep1_dup2_mod_peak_362 (+2329), sc184_rep1_dup2_mod_peak_363 (+75962)	7
Speg	sc184_rep1_dup2_mod_peak_283 (+158), sc184_rep1_dup2_mod_peak_284 (+6896), sc184_rep1_dup2_mod_peak_285 (+12825), sc184_rep1_dup2_mod_peak_286 (+13233), sc184_rep1_dup2_mod_peak_287 (+18528), sc184_rep1_dup2_mod_peak_288 (+46985), sc184_rep1_dup2_mod_peak_289 (+47633)	7
Vegfa	sc184_rep1_dup2_mod_peak_5566 (-73219), sc184_rep1_dup2_mod_peak_5565 (-54404), sc184_rep1_dup2_mod_peak_5564 (-113), sc184_rep1_dup2_mod_peak_5563 (+573), sc184_rep1_dup2_mod_peak_5562 (+880), sc184_rep1_dup2_mod_peak_5561 (+1219), sc184_rep1_dup2_mod_peak_5560 (+1585)	7
1700008O03Rik	sc184_rep1_dup2_mod_peak_11276 (+14841), sc184_rep1_dup2_mod_peak_11275 (+15614), sc184_rep1_dup2_mod_peak_11274 (+17656), sc184_rep1_dup2_mod_peak_11273 (+22481), sc184_rep1_dup2_mod_peak_11272 (+22839), sc184_rep1_dup2_mod_peak_11271 (+39085)	6
1700067K01Rik	sc184_rep1_dup2_mod_peak_12346 (-4349), sc184_rep1_dup2_mod_peak_12347 (-3929), sc184_rep1_dup2_mod_peak_12348 (-3578), sc184_rep1_dup2_mod_peak_12349 (-3280), sc184_rep1_dup2_mod_peak_12350 (-185), sc184_rep1_dup2_mod_peak_12351 (+2920)	6
2810428I15Rik	sc184_rep1_dup2_mod_peak_12239 (-3833), sc184_rep1_dup2_mod_peak_12238 (-3509), sc184_rep1_dup2_mod_peak_12237 (-2636), sc184_rep1_dup2_mod_peak_12236 (-1634), sc184_rep1_dup2_mod_peak_12235 (+250), sc184_rep1_dup2_mod_peak_12234 (+3439)	6
Adgrl2	sc184_rep1_dup2_mod_peak_8362 (-35821), sc184_rep1_dup2_mod_peak_8361 (-35365), sc184_rep1_dup2_mod_peak_8360 (-35088), sc184_rep1_dup2_mod_peak_8359 (-34415), sc184_rep1_dup2_mod_peak_8358 (-34074), sc184_rep1_dup2_mod_peak_8357 (-33316)	6
Ak4	sc184_rep1_dup2_mod_peak_8768 (-62926), sc184_rep1_dup2_mod_peak_8769 (-62361), sc184_rep1_dup2_mod_peak_8770 (-13), sc184_rep1_dup2_mod_peak_8771 (+794), sc184_rep1_dup2_mod_peak_8772 (+1179), sc184_rep1_dup2_mod_peak_8773 (+77291)	6
Bcor	sc184_rep1_dup2_mod_peak_13595 (-52927), sc184_rep1_dup2_mod_peak_13594 (-48217), sc184_rep1_dup2_mod_peak_13593 (-10672), sc184_rep1_dup2_mod_peak_13592 (-6947), sc184_rep1_dup2_mod_peak_13591 (+300), sc184_rep1_dup2_mod_peak_13590 (+81440)	6
Cbx4	sc184_rep1_dup2_mod_peak_2521 (-4810), sc184_rep1_dup2_mod_peak_2520 (+133), sc184_rep1_dup2_mod_peak_2519 (+6722), sc184_rep1_dup2_mod_peak_2518 (+29353), sc184_rep1_dup2_mod_peak_2517 (+29636), sc184_rep1_dup2_mod_peak_2516 (+31751)	6
Cbx8	sc184_rep1_dup2_mod_peak_2519 (-38530), sc184_rep1_dup2_mod_peak_2518 (-15899), sc184_rep1_dup2_mod_peak_2517 (-15616), sc184_rep1_dup2_mod_peak_2516 (-13501), sc184_rep1_dup2_mod_peak_2515 (-2105), sc184_rep1_dup2_mod_peak_2514 (-315)	6
Cdkn1c	sc184_rep1_dup2_mod_peak_11868 (-4065), sc184_rep1_dup2_mod_peak_11867 (-196), sc184_rep1_dup2_mod_peak_11866 (+721), sc184_rep1_dup2_mod_peak_11865 (+1561), sc184_rep1_dup2_mod_peak_11864 (+15490), sc184_rep1_dup2_mod_peak_11863 (+22624)	6
Colgalt1	sc184_rep1_dup2_mod_peak_12281 (-8619), sc184_rep1_dup2_mod_peak_12282 (+309), sc184_rep1_dup2_mod_peak_12283 (+18281), sc184_rep1_dup2_mod_peak_12284 (+18601), sc184_rep1_dup2_mod_peak_12285 (+19091), sc184_rep1_dup2_mod_peak_12286 (+33570)	6
Crocc	sc184_rep1_dup2_mod_peak_9208 (-7202), sc184_rep1_dup2_mod_peak_9207 (-6739), sc184_rep1_dup2_mod_peak_9206 (+28461), sc184_rep1_dup2_mod_peak_9205 (+31446), sc184_rep1_dup2_mod_peak_9204 (+31965), sc184_rep1_dup2_mod_peak_9203 (+38122)	6
Dlx4	sc184_rep1_dup2_mod_peak_2181 (-77946), sc184_rep1_dup2_mod_peak_2180 (-68064), sc184_rep1_dup2_mod_peak_2179 (-64556), sc184_rep1_dup2_mod_peak_2178 (-56062), sc184_rep1_dup2_mod_peak_2177 (+4362), sc184_rep1_dup2_mod_peak_2176 (+24502)	6
Dsg2	sc184_rep1_dup2_mod_peak_5906 (+60132), sc184_rep1_dup2_mod_peak_5907 (+64353), sc184_rep1_dup2_mod_peak_5908 (+65516), sc184_rep1_dup2_mod_peak_5909 (+65957), sc184_rep1_dup2_mod_peak_5910 (+66333), sc184_rep1_dup2_mod_peak_5911 (+69294)	6
Ehmt2	sc184_rep1_dup2_mod_peak_5483 (-4665), sc184_rep1_dup2_mod_peak_5484 (-4182), sc184_rep1_dup2_mod_peak_5485 (-925), sc184_rep1_dup2_mod_peak_5486 (-139), sc184_rep1_dup2_mod_peak_5487 (+7814), sc184_rep1_dup2_mod_peak_5488 (+9002)	6
Fam222a	sc184_rep1_dup2_mod_peak_9970 (-541), sc184_rep1_dup2_mod_peak_9971 (-126), sc184_rep1_dup2_mod_peak_9972 (+13608), sc184_rep1_dup2_mod_peak_9973 (+25406), sc184_rep1_dup2_mod_peak_9974 (+39717), sc184_rep1_dup2_mod_peak_9975 (+71593)	6
Foxd2	sc184_rep1_dup2_mod_peak_8848 (-512), sc184_rep1_dup2_mod_peak_8847 (+453), sc184_rep1_dup2_mod_peak_8846 (+1426), sc184_rep1_dup2_mod_peak_8845 (+2427), sc184_rep1_dup2_mod_peak_8844 (+65384), sc184_rep1_dup2_mod_peak_8843 (+72748)	6
Gjd3	sc184_rep1_dup2_mod_peak_2277 (+525), sc184_rep1_dup2_mod_peak_2276 (+19241), sc184_rep1_dup2_mod_peak_2275 (+22340), sc184_rep1_dup2_mod_peak_2274 (+31306), sc184_rep1_dup2_mod_peak_2273 (+40821), sc184_rep1_dup2_mod_peak_2272 (+43872)	6
Gm11444	sc184_rep1_dup2_mod_peak_2113 (+6822), sc184_rep1_dup2_mod_peak_2112 (+8312), sc184_rep1_dup2_mod_peak_2111 (+9574), sc184_rep1_dup2_mod_peak_2110 (+10103), sc184_rep1_dup2_mod_peak_2109 (+12207), sc184_rep1_dup2_mod_peak_2108 (+14153)	6
Gm12830	sc184_rep1_dup2_mod_peak_8841 (-36711), sc184_rep1_dup2_mod_peak_8842 (+281), sc184_rep1_dup2_mod_peak_8843 (+14403), sc184_rep1_dup2_mod_peak_8844 (+21767), sc184_rep1_dup2_mod_peak_8845 (+84724), sc184_rep1_dup2_mod_peak_8846 (+85725)	6
Gpbp1	sc184_rep1_dup2_mod_peak_3696 (-10757), sc184_rep1_dup2_mod_peak_3695 (-381), sc184_rep1_dup2_mod_peak_3694 (+41), sc184_rep1_dup2_mod_peak_3693 (+392), sc184_rep1_dup2_mod_peak_3692 (+769), sc184_rep1_dup2_mod_peak_3691 (+1099)	6
Hes1	sc184_rep1_dup2_mod_peak_4956 (-56386), sc184_rep1_dup2_mod_peak_4957 (-1132), sc184_rep1_dup2_mod_peak_4958 (-174), sc184_rep1_dup2_mod_peak_4959 (+1711), sc184_rep1_dup2_mod_peak_4960 (+4436), sc184_rep1_dup2_mod_peak_4961 (+5094)	6
Hist1h3h	sc184_rep1_dup2_mod_peak_3217 (-1818), sc184_rep1_dup2_mod_peak_3218 (-1037), sc184_rep1_dup2_mod_peak_3219 (-601), sc184_rep1_dup2_mod_peak_3220 (+115), sc184_rep1_dup2_mod_peak_3221 (+3991), sc184_rep1_dup2_mod_peak_3222 (+4676)	6
Igdcc3	sc184_rep1_dup2_mod_peak_13079 (-38674), sc184_rep1_dup2_mod_peak_13080 (-17277), sc184_rep1_dup2_mod_peak_13081 (-134), sc184_rep1_dup2_mod_peak_13082 (+226), sc184_rep1_dup2_mod_peak_13083 (+796), sc184_rep1_dup2_mod_peak_13084 (+21898)	6
Irf2bp2	sc184_rep1_dup2_mod_peak_12698 (-77967), sc184_rep1_dup2_mod_peak_12697 (-711), sc184_rep1_dup2_mod_peak_12696 (+49), sc184_rep1_dup2_mod_peak_12695 (+790), sc184_rep1_dup2_mod_peak_12694 (+1344), sc184_rep1_dup2_mod_peak_12693 (+9812)	6
Kctd15	sc184_rep1_dup2_mod_peak_11231 (+502), sc184_rep1_dup2_mod_peak_11230 (+1253), sc184_rep1_dup2_mod_peak_11229 (+2279), sc184_rep1_dup2_mod_peak_11228 (+2752), sc184_rep1_dup2_mod_peak_11227 (+25024), sc184_rep1_dup2_mod_peak_11226 (+80376)	6
Kif26a	sc184_rep1_dup2_mod_peak_3100 (-15465), sc184_rep1_dup2_mod_peak_3101 (-2152), sc184_rep1_dup2_mod_peak_3102 (+234), sc184_rep1_dup2_mod_peak_3103 (+4187), sc184_rep1_dup2_mod_peak_3104 (+38249), sc184_rep1_dup2_mod_peak_3105 (+84160)	6
Mef2d	sc184_rep1_dup2_mod_peak_8022 (-377), sc184_rep1_dup2_mod_peak_8023 (+37), sc184_rep1_dup2_mod_peak_8024 (+7944), sc184_rep1_dup2_mod_peak_8025 (+58494), sc184_rep1_dup2_mod_peak_8026 (+73075), sc184_rep1_dup2_mod_peak_8027 (+79144)	6
Mex3a	sc184_rep1_dup2_mod_peak_8031 (-1717), sc184_rep1_dup2_mod_peak_8032 (-881), sc184_rep1_dup2_mod_peak_8033 (-491), sc184_rep1_dup2_mod_peak_8034 (+343), sc184_rep1_dup2_mod_peak_8035 (+905), sc184_rep1_dup2_mod_peak_8036 (+4539)	6
Mfap2	sc184_rep1_dup2_mod_peak_9201 (-11425), sc184_rep1_dup2_mod_peak_9202 (+13), sc184_rep1_dup2_mod_peak_9203 (+4956), sc184_rep1_dup2_mod_peak_9204 (+11113), sc184_rep1_dup2_mod_peak_9205 (+11632), sc184_rep1_dup2_mod_peak_9206 (+14617)	6
Pik3r1	sc184_rep1_dup2_mod_peak_3666 (-33571), sc184_rep1_dup2_mod_peak_3665 (-225), sc184_rep1_dup2_mod_peak_3664 (+241), sc184_rep1_dup2_mod_peak_3663 (+493), sc184_rep1_dup2_mod_peak_3662 (+832), sc184_rep1_dup2_mod_peak_3661 (+73599)	6
Ppara	sc184_rep1_dup2_mod_peak_4563 (-89483), sc184_rep1_dup2_mod_peak_4564 (-64736), sc184_rep1_dup2_mod_peak_4565 (-64105), sc184_rep1_dup2_mod_peak_4566 (-63728), sc184_rep1_dup2_mod_peak_4567 (-531), sc184_rep1_dup2_mod_peak_4568 (-136)	6
Prdm16	sc184_rep1_dup2_mod_peak_9404 (-895), sc184_rep1_dup2_mod_peak_9403 (-422), sc184_rep1_dup2_mod_peak_9402 (+850), sc184_rep1_dup2_mod_peak_9401 (+1683), sc184_rep1_dup2_mod_peak_9400 (+3509), sc184_rep1_dup2_mod_peak_9399 (+95747)	6
Ptma	sc184_rep1_dup2_mod_peak_372 (-92021), sc184_rep1_dup2_mod_peak_373 (-84448), sc184_rep1_dup2_mod_peak_374 (-84182), sc184_rep1_dup2_mod_peak_375 (-39110), sc184_rep1_dup2_mod_peak_376 (+25), sc184_rep1_dup2_mod_peak_377 (+1631)	6
Ptpa	sc184_rep1_dup2_mod_peak_6926 (-2263), sc184_rep1_dup2_mod_peak_6927 (-1556), sc184_rep1_dup2_mod_peak_6928 (-491), sc184_rep1_dup2_mod_peak_6929 (+56077), sc184_rep1_dup2_mod_peak_6930 (+56445), sc184_rep1_dup2_mod_peak_6931 (+56736)	6
Rara	sc184_rep1_dup2_mod_peak_2271 (+137), sc184_rep1_dup2_mod_peak_2272 (+1426), sc184_rep1_dup2_mod_peak_2273 (+4477), sc184_rep1_dup2_mod_peak_2274 (+13992), sc184_rep1_dup2_mod_peak_2275 (+22958), sc184_rep1_dup2_mod_peak_2276 (+26057)	6
Scarf2	sc184_rep1_dup2_mod_peak_4865 (+171), sc184_rep1_dup2_mod_peak_4866 (+1303), sc184_rep1_dup2_mod_peak_4867 (+5892), sc184_rep1_dup2_mod_peak_4868 (+9979), sc184_rep1_dup2_mod_peak_4869 (+18528), sc184_rep1_dup2_mod_peak_4870 (+36684)	6
Ski	sc184_rep1_dup2_mod_peak_9417 (-871), sc184_rep1_dup2_mod_peak_9416 (-465), sc184_rep1_dup2_mod_peak_9415 (-22), sc184_rep1_dup2_mod_peak_9414 (+14893), sc184_rep1_dup2_mod_peak_9413 (+65882), sc184_rep1_dup2_mod_peak_9412 (+71767)	6
Slc38a10	sc184_rep1_dup2_mod_peak_2545 (-38549), sc184_rep1_dup2_mod_peak_2544 (-37610), sc184_rep1_dup2_mod_peak_2543 (-36635), sc184_rep1_dup2_mod_peak_2542 (-35397), sc184_rep1_dup2_mod_peak_2541 (-34433), sc184_rep1_dup2_mod_peak_2540 (+124)	6
Trim71	sc184_rep1_dup2_mod_peak_13387 (-185), sc184_rep1_dup2_mod_peak_13386 (+191), sc184_rep1_dup2_mod_peak_13385 (+881), sc184_rep1_dup2_mod_peak_13384 (+1419), sc184_rep1_dup2_mod_peak_13383 (+1756), sc184_rep1_dup2_mod_peak_13382 (+2658)	6
Ttr	sc184_rep1_dup2_mod_peak_5906 (-47044), sc184_rep1_dup2_mod_peak_5907 (-42823), sc184_rep1_dup2_mod_peak_5908 (-41660), sc184_rep1_dup2_mod_peak_5909 (-41219), sc184_rep1_dup2_mod_peak_5910 (-40843), sc184_rep1_dup2_mod_peak_5911 (-37882)	6
Unc13a	sc184_rep1_dup2_mod_peak_12288 (-4648), sc184_rep1_dup2_mod_peak_12287 (+124), sc184_rep1_dup2_mod_peak_12286 (+27189), sc184_rep1_dup2_mod_peak_12285 (+41668), sc184_rep1_dup2_mod_peak_12284 (+42158), sc184_rep1_dup2_mod_peak_12283 (+42478)	6
Vmn1r3	sc184_rep1_dup2_mod_peak_8411 (-73424), sc184_rep1_dup2_mod_peak_8410 (-67897), sc184_rep1_dup2_mod_peak_8409 (-41366), sc184_rep1_dup2_mod_peak_8408 (+4057), sc184_rep1_dup2_mod_peak_8407 (+5913), sc184_rep1_dup2_mod_peak_8406 (+8399)	6
Zfp423	sc184_rep1_dup2_mod_peak_12403 (-7551), sc184_rep1_dup2_mod_peak_12402 (-2669), sc184_rep1_dup2_mod_peak_12401 (-1931), sc184_rep1_dup2_mod_peak_12400 (-647), sc184_rep1_dup2_mod_peak_12399 (+591), sc184_rep1_dup2_mod_peak_12398 (+15828)	6
Zfp980	sc184_rep1_dup2_mod_peak_9243 (-38760), sc184_rep1_dup2_mod_peak_9244 (-29555), sc184_rep1_dup2_mod_peak_9245 (+9781), sc184_rep1_dup2_mod_peak_9246 (+50309), sc184_rep1_dup2_mod_peak_9247 (+74647), sc184_rep1_dup2_mod_peak_9248 (+96923)	6
Zmiz1	sc184_rep1_dup2_mod_peak_3809 (-80823), sc184_rep1_dup2_mod_peak_3810 (-1542), sc184_rep1_dup2_mod_peak_3811 (-767), sc184_rep1_dup2_mod_peak_3812 (-101), sc184_rep1_dup2_mod_peak_3813 (+564), sc184_rep1_dup2_mod_peak_3814 (+1236)	6
2900026A02Rik	sc184_rep1_dup2_mod_peak_9951 (-83151), sc184_rep1_dup2_mod_peak_9950 (-82838), sc184_rep1_dup2_mod_peak_9949 (-801), sc184_rep1_dup2_mod_peak_9948 (+23106), sc184_rep1_dup2_mod_peak_9947 (+47873)	5
4930404H24Rik	sc184_rep1_dup2_mod_peak_7522 (-48751), sc184_rep1_dup2_mod_peak_7523 (-116), sc184_rep1_dup2_mod_peak_7524 (+27452), sc184_rep1_dup2_mod_peak_7525 (+35332), sc184_rep1_dup2_mod_peak_7526 (+35835)	5
A530084C06Rik	sc184_rep1_dup2_mod_peak_3296 (-59358), sc184_rep1_dup2_mod_peak_3295 (-598), sc184_rep1_dup2_mod_peak_3294 (-139), sc184_rep1_dup2_mod_peak_3293 (+225), sc184_rep1_dup2_mod_peak_3292 (+1128)	5
Acot11	sc184_rep1_dup2_mod_peak_8796 (-43029), sc184_rep1_dup2_mod_peak_8795 (-35336), sc184_rep1_dup2_mod_peak_8794 (-34615), sc184_rep1_dup2_mod_peak_8793 (-34216), sc184_rep1_dup2_mod_peak_8792 (-33198)	5
Actg1	sc184_rep1_dup2_mod_peak_2557 (-1846), sc184_rep1_dup2_mod_peak_2556 (+132), sc184_rep1_dup2_mod_peak_2555 (+32295), sc184_rep1_dup2_mod_peak_2554 (+43519), sc184_rep1_dup2_mod_peak_2553 (+64129)	5
Agap3	sc184_rep1_dup2_mod_peak_9525 (-4427), sc184_rep1_dup2_mod_peak_9526 (-4), sc184_rep1_dup2_mod_peak_9527 (+22289), sc184_rep1_dup2_mod_peak_9528 (+28284), sc184_rep1_dup2_mod_peak_9529 (+30838)	5
Ajuba	sc184_rep1_dup2_mod_peak_3946 (-6876), sc184_rep1_dup2_mod_peak_3945 (+141), sc184_rep1_dup2_mod_peak_3944 (+731), sc184_rep1_dup2_mod_peak_3943 (+1057), sc184_rep1_dup2_mod_peak_3942 (+1864)	5
Ank1	sc184_rep1_dup2_mod_peak_12035 (-42126), sc184_rep1_dup2_mod_peak_12036 (-36291), sc184_rep1_dup2_mod_peak_12037 (+237), sc184_rep1_dup2_mod_peak_12038 (+83616), sc184_rep1_dup2_mod_peak_12039 (+83958)	5
Aplp2	sc184_rep1_dup2_mod_peak_12853 (-69352), sc184_rep1_dup2_mod_peak_12852 (-68241), sc184_rep1_dup2_mod_peak_12851 (-600), sc184_rep1_dup2_mod_peak_12850 (-306), sc184_rep1_dup2_mod_peak_12849 (+252)	5
Arid2	sc184_rep1_dup2_mod_peak_4641 (-2511), sc184_rep1_dup2_mod_peak_4642 (-2001), sc184_rep1_dup2_mod_peak_4643 (-989), sc184_rep1_dup2_mod_peak_4644 (-292), sc184_rep1_dup2_mod_peak_4645 (+606)	5
Bcl9l	sc184_rep1_dup2_mod_peak_12910 (-7887), sc184_rep1_dup2_mod_peak_12911 (-4208), sc184_rep1_dup2_mod_peak_12912 (-3344), sc184_rep1_dup2_mod_peak_12913 (+11826), sc184_rep1_dup2_mod_peak_12914 (+12456)	5
Brd2	sc184_rep1_dup2_mod_peak_5468 (-720), sc184_rep1_dup2_mod_peak_5467 (+148), sc184_rep1_dup2_mod_peak_5466 (+733), sc184_rep1_dup2_mod_peak_5465 (+1972), sc184_rep1_dup2_mod_peak_5464 (+2776)	5
Car15	sc184_rep1_dup2_mod_peak_4870 (+4398), sc184_rep1_dup2_mod_peak_4869 (+22554), sc184_rep1_dup2_mod_peak_4868 (+31103), sc184_rep1_dup2_mod_peak_4867 (+35190), sc184_rep1_dup2_mod_peak_4866 (+39779)	5
Casz1	sc184_rep1_dup2_mod_peak_9320 (-61549), sc184_rep1_dup2_mod_peak_9321 (-132), sc184_rep1_dup2_mod_peak_9322 (+2530), sc184_rep1_dup2_mod_peak_9323 (+69972), sc184_rep1_dup2_mod_peak_9324 (+96268)	5
Cic	sc184_rep1_dup2_mod_peak_11122 (+5455), sc184_rep1_dup2_mod_peak_11123 (+10857), sc184_rep1_dup2_mod_peak_11124 (+11432), sc184_rep1_dup2_mod_peak_11125 (+14719), sc184_rep1_dup2_mod_peak_11126 (+21566)	5
Cirbp	sc184_rep1_dup2_mod_peak_1169 (-18345), sc184_rep1_dup2_mod_peak_1170 (-17549), sc184_rep1_dup2_mod_peak_1171 (-16860), sc184_rep1_dup2_mod_peak_1172 (-9176), sc184_rep1_dup2_mod_peak_1173 (+181)	5
Creb3l1	sc184_rep1_dup2_mod_peak_7236 (-35139), sc184_rep1_dup2_mod_peak_7235 (-31001), sc184_rep1_dup2_mod_peak_7234 (+221), sc184_rep1_dup2_mod_peak_7233 (+58891), sc184_rep1_dup2_mod_peak_7232 (+60848)	5
Ctdsp1	sc184_rep1_dup2_mod_peak_252 (-4448), sc184_rep1_dup2_mod_peak_253 (-28), sc184_rep1_dup2_mod_peak_254 (+426), sc184_rep1_dup2_mod_peak_255 (+874), sc184_rep1_dup2_mod_peak_256 (+5926)	5
Cux2	sc184_rep1_dup2_mod_peak_10066 (-41413), sc184_rep1_dup2_mod_peak_10065 (-428), sc184_rep1_dup2_mod_peak_10064 (+367), sc184_rep1_dup2_mod_peak_10063 (+51053), sc184_rep1_dup2_mod_peak_10062 (+72680)	5
Dio3	sc184_rep1_dup2_mod_peak_3072 (-90627), sc184_rep1_dup2_mod_peak_3073 (-90343), sc184_rep1_dup2_mod_peak_3074 (-1597), sc184_rep1_dup2_mod_peak_3075 (-588), sc184_rep1_dup2_mod_peak_3076 (+1506)	5
Dmbx1	sc184_rep1_dup2_mod_peak_8864 (-54016), sc184_rep1_dup2_mod_peak_8863 (-37511), sc184_rep1_dup2_mod_peak_8862 (-14260), sc184_rep1_dup2_mod_peak_8861 (-13560), sc184_rep1_dup2_mod_peak_8860 (+27321)	5
Dpf1	sc184_rep1_dup2_mod_peak_11187 (-80), sc184_rep1_dup2_mod_peak_11188 (+227), sc184_rep1_dup2_mod_peak_11189 (+1211), sc184_rep1_dup2_mod_peak_11190 (+4098), sc184_rep1_dup2_mod_peak_11191 (+13218)	5
Dusp1	sc184_rep1_dup2_mod_peak_5362 (+237), sc184_rep1_dup2_mod_peak_5361 (+505), sc184_rep1_dup2_mod_peak_5360 (+56420), sc184_rep1_dup2_mod_peak_5359 (+69583), sc184_rep1_dup2_mod_peak_5358 (+86453)	5
Efna5	sc184_rep1_dup2_mod_peak_5683 (-1633), sc184_rep1_dup2_mod_peak_5682 (-250), sc184_rep1_dup2_mod_peak_5681 (+483), sc184_rep1_dup2_mod_peak_5680 (+1171), sc184_rep1_dup2_mod_peak_5679 (+1418)	5
Faah	sc184_rep1_dup2_mod_peak_8865 (+354), sc184_rep1_dup2_mod_peak_8864 (+38272), sc184_rep1_dup2_mod_peak_8863 (+54777), sc184_rep1_dup2_mod_peak_8862 (+78028), sc184_rep1_dup2_mod_peak_8861 (+78728)	5
Fam109a	sc184_rep1_dup2_mod_peak_10057 (-6312), sc184_rep1_dup2_mod_peak_10058 (-2), sc184_rep1_dup2_mod_peak_10059 (+45438), sc184_rep1_dup2_mod_peak_10060 (+83396), sc184_rep1_dup2_mod_peak_10061 (+99836)	5
Fgf9	sc184_rep1_dup2_mod_peak_3996 (-1892), sc184_rep1_dup2_mod_peak_3997 (-1483), sc184_rep1_dup2_mod_peak_3998 (-517), sc184_rep1_dup2_mod_peak_3999 (+2449), sc184_rep1_dup2_mod_peak_4000 (+3771)	5
Fignl2	sc184_rep1_dup2_mod_peak_4724 (-311), sc184_rep1_dup2_mod_peak_4723 (+161), sc184_rep1_dup2_mod_peak_4722 (+7574), sc184_rep1_dup2_mod_peak_4721 (+25225), sc184_rep1_dup2_mod_peak_4720 (+31880)	5
Flrt1	sc184_rep1_dup2_mod_peak_6340 (-59994), sc184_rep1_dup2_mod_peak_6339 (-49513), sc184_rep1_dup2_mod_peak_6338 (-45178), sc184_rep1_dup2_mod_peak_6337 (+16488), sc184_rep1_dup2_mod_peak_6336 (+17151)	5
Foxf2	sc184_rep1_dup2_mod_peak_3296 (-7125), sc184_rep1_dup2_mod_peak_3297 (+147), sc184_rep1_dup2_mod_peak_3298 (+464), sc184_rep1_dup2_mod_peak_3299 (+1053), sc184_rep1_dup2_mod_peak_3300 (+3809)	5
Foxo3	sc184_rep1_dup2_mod_peak_970 (-1507), sc184_rep1_dup2_mod_peak_969 (-117), sc184_rep1_dup2_mod_peak_968 (+575), sc184_rep1_dup2_mod_peak_967 (+1163), sc184_rep1_dup2_mod_peak_966 (+1686)	5
Fzd7	sc184_rep1_dup2_mod_peak_189 (-59385), sc184_rep1_dup2_mod_peak_190 (-55915), sc184_rep1_dup2_mod_peak_191 (-358), sc184_rep1_dup2_mod_peak_192 (+7), sc184_rep1_dup2_mod_peak_193 (+372)	5
Gbx1	sc184_rep1_dup2_mod_peak_9531 (+160), sc184_rep1_dup2_mod_peak_9530 (+720), sc184_rep1_dup2_mod_peak_9529 (+44187), sc184_rep1_dup2_mod_peak_9528 (+46741), sc184_rep1_dup2_mod_peak_9527 (+52736)	5
Gbx2	sc184_rep1_dup2_mod_peak_436 (-37207), sc184_rep1_dup2_mod_peak_435 (-10915), sc184_rep1_dup2_mod_peak_434 (+163), sc184_rep1_dup2_mod_peak_433 (+702), sc184_rep1_dup2_mod_peak_432 (+1922)	5
Gins2	sc184_rep1_dup2_mod_peak_12588 (+301), sc184_rep1_dup2_mod_peak_12587 (+14533), sc184_rep1_dup2_mod_peak_12586 (+17178), sc184_rep1_dup2_mod_peak_12585 (+51834), sc184_rep1_dup2_mod_peak_12584 (+53202)	5
Gm10320	sc184_rep1_dup2_mod_peak_3646 (-81317), sc184_rep1_dup2_mod_peak_3645 (-80571), sc184_rep1_dup2_mod_peak_3644 (-12971), sc184_rep1_dup2_mod_peak_3643 (-11069), sc184_rep1_dup2_mod_peak_3642 (-3818)	5
Gm13212	sc184_rep1_dup2_mod_peak_9240 (-41065), sc184_rep1_dup2_mod_peak_9241 (-26654), sc184_rep1_dup2_mod_peak_9242 (+185), sc184_rep1_dup2_mod_peak_9243 (+46759), sc184_rep1_dup2_mod_peak_9244 (+55964)	5
Gm7697	sc184_rep1_dup2_mod_peak_12208 (-61985), sc184_rep1_dup2_mod_peak_12207 (-27353), sc184_rep1_dup2_mod_peak_12206 (-24690), sc184_rep1_dup2_mod_peak_12205 (-18484), sc184_rep1_dup2_mod_peak_12204 (+50247)	5
H1fx	sc184_rep1_dup2_mod_peak_10715 (-43388), sc184_rep1_dup2_mod_peak_10714 (-19182), sc184_rep1_dup2_mod_peak_10713 (-225), sc184_rep1_dup2_mod_peak_10712 (+237), sc184_rep1_dup2_mod_peak_10711 (+736)	5
H2al2a	sc184_rep1_dup2_mod_peak_6800 (-34919), sc184_rep1_dup2_mod_peak_6799 (-34381), sc184_rep1_dup2_mod_peak_6798 (-31980), sc184_rep1_dup2_mod_peak_6797 (-30766), sc184_rep1_dup2_mod_peak_6796 (-29723)	5
Hist1h2ae	sc184_rep1_dup2_mod_peak_3260 (-4702), sc184_rep1_dup2_mod_peak_3259 (-3417), sc184_rep1_dup2_mod_peak_3258 (-2768), sc184_rep1_dup2_mod_peak_3257 (-453), sc184_rep1_dup2_mod_peak_3256 (+334)	5
Hist1h3d	sc184_rep1_dup2_mod_peak_3256 (-4877), sc184_rep1_dup2_mod_peak_3257 (-4090), sc184_rep1_dup2_mod_peak_3258 (-1775), sc184_rep1_dup2_mod_peak_3259 (-1126), sc184_rep1_dup2_mod_peak_3260 (+159)	5
Hivep2	sc184_rep1_dup2_mod_peak_875 (-1625), sc184_rep1_dup2_mod_peak_876 (-505), sc184_rep1_dup2_mod_peak_877 (-88), sc184_rep1_dup2_mod_peak_878 (+671), sc184_rep1_dup2_mod_peak_879 (+1007)	5
Hmx1	sc184_rep1_dup2_mod_peak_9641 (-294), sc184_rep1_dup2_mod_peak_9642 (+286), sc184_rep1_dup2_mod_peak_9643 (+2705), sc184_rep1_dup2_mod_peak_9644 (+3035), sc184_rep1_dup2_mod_peak_9645 (+8455)	5
Hoxd12	sc184_rep1_dup2_mod_peak_7150 (-96208), sc184_rep1_dup2_mod_peak_7151 (-19274), sc184_rep1_dup2_mod_peak_7152 (-6982), sc184_rep1_dup2_mod_peak_7153 (-6507), sc184_rep1_dup2_mod_peak_7154 (+253)	5
Igf2	sc184_rep1_dup2_mod_peak_11857 (-4768), sc184_rep1_dup2_mod_peak_11856 (+218), sc184_rep1_dup2_mod_peak_11855 (+4701), sc184_rep1_dup2_mod_peak_11854 (+82772), sc184_rep1_dup2_mod_peak_11853 (+86389)	5
Igf2bp1	sc184_rep1_dup2_mod_peak_2197 (-1681), sc184_rep1_dup2_mod_peak_2196 (-1193), sc184_rep1_dup2_mod_peak_2195 (+264), sc184_rep1_dup2_mod_peak_2194 (+952), sc184_rep1_dup2_mod_peak_2193 (+14677)	5
Il17ra	sc184_rep1_dup2_mod_peak_10861 (+66), sc184_rep1_dup2_mod_peak_10862 (+425), sc184_rep1_dup2_mod_peak_10863 (+29376), sc184_rep1_dup2_mod_peak_10864 (+30022), sc184_rep1_dup2_mod_peak_10865 (+30475)	5
Irf2bpl	sc184_rep1_dup2_mod_peak_2969 (+259), sc184_rep1_dup2_mod_peak_2968 (+1182), sc184_rep1_dup2_mod_peak_2967 (+2003), sc184_rep1_dup2_mod_peak_2966 (+2338), sc184_rep1_dup2_mod_peak_2965 (+2951)	5
Irx5	sc184_rep1_dup2_mod_peak_12427 (-1824), sc184_rep1_dup2_mod_peak_12428 (+115), sc184_rep1_dup2_mod_peak_12429 (+2058), sc184_rep1_dup2_mod_peak_12430 (+2636), sc184_rep1_dup2_mod_peak_12431 (+5716)	5
Kctd1	sc184_rep1_dup2_mod_peak_5902 (-87454), sc184_rep1_dup2_mod_peak_5901 (-86569), sc184_rep1_dup2_mod_peak_5900 (-1095), sc184_rep1_dup2_mod_peak_5899 (-499), sc184_rep1_dup2_mod_peak_5898 (+382)	5
Kdm2b	sc184_rep1_dup2_mod_peak_10081 (-349), sc184_rep1_dup2_mod_peak_10080 (+36711), sc184_rep1_dup2_mod_peak_10079 (+48730), sc184_rep1_dup2_mod_peak_10078 (+88639), sc184_rep1_dup2_mod_peak_10077 (+89213)	5
Kdm5b	sc184_rep1_dup2_mod_peak_546 (-3649), sc184_rep1_dup2_mod_peak_547 (-3196), sc184_rep1_dup2_mod_peak_548 (+78), sc184_rep1_dup2_mod_peak_549 (+564), sc184_rep1_dup2_mod_peak_550 (+86394)	5
Keap1	sc184_rep1_dup2_mod_peak_12805 (-5804), sc184_rep1_dup2_mod_peak_12804 (-183), sc184_rep1_dup2_mod_peak_12803 (+13623), sc184_rep1_dup2_mod_peak_12802 (+40699), sc184_rep1_dup2_mod_peak_12801 (+56991)	5
Lmx1b	sc184_rep1_dup2_mod_peak_6995 (-26357), sc184_rep1_dup2_mod_peak_6994 (-277), sc184_rep1_dup2_mod_peak_6993 (+728), sc184_rep1_dup2_mod_peak_6992 (+36018), sc184_rep1_dup2_mod_peak_6991 (+96011)	5
Ltbp3	sc184_rep1_dup2_mod_peak_6288 (+931), sc184_rep1_dup2_mod_peak_6289 (+1344), sc184_rep1_dup2_mod_peak_6290 (+4941), sc184_rep1_dup2_mod_peak_6291 (+10165), sc184_rep1_dup2_mod_peak_6292 (+16200)	5
Ltbp4	sc184_rep1_dup2_mod_peak_11147 (+78), sc184_rep1_dup2_mod_peak_11146 (+1018), sc184_rep1_dup2_mod_peak_11145 (+2857), sc184_rep1_dup2_mod_peak_11144 (+4093), sc184_rep1_dup2_mod_peak_11143 (+10988)	5
Mex3b	sc184_rep1_dup2_mod_peak_11516 (-1366), sc184_rep1_dup2_mod_peak_11517 (-947), sc184_rep1_dup2_mod_peak_11518 (-278), sc184_rep1_dup2_mod_peak_11519 (+2301), sc184_rep1_dup2_mod_peak_11520 (+2752)	5
Nol4l	sc184_rep1_dup2_mod_peak_7528 (-258), sc184_rep1_dup2_mod_peak_7527 (+336), sc184_rep1_dup2_mod_peak_7526 (+1346), sc184_rep1_dup2_mod_peak_7525 (+1849), sc184_rep1_dup2_mod_peak_7524 (+9729)	5
Notch3	sc184_rep1_dup2_mod_peak_5444 (+16), sc184_rep1_dup2_mod_peak_5443 (+837), sc184_rep1_dup2_mod_peak_5442 (+4541), sc184_rep1_dup2_mod_peak_5441 (+33367), sc184_rep1_dup2_mod_peak_5440 (+53182)	5
Ntn1	sc184_rep1_dup2_mod_peak_1885 (+847), sc184_rep1_dup2_mod_peak_1884 (+13959), sc184_rep1_dup2_mod_peak_1883 (+14519), sc184_rep1_dup2_mod_peak_1882 (+14912), sc184_rep1_dup2_mod_peak_1881 (+15698)	5
Onecut2	sc184_rep1_dup2_mod_peak_6105 (-73723), sc184_rep1_dup2_mod_peak_6106 (-7015), sc184_rep1_dup2_mod_peak_6107 (-755), sc184_rep1_dup2_mod_peak_6108 (-186), sc184_rep1_dup2_mod_peak_6109 (+155)	5
Otx1	sc184_rep1_dup2_mod_peak_1633 (-3086), sc184_rep1_dup2_mod_peak_1632 (-339), sc184_rep1_dup2_mod_peak_1631 (+274), sc184_rep1_dup2_mod_peak_1630 (+7842), sc184_rep1_dup2_mod_peak_1629 (+8279)	5
Pdgfa	sc184_rep1_dup2_mod_peak_10249 (-2596), sc184_rep1_dup2_mod_peak_10248 (-832), sc184_rep1_dup2_mod_peak_10247 (-404), sc184_rep1_dup2_mod_peak_10246 (+143), sc184_rep1_dup2_mod_peak_10245 (+64547)	5
Pim3	sc184_rep1_dup2_mod_peak_4591 (-191), sc184_rep1_dup2_mod_peak_4592 (+300), sc184_rep1_dup2_mod_peak_4593 (+768), sc184_rep1_dup2_mod_peak_4594 (+1528), sc184_rep1_dup2_mod_peak_4595 (+1906)	5
Plekhd1	sc184_rep1_dup2_mod_peak_2906 (-64), sc184_rep1_dup2_mod_peak_2907 (+65076), sc184_rep1_dup2_mod_peak_2908 (+65356), sc184_rep1_dup2_mod_peak_2909 (+66016), sc184_rep1_dup2_mod_peak_2910 (+66665)	5
Polg	sc184_rep1_dup2_mod_peak_11475 (-49110), sc184_rep1_dup2_mod_peak_11474 (-42507), sc184_rep1_dup2_mod_peak_11473 (-38782), sc184_rep1_dup2_mod_peak_11472 (-33802), sc184_rep1_dup2_mod_peak_11471 (+299)	5
Psd2	sc184_rep1_dup2_mod_peak_5981 (-76497), sc184_rep1_dup2_mod_peak_5982 (-34332), sc184_rep1_dup2_mod_peak_5983 (-34023), sc184_rep1_dup2_mod_peak_5984 (+53524), sc184_rep1_dup2_mod_peak_5985 (+88135)	5
Ptpdc1	sc184_rep1_dup2_mod_peak_3390 (+109), sc184_rep1_dup2_mod_peak_3389 (+72983), sc184_rep1_dup2_mod_peak_3388 (+79206), sc184_rep1_dup2_mod_peak_3387 (+79510), sc184_rep1_dup2_mod_peak_3386 (+80002)	5
Rai1	sc184_rep1_dup2_mod_peak_1827 (-15651), sc184_rep1_dup2_mod_peak_1828 (+469), sc184_rep1_dup2_mod_peak_1829 (+10282), sc184_rep1_dup2_mod_peak_1830 (+70430), sc184_rep1_dup2_mod_peak_1831 (+71248)	5
Rap1gap	sc184_rep1_dup2_mod_peak_9157 (-53630), sc184_rep1_dup2_mod_peak_9158 (-15994), sc184_rep1_dup2_mod_peak_9159 (+26732), sc184_rep1_dup2_mod_peak_9160 (+36509), sc184_rep1_dup2_mod_peak_9161 (+64048)	5
Rflna	sc184_rep1_dup2_mod_peak_10122 (-91975), sc184_rep1_dup2_mod_peak_10123 (-59729), sc184_rep1_dup2_mod_peak_10124 (-52295), sc184_rep1_dup2_mod_peak_10125 (+9051), sc184_rep1_dup2_mod_peak_10126 (+21446)	5
Rnf44	sc184_rep1_dup2_mod_peak_3438 (-6585), sc184_rep1_dup2_mod_peak_3437 (-6220), sc184_rep1_dup2_mod_peak_3436 (-5674), sc184_rep1_dup2_mod_peak_3435 (+279), sc184_rep1_dup2_mod_peak_3434 (+697)	5
Rreb1	sc184_rep1_dup2_mod_peak_3323 (-47888), sc184_rep1_dup2_mod_peak_3324 (-509), sc184_rep1_dup2_mod_peak_3325 (+333), sc184_rep1_dup2_mod_peak_3326 (+1211), sc184_rep1_dup2_mod_peak_3327 (+31908)	5
Samd1	sc184_rep1_dup2_mod_peak_12345 (-7233), sc184_rep1_dup2_mod_peak_12346 (-317), sc184_rep1_dup2_mod_peak_12347 (+103), sc184_rep1_dup2_mod_peak_12348 (+454), sc184_rep1_dup2_mod_peak_12349 (+752)	5
Satb2	sc184_rep1_dup2_mod_peak_178 (-3874), sc184_rep1_dup2_mod_peak_177 (-1953), sc184_rep1_dup2_mod_peak_176 (-1041), sc184_rep1_dup2_mod_peak_175 (-771), sc184_rep1_dup2_mod_peak_174 (-437)	5
Setd1b	sc184_rep1_dup2_mod_peak_10088 (-3809), sc184_rep1_dup2_mod_peak_10089 (-3347), sc184_rep1_dup2_mod_peak_10090 (+342), sc184_rep1_dup2_mod_peak_10091 (+2089), sc184_rep1_dup2_mod_peak_10092 (+10125)	5
Shox2	sc184_rep1_dup2_mod_peak_7958 (-4168), sc184_rep1_dup2_mod_peak_7957 (+347), sc184_rep1_dup2_mod_peak_7956 (+697), sc184_rep1_dup2_mod_peak_7955 (+7925), sc184_rep1_dup2_mod_peak_7954 (+8255)	5
Skor1	sc184_rep1_dup2_mod_peak_13057 (-2114), sc184_rep1_dup2_mod_peak_13056 (+1441), sc184_rep1_dup2_mod_peak_13055 (+1883), sc184_rep1_dup2_mod_peak_13054 (+4441), sc184_rep1_dup2_mod_peak_13053 (+37579)	5
Slc35g1	sc184_rep1_dup2_mod_peak_6494 (+132), sc184_rep1_dup2_mod_peak_6495 (+33589), sc184_rep1_dup2_mod_peak_6496 (+70611), sc184_rep1_dup2_mod_peak_6497 (+85012), sc184_rep1_dup2_mod_peak_6498 (+85325)	5
Slc38a2	sc184_rep1_dup2_mod_peak_4652 (-10464), sc184_rep1_dup2_mod_peak_4651 (-9812), sc184_rep1_dup2_mod_peak_4650 (-222), sc184_rep1_dup2_mod_peak_4649 (+274), sc184_rep1_dup2_mod_peak_4648 (+738)	5
Slc43a1	sc184_rep1_dup2_mod_peak_7199 (-102), sc184_rep1_dup2_mod_peak_7200 (+803), sc184_rep1_dup2_mod_peak_7201 (+1351), sc184_rep1_dup2_mod_peak_7202 (+32802), sc184_rep1_dup2_mod_peak_7203 (+44543)	5
Smad6	sc184_rep1_dup2_mod_peak_13067 (-1031), sc184_rep1_dup2_mod_peak_13066 (-149), sc184_rep1_dup2_mod_peak_13065 (+178), sc184_rep1_dup2_mod_peak_13064 (+1072), sc184_rep1_dup2_mod_peak_13063 (+1747)	5
Smad7	sc184_rep1_dup2_mod_peak_6166 (-24646), sc184_rep1_dup2_mod_peak_6167 (-857), sc184_rep1_dup2_mod_peak_6168 (+86), sc184_rep1_dup2_mod_peak_6169 (+1459), sc184_rep1_dup2_mod_peak_6170 (+3158)	5
Smgc	sc184_rep1_dup2_mod_peak_4620 (+68347), sc184_rep1_dup2_mod_peak_4621 (+69199), sc184_rep1_dup2_mod_peak_4622 (+70304), sc184_rep1_dup2_mod_peak_4623 (+71243), sc184_rep1_dup2_mod_peak_4624 (+71935)	5
Sox11	sc184_rep1_dup2_mod_peak_2704 (-532), sc184_rep1_dup2_mod_peak_2703 (+62), sc184_rep1_dup2_mod_peak_2702 (+794), sc184_rep1_dup2_mod_peak_2701 (+1711), sc184_rep1_dup2_mod_peak_2700 (+3314)	5
Sp140	sc184_rep1_dup2_mod_peak_355 (+65), sc184_rep1_dup2_mod_peak_356 (+420), sc184_rep1_dup2_mod_peak_357 (+3771), sc184_rep1_dup2_mod_peak_358 (+20710), sc184_rep1_dup2_mod_peak_359 (+37533)	5
Spen	sc184_rep1_dup2_mod_peak_9219 (-8156), sc184_rep1_dup2_mod_peak_9218 (-7461), sc184_rep1_dup2_mod_peak_9217 (-238), sc184_rep1_dup2_mod_peak_9216 (+376), sc184_rep1_dup2_mod_peak_9215 (+757)	5
Spry4	sc184_rep1_dup2_mod_peak_6014 (-98176), sc184_rep1_dup2_mod_peak_6013 (-10148), sc184_rep1_dup2_mod_peak_6012 (-980), sc184_rep1_dup2_mod_peak_6011 (-101), sc184_rep1_dup2_mod_peak_6010 (+58757)	5
Ssbp4	sc184_rep1_dup2_mod_peak_12247 (-1686), sc184_rep1_dup2_mod_peak_12246 (-1323), sc184_rep1_dup2_mod_peak_12245 (+24), sc184_rep1_dup2_mod_peak_12244 (+9718), sc184_rep1_dup2_mod_peak_12243 (+10336)	5
Tac4	sc184_rep1_dup2_mod_peak_2178 (-59204), sc184_rep1_dup2_mod_peak_2179 (-50710), sc184_rep1_dup2_mod_peak_2180 (-47202), sc184_rep1_dup2_mod_peak_2181 (-37320), sc184_rep1_dup2_mod_peak_2182 (-2365)	5
Tada1	sc184_rep1_dup2_mod_peak_669 (-69843), sc184_rep1_dup2_mod_peak_670 (-18779), sc184_rep1_dup2_mod_peak_671 (-130), sc184_rep1_dup2_mod_peak_672 (+485), sc184_rep1_dup2_mod_peak_673 (+1047)	5
Tcf3	sc184_rep1_dup2_mod_peak_1194 (-41816), sc184_rep1_dup2_mod_peak_1193 (-30762), sc184_rep1_dup2_mod_peak_1192 (+195), sc184_rep1_dup2_mod_peak_1191 (+6817), sc184_rep1_dup2_mod_peak_1190 (+16204)	5
Tfeb	sc184_rep1_dup2_mod_peak_5603 (-48649), sc184_rep1_dup2_mod_peak_5604 (-22454), sc184_rep1_dup2_mod_peak_5605 (+38946), sc184_rep1_dup2_mod_peak_5606 (+45670), sc184_rep1_dup2_mod_peak_5607 (+47585)	5
Tlx1	sc184_rep1_dup2_mod_peak_6562 (-73713), sc184_rep1_dup2_mod_peak_6563 (+532), sc184_rep1_dup2_mod_peak_6564 (+3445), sc184_rep1_dup2_mod_peak_6565 (+80379), sc184_rep1_dup2_mod_peak_6566 (+83104)	5
Trp73	sc184_rep1_dup2_mod_peak_9395 (-2239), sc184_rep1_dup2_mod_peak_9394 (-104), sc184_rep1_dup2_mod_peak_9393 (+284), sc184_rep1_dup2_mod_peak_9392 (+53041), sc184_rep1_dup2_mod_peak_9391 (+58371)	5
Trpv4	sc184_rep1_dup2_mod_peak_9976 (-8), sc184_rep1_dup2_mod_peak_9975 (+18812), sc184_rep1_dup2_mod_peak_9974 (+50688), sc184_rep1_dup2_mod_peak_9973 (+64999), sc184_rep1_dup2_mod_peak_9972 (+76797)	5
Wnt5a	sc184_rep1_dup2_mod_peak_3827 (+34), sc184_rep1_dup2_mod_peak_3828 (+302), sc184_rep1_dup2_mod_peak_3829 (+1123), sc184_rep1_dup2_mod_peak_3830 (+4895), sc184_rep1_dup2_mod_peak_3831 (+6666)	5
Zbtb42	sc184_rep1_dup2_mod_peak_3111 (-4848), sc184_rep1_dup2_mod_peak_3112 (-55), sc184_rep1_dup2_mod_peak_3113 (+583), sc184_rep1_dup2_mod_peak_3114 (+14782), sc184_rep1_dup2_mod_peak_3115 (+31431)	5
Zbtb7a	sc184_rep1_dup2_mod_peak_1224 (-70), sc184_rep1_dup2_mod_peak_1225 (+348), sc184_rep1_dup2_mod_peak_1226 (+715), sc184_rep1_dup2_mod_peak_1227 (+1599), sc184_rep1_dup2_mod_peak_1228 (+13757)	5
Zfp600	sc184_rep1_dup2_mod_peak_9255 (+2105), sc184_rep1_dup2_mod_peak_9256 (+8585), sc184_rep1_dup2_mod_peak_9257 (+11190), sc184_rep1_dup2_mod_peak_9258 (+34665), sc184_rep1_dup2_mod_peak_9259 (+82918)	5
Zfp664	sc184_rep1_dup2_mod_peak_10120 (-848), sc184_rep1_dup2_mod_peak_10121 (+421), sc184_rep1_dup2_mod_peak_10122 (+48555), sc184_rep1_dup2_mod_peak_10123 (+80801), sc184_rep1_dup2_mod_peak_10124 (+88235)	5
Zfp703	sc184_rep1_dup2_mod_peak_12063 (-693), sc184_rep1_dup2_mod_peak_12064 (-258), sc184_rep1_dup2_mod_peak_12065 (+1425), sc184_rep1_dup2_mod_peak_12066 (+2232), sc184_rep1_dup2_mod_peak_12067 (+37651)	5
Zfp777	sc184_rep1_dup2_mod_peak_10556 (-542), sc184_rep1_dup2_mod_peak_10555 (+228), sc184_rep1_dup2_mod_peak_10554 (+614), sc184_rep1_dup2_mod_peak_10553 (+9429), sc184_rep1_dup2_mod_peak_10552 (+31917)	5
Zfp978	sc184_rep1_dup2_mod_peak_9296 (+40002), sc184_rep1_dup2_mod_peak_9297 (+59270), sc184_rep1_dup2_mod_peak_9298 (+60918), sc184_rep1_dup2_mod_peak_9299 (+81951), sc184_rep1_dup2_mod_peak_9300 (+97619)	5
Zfp979	sc184_rep1_dup2_mod_peak_9306 (-5811), sc184_rep1_dup2_mod_peak_9305 (+3380), sc184_rep1_dup2_mod_peak_9304 (+5239), sc184_rep1_dup2_mod_peak_9303 (+5668), sc184_rep1_dup2_mod_peak_9302 (+43466)	5
Zfp982	sc184_rep1_dup2_mod_peak_9296 (-91104), sc184_rep1_dup2_mod_peak_9297 (-71836), sc184_rep1_dup2_mod_peak_9298 (-70188), sc184_rep1_dup2_mod_peak_9299 (-49155), sc184_rep1_dup2_mod_peak_9300 (-33487)	5
Zswim4	sc184_rep1_dup2_mod_peak_12359 (+125), sc184_rep1_dup2_mod_peak_12358 (+36223), sc184_rep1_dup2_mod_peak_12357 (+36739), sc184_rep1_dup2_mod_peak_12356 (+38524), sc184_rep1_dup2_mod_peak_12355 (+53309)	5
1110065P20Rik	sc184_rep1_dup2_mod_peak_8960 (-416), sc184_rep1_dup2_mod_peak_8959 (-155), sc184_rep1_dup2_mod_peak_8958 (+97), sc184_rep1_dup2_mod_peak_8957 (+377)	4
1700025C18Rik	sc184_rep1_dup2_mod_peak_7641 (-93513), sc184_rep1_dup2_mod_peak_7640 (-26141), sc184_rep1_dup2_mod_peak_7639 (-15262), sc184_rep1_dup2_mod_peak_7638 (+20510)	4
2700081O15Rik	sc184_rep1_dup2_mod_peak_6347 (-494), sc184_rep1_dup2_mod_peak_6348 (+276), sc184_rep1_dup2_mod_peak_6349 (+4662), sc184_rep1_dup2_mod_peak_6350 (+5571)	4
4933428G20Rik	sc184_rep1_dup2_mod_peak_2233 (-46798), sc184_rep1_dup2_mod_peak_2232 (-34274), sc184_rep1_dup2_mod_peak_2231 (-21878), sc184_rep1_dup2_mod_peak_2230 (-188)	4
A830005F24Rik	sc184_rep1_dup2_mod_peak_3386 (+32092), sc184_rep1_dup2_mod_peak_3387 (+32584), sc184_rep1_dup2_mod_peak_3388 (+32888), sc184_rep1_dup2_mod_peak_3389 (+39111)	4
A830031A19Rik	sc184_rep1_dup2_mod_peak_1651 (-4539), sc184_rep1_dup2_mod_peak_1650 (-4127), sc184_rep1_dup2_mod_peak_1649 (-3359), sc184_rep1_dup2_mod_peak_1648 (-1949)	4
Actb	sc184_rep1_dup2_mod_peak_10302 (-22595), sc184_rep1_dup2_mod_peak_10301 (+194), sc184_rep1_dup2_mod_peak_10300 (+732), sc184_rep1_dup2_mod_peak_10299 (+1173)	4
Alpl	sc184_rep1_dup2_mod_peak_9162 (+48), sc184_rep1_dup2_mod_peak_9161 (+51583), sc184_rep1_dup2_mod_peak_9160 (+79122), sc184_rep1_dup2_mod_peak_9159 (+88899)	4
Apbb2	sc184_rep1_dup2_mod_peak_9740 (-5847), sc184_rep1_dup2_mod_peak_9739 (-1667), sc184_rep1_dup2_mod_peak_9738 (-69), sc184_rep1_dup2_mod_peak_9737 (+496)	4
Arhgap23	sc184_rep1_dup2_mod_peak_2226 (-69237), sc184_rep1_dup2_mod_peak_2227 (-45736), sc184_rep1_dup2_mod_peak_2228 (-34407), sc184_rep1_dup2_mod_peak_2229 (-9816)	4
Arid1a	sc184_rep1_dup2_mod_peak_9087 (-60365), sc184_rep1_dup2_mod_peak_9086 (-59737), sc184_rep1_dup2_mod_peak_9085 (-773), sc184_rep1_dup2_mod_peak_9084 (+436)	4
Arid1b	sc184_rep1_dup2_mod_peak_5200 (-86709), sc184_rep1_dup2_mod_peak_5201 (-510), sc184_rep1_dup2_mod_peak_5202 (+498), sc184_rep1_dup2_mod_peak_5203 (+1325)	4
Arvcf	sc184_rep1_dup2_mod_peak_4882 (-4383), sc184_rep1_dup2_mod_peak_4883 (+12188), sc184_rep1_dup2_mod_peak_4884 (+44526), sc184_rep1_dup2_mod_peak_4885 (+52732)	4
Asap1	sc184_rep1_dup2_mod_peak_4355 (-36), sc184_rep1_dup2_mod_peak_4354 (+366), sc184_rep1_dup2_mod_peak_4353 (+69883), sc184_rep1_dup2_mod_peak_4352 (+70409)	4
Asic2	sc184_rep1_dup2_mod_peak_2068 (-366), sc184_rep1_dup2_mod_peak_2067 (+293), sc184_rep1_dup2_mod_peak_2066 (+916), sc184_rep1_dup2_mod_peak_2065 (+1315)	4
Asxl1	sc184_rep1_dup2_mod_peak_7519 (-420), sc184_rep1_dup2_mod_peak_7520 (+198), sc184_rep1_dup2_mod_peak_7521 (+562), sc184_rep1_dup2_mod_peak_7522 (+98194)	4
Atg7	sc184_rep1_dup2_mod_peak_10813 (-99722), sc184_rep1_dup2_mod_peak_10814 (-87572), sc184_rep1_dup2_mod_peak_10815 (-57833), sc184_rep1_dup2_mod_peak_10816 (-26437)	4
Azin1	sc184_rep1_dup2_mod_peak_4297 (-276), sc184_rep1_dup2_mod_peak_4296 (+478), sc184_rep1_dup2_mod_peak_4295 (+45517), sc184_rep1_dup2_mod_peak_4294 (+48804)	4
Barhl2	sc184_rep1_dup2_mod_peak_9889 (-877), sc184_rep1_dup2_mod_peak_9888 (-96), sc184_rep1_dup2_mod_peak_9887 (+868), sc184_rep1_dup2_mod_peak_9886 (+4765)	4
Basp1	sc184_rep1_dup2_mod_peak_4239 (-77354), sc184_rep1_dup2_mod_peak_4238 (-729), sc184_rep1_dup2_mod_peak_4237 (+806), sc184_rep1_dup2_mod_peak_4236 (+49324)	4
Bbc3	sc184_rep1_dup2_mod_peak_11037 (-14093), sc184_rep1_dup2_mod_peak_11038 (-59), sc184_rep1_dup2_mod_peak_11039 (+582), sc184_rep1_dup2_mod_peak_11040 (+4140)	4
Bbip1	sc184_rep1_dup2_mod_peak_6639 (-952), sc184_rep1_dup2_mod_peak_6638 (-423), sc184_rep1_dup2_mod_peak_6637 (+487), sc184_rep1_dup2_mod_peak_6636 (+41017)	4
Begain	sc184_rep1_dup2_mod_peak_3066 (+199), sc184_rep1_dup2_mod_peak_3065 (+14503), sc184_rep1_dup2_mod_peak_3064 (+15419), sc184_rep1_dup2_mod_peak_3063 (+33904)	4
Bmp8a	sc184_rep1_dup2_mod_peak_8944 (-69089), sc184_rep1_dup2_mod_peak_8943 (-68674), sc184_rep1_dup2_mod_peak_8942 (-68377), sc184_rep1_dup2_mod_peak_8941 (+757)	4
Brsk2	sc184_rep1_dup2_mod_peak_11844 (-9334), sc184_rep1_dup2_mod_peak_11845 (-240), sc184_rep1_dup2_mod_peak_11846 (+290), sc184_rep1_dup2_mod_peak_11847 (+49042)	4
Cabp7	sc184_rep1_dup2_mod_peak_1552 (+150), sc184_rep1_dup2_mod_peak_1551 (+925), sc184_rep1_dup2_mod_peak_1550 (+8303), sc184_rep1_dup2_mod_peak_1549 (+21993)	4
Cacna1c	sc184_rep1_dup2_mod_peak_10846 (-902), sc184_rep1_dup2_mod_peak_10845 (-497), sc184_rep1_dup2_mod_peak_10844 (+210), sc184_rep1_dup2_mod_peak_10843 (+68856)	4
Calm1	sc184_rep1_dup2_mod_peak_3002 (-12787), sc184_rep1_dup2_mod_peak_3003 (-698), sc184_rep1_dup2_mod_peak_3004 (+267), sc184_rep1_dup2_mod_peak_3005 (+94264)	4
Catsper3	sc184_rep1_dup2_mod_peak_3465 (+40625), sc184_rep1_dup2_mod_peak_3466 (+41646), sc184_rep1_dup2_mod_peak_3467 (+44097), sc184_rep1_dup2_mod_peak_3468 (+45701)	4
Cbfb	sc184_rep1_dup2_mod_peak_12472 (+258), sc184_rep1_dup2_mod_peak_12473 (+847), sc184_rep1_dup2_mod_peak_12474 (+42063), sc184_rep1_dup2_mod_peak_12475 (+54680)	4
Ccdc177	sc184_rep1_dup2_mod_peak_2910 (+1431), sc184_rep1_dup2_mod_peak_2909 (+2080), sc184_rep1_dup2_mod_peak_2908 (+2740), sc184_rep1_dup2_mod_peak_2907 (+3020)	4
Cdc42	sc184_rep1_dup2_mod_peak_9150 (+23), sc184_rep1_dup2_mod_peak_9149 (+519), sc184_rep1_dup2_mod_peak_9148 (+18483), sc184_rep1_dup2_mod_peak_9147 (+74977)	4
Cdh22	sc184_rep1_dup2_mod_peak_7644 (-29), sc184_rep1_dup2_mod_peak_7643 (+578), sc184_rep1_dup2_mod_peak_7642 (+39339), sc184_rep1_dup2_mod_peak_7641 (+50590)	4
Cdhr2	sc184_rep1_dup2_mod_peak_3436 (-7693), sc184_rep1_dup2_mod_peak_3437 (-7147), sc184_rep1_dup2_mod_peak_3438 (-6782), sc184_rep1_dup2_mod_peak_3439 (+36716)	4
Cebpb	sc184_rep1_dup2_mod_peak_7679 (+108), sc184_rep1_dup2_mod_peak_7680 (+682), sc184_rep1_dup2_mod_peak_7681 (+1039), sc184_rep1_dup2_mod_peak_7682 (+82587)	4
Celsr1	sc184_rep1_dup2_mod_peak_4575 (-121), sc184_rep1_dup2_mod_peak_4574 (+354), sc184_rep1_dup2_mod_peak_4573 (+878), sc184_rep1_dup2_mod_peak_4572 (+81196)	4
Cep170b	sc184_rep1_dup2_mod_peak_3114 (-28552), sc184_rep1_dup2_mod_peak_3115 (-11903), sc184_rep1_dup2_mod_peak_3116 (-182), sc184_rep1_dup2_mod_peak_3117 (+258)	4
Cep41	sc184_rep1_dup2_mod_peak_10463 (-17281), sc184_rep1_dup2_mod_peak_10462 (-267), sc184_rep1_dup2_mod_peak_10461 (+205), sc184_rep1_dup2_mod_peak_10460 (+10819)	4
Chd2	sc184_rep1_dup2_mod_peak_11458 (-76342), sc184_rep1_dup2_mod_peak_11457 (-16365), sc184_rep1_dup2_mod_peak_11456 (+3665), sc184_rep1_dup2_mod_peak_11455 (+3931)	4
Chd7	sc184_rep1_dup2_mod_peak_8426 (-44001), sc184_rep1_dup2_mod_peak_8427 (-612), sc184_rep1_dup2_mod_peak_8428 (+258), sc184_rep1_dup2_mod_peak_8429 (+34322)	4
Cilp2	sc184_rep1_dup2_mod_peak_12216 (-1193), sc184_rep1_dup2_mod_peak_12215 (+5354), sc184_rep1_dup2_mod_peak_12214 (+5697), sc184_rep1_dup2_mod_peak_12213 (+6136)	4
Cnn3	sc184_rep1_dup2_mod_peak_8244 (-238), sc184_rep1_dup2_mod_peak_8245 (+437), sc184_rep1_dup2_mod_peak_8246 (+871), sc184_rep1_dup2_mod_peak_8247 (+27226)	4
Cntfr	sc184_rep1_dup2_mod_peak_8544 (-3421), sc184_rep1_dup2_mod_peak_8543 (-527), sc184_rep1_dup2_mod_peak_8542 (+171), sc184_rep1_dup2_mod_peak_8541 (+11581)	4
Crb2	sc184_rep1_dup2_mod_peak_7018 (-73310), sc184_rep1_dup2_mod_peak_7019 (-72561), sc184_rep1_dup2_mod_peak_7020 (+10412), sc184_rep1_dup2_mod_peak_7021 (+17376)	4
Csf2ra	sc184_rep1_dup2_mod_peak_6691 (-38656), sc184_rep1_dup2_mod_peak_6690 (+1767), sc184_rep1_dup2_mod_peak_6689 (+28652), sc184_rep1_dup2_mod_peak_6688 (+29761)	4
Cspg5	sc184_rep1_dup2_mod_peak_13358 (-35390), sc184_rep1_dup2_mod_peak_13359 (+1429), sc184_rep1_dup2_mod_peak_13360 (+1878), sc184_rep1_dup2_mod_peak_13361 (+37544)	4
Csrnp1	sc184_rep1_dup2_mod_peak_13421 (-33848), sc184_rep1_dup2_mod_peak_13420 (-6369), sc184_rep1_dup2_mod_peak_13419 (-5912), sc184_rep1_dup2_mod_peak_13418 (+14256)	4
Ctdnep1	sc184_rep1_dup2_mod_peak_1925 (-14424), sc184_rep1_dup2_mod_peak_1926 (-983), sc184_rep1_dup2_mod_peak_1927 (-251), sc184_rep1_dup2_mod_peak_1928 (+244)	4
Cux1	sc184_rep1_dup2_mod_peak_10216 (-235), sc184_rep1_dup2_mod_peak_10215 (+475), sc184_rep1_dup2_mod_peak_10214 (+898), sc184_rep1_dup2_mod_peak_10213 (+1232)	4
Cxxc5	sc184_rep1_dup2_mod_peak_5978 (+281), sc184_rep1_dup2_mod_peak_5979 (+1108), sc184_rep1_dup2_mod_peak_5980 (+2023), sc184_rep1_dup2_mod_peak_5981 (+58515)	4
Cyhr1	sc184_rep1_dup2_mod_peak_4442 (-3202), sc184_rep1_dup2_mod_peak_4441 (+85), sc184_rep1_dup2_mod_peak_4440 (+321), sc184_rep1_dup2_mod_peak_4439 (+7580)	4
Dact3	sc184_rep1_dup2_mod_peak_11051 (+83), sc184_rep1_dup2_mod_peak_11052 (+1367), sc184_rep1_dup2_mod_peak_11053 (+10211), sc184_rep1_dup2_mod_peak_11054 (+10704)	4
Dbn1	sc184_rep1_dup2_mod_peak_3458 (+256), sc184_rep1_dup2_mod_peak_3457 (+13884), sc184_rep1_dup2_mod_peak_3456 (+15421), sc184_rep1_dup2_mod_peak_3455 (+16232)	4
Dgkh	sc184_rep1_dup2_mod_peak_4111 (-7848), sc184_rep1_dup2_mod_peak_4110 (-7506), sc184_rep1_dup2_mod_peak_4109 (-6890), sc184_rep1_dup2_mod_peak_4108 (-60)	4
Dlx3	sc184_rep1_dup2_mod_peak_2174 (-1817), sc184_rep1_dup2_mod_peak_2175 (+56), sc184_rep1_dup2_mod_peak_2176 (+1642), sc184_rep1_dup2_mod_peak_2177 (+21782)	4
Dmrta2	sc184_rep1_dup2_mod_peak_8829 (-428), sc184_rep1_dup2_mod_peak_8830 (+3935), sc184_rep1_dup2_mod_peak_8831 (+4537), sc184_rep1_dup2_mod_peak_8832 (+5871)	4
Eif4g2	sc184_rep1_dup2_mod_peak_11640 (-39322), sc184_rep1_dup2_mod_peak_11639 (-260), sc184_rep1_dup2_mod_peak_11638 (+525), sc184_rep1_dup2_mod_peak_11637 (+11612)	4
Elfn1	sc184_rep1_dup2_mod_peak_10264 (-57614), sc184_rep1_dup2_mod_peak_10265 (+463), sc184_rep1_dup2_mod_peak_10266 (+947), sc184_rep1_dup2_mod_peak_10267 (+4896)	4
Enoph1	sc184_rep1_dup2_mod_peak_9852 (-1403), sc184_rep1_dup2_mod_peak_9853 (-1103), sc184_rep1_dup2_mod_peak_9854 (-520), sc184_rep1_dup2_mod_peak_9855 (+7)	4
Ep300	sc184_rep1_dup2_mod_peak_4508 (-71160), sc184_rep1_dup2_mod_peak_4509 (-62038), sc184_rep1_dup2_mod_peak_4510 (-213), sc184_rep1_dup2_mod_peak_4511 (+413)	4
Epb41	sc184_rep1_dup2_mod_peak_9049 (-3137), sc184_rep1_dup2_mod_peak_9048 (-2781), sc184_rep1_dup2_mod_peak_9047 (+23197), sc184_rep1_dup2_mod_peak_9046 (+99766)	4
Epo	sc184_rep1_dup2_mod_peak_10232 (+39), sc184_rep1_dup2_mod_peak_10231 (+1407), sc184_rep1_dup2_mod_peak_10230 (+2425), sc184_rep1_dup2_mod_peak_10229 (+3498)	4
Espn	sc184_rep1_dup2_mod_peak_9371 (-18), sc184_rep1_dup2_mod_peak_9370 (+20413), sc184_rep1_dup2_mod_peak_9369 (+21102), sc184_rep1_dup2_mod_peak_9368 (+21386)	4
Exoc3l2	sc184_rep1_dup2_mod_peak_11085 (-4841), sc184_rep1_dup2_mod_peak_11086 (-4515), sc184_rep1_dup2_mod_peak_11087 (+1429), sc184_rep1_dup2_mod_peak_11088 (+10923)	4
Fam171a2	sc184_rep1_dup2_mod_peak_2333 (-19538), sc184_rep1_dup2_mod_peak_2332 (+3), sc184_rep1_dup2_mod_peak_2331 (+9477), sc184_rep1_dup2_mod_peak_2330 (+9874)	4
Fam19a5	sc184_rep1_dup2_mod_peak_4580 (-80479), sc184_rep1_dup2_mod_peak_4581 (-1453), sc184_rep1_dup2_mod_peak_4582 (-397), sc184_rep1_dup2_mod_peak_4583 (+56320)	4
Fam60a	sc184_rep1_dup2_mod_peak_10972 (-3052), sc184_rep1_dup2_mod_peak_10971 (-2031), sc184_rep1_dup2_mod_peak_10970 (-1607), sc184_rep1_dup2_mod_peak_10969 (-1276)	4
Fam83h	sc184_rep1_dup2_mod_peak_4411 (-75), sc184_rep1_dup2_mod_peak_4410 (+4907), sc184_rep1_dup2_mod_peak_4409 (+10727), sc184_rep1_dup2_mod_peak_4408 (+11096)	4
Fam92b	sc184_rep1_dup2_mod_peak_12579 (-99174), sc184_rep1_dup2_mod_peak_12578 (-87547), sc184_rep1_dup2_mod_peak_12577 (-52150), sc184_rep1_dup2_mod_peak_12576 (-51348)	4
Fbxw7	sc184_rep1_dup2_mod_peak_7994 (-814), sc184_rep1_dup2_mod_peak_7995 (-455), sc184_rep1_dup2_mod_peak_7996 (-162), sc184_rep1_dup2_mod_peak_7997 (+122)	4
Fcho2	sc184_rep1_dup2_mod_peak_3650 (-97523), sc184_rep1_dup2_mod_peak_3649 (-75534), sc184_rep1_dup2_mod_peak_3648 (-75104), sc184_rep1_dup2_mod_peak_3647 (+405)	4
Fgfr3	sc184_rep1_dup2_mod_peak_9615 (-29207), sc184_rep1_dup2_mod_peak_9616 (-26183), sc184_rep1_dup2_mod_peak_9617 (-116), sc184_rep1_dup2_mod_peak_9618 (+1528)	4
Foxc1	sc184_rep1_dup2_mod_peak_3301 (+115), sc184_rep1_dup2_mod_peak_3302 (+590), sc184_rep1_dup2_mod_peak_3303 (+1703), sc184_rep1_dup2_mod_peak_3304 (+4829)	4
Foxd1	sc184_rep1_dup2_mod_peak_3638 (+324), sc184_rep1_dup2_mod_peak_3639 (+627), sc184_rep1_dup2_mod_peak_3640 (+1342), sc184_rep1_dup2_mod_peak_3641 (+37080)	4
Foxd3	sc184_rep1_dup2_mod_peak_8757 (-5095), sc184_rep1_dup2_mod_peak_8758 (+225), sc184_rep1_dup2_mod_peak_8759 (+1304), sc184_rep1_dup2_mod_peak_8760 (+22954)	4
Foxe1	sc184_rep1_dup2_mod_peak_8587 (-38528), sc184_rep1_dup2_mod_peak_8588 (+528), sc184_rep1_dup2_mod_peak_8589 (+1409), sc184_rep1_dup2_mod_peak_8590 (+33309)	4
Foxj2	sc184_rep1_dup2_mod_peak_10876 (-54920), sc184_rep1_dup2_mod_peak_10877 (-18202), sc184_rep1_dup2_mod_peak_10878 (-8570), sc184_rep1_dup2_mod_peak_10879 (+157)	4
Frmd8	sc184_rep1_dup2_mod_peak_6297 (+71226), sc184_rep1_dup2_mod_peak_6296 (+72621), sc184_rep1_dup2_mod_peak_6295 (+79007), sc184_rep1_dup2_mod_peak_6294 (+81080)	4
Fscn1	sc184_rep1_dup2_mod_peak_10302 (-30994), sc184_rep1_dup2_mod_peak_10303 (-4), sc184_rep1_dup2_mod_peak_10304 (+593), sc184_rep1_dup2_mod_peak_10305 (+5762)	4
Fst	sc184_rep1_dup2_mod_peak_3715 (-1510), sc184_rep1_dup2_mod_peak_3714 (-614), sc184_rep1_dup2_mod_peak_3713 (-191), sc184_rep1_dup2_mod_peak_3712 (+247)	4
Fzd2	sc184_rep1_dup2_mod_peak_2336 (-8612), sc184_rep1_dup2_mod_peak_2337 (+174), sc184_rep1_dup2_mod_peak_2338 (+876), sc184_rep1_dup2_mod_peak_2339 (+20158)	4
Gabbr2	sc184_rep1_dup2_mod_peak_8603 (-24290), sc184_rep1_dup2_mod_peak_8602 (-1162), sc184_rep1_dup2_mod_peak_8601 (-131), sc184_rep1_dup2_mod_peak_8600 (+379)	4
Gadd45b	sc184_rep1_dup2_mod_peak_1215 (+5927), sc184_rep1_dup2_mod_peak_1216 (+6607), sc184_rep1_dup2_mod_peak_1217 (+7876), sc184_rep1_dup2_mod_peak_1218 (+31291)	4
Galk1	sc184_rep1_dup2_mod_peak_2466 (-11588), sc184_rep1_dup2_mod_peak_2465 (+127), sc184_rep1_dup2_mod_peak_2464 (+2751), sc184_rep1_dup2_mod_peak_2463 (+7778)	4
Gdnf	sc184_rep1_dup2_mod_peak_4208 (-583), sc184_rep1_dup2_mod_peak_4209 (-130), sc184_rep1_dup2_mod_peak_4210 (+1052), sc184_rep1_dup2_mod_peak_4211 (+13192)	4
Gigyf1	sc184_rep1_dup2_mod_peak_10228 (-8263), sc184_rep1_dup2_mod_peak_10229 (+10866), sc184_rep1_dup2_mod_peak_10230 (+11939), sc184_rep1_dup2_mod_peak_10231 (+12957)	4
Gm10375	sc184_rep1_dup2_mod_peak_3890 (+50452), sc184_rep1_dup2_mod_peak_3889 (+75693), sc184_rep1_dup2_mod_peak_3888 (+78369), sc184_rep1_dup2_mod_peak_3887 (+94588)	4
Gm10644	sc184_rep1_dup2_mod_peak_12342 (+14459), sc184_rep1_dup2_mod_peak_12341 (+29778), sc184_rep1_dup2_mod_peak_12340 (+40008), sc184_rep1_dup2_mod_peak_12339 (+50110)	4
Gm10722	sc184_rep1_dup2_mod_peak_12705 (-817), sc184_rep1_dup2_mod_peak_12706 (-457), sc184_rep1_dup2_mod_peak_12707 (-28), sc184_rep1_dup2_mod_peak_12708 (+409)	4
Gm21738	sc184_rep1_dup2_mod_peak_3772 (+104), sc184_rep1_dup2_mod_peak_3771 (+1070), sc184_rep1_dup2_mod_peak_3770 (+2708), sc184_rep1_dup2_mod_peak_3769 (+3080)	4
Gm3448	sc184_rep1_dup2_mod_peak_5272 (-45517), sc184_rep1_dup2_mod_peak_5271 (-45035), sc184_rep1_dup2_mod_peak_5270 (-14135), sc184_rep1_dup2_mod_peak_5269 (+59)	4
Gm43517	sc184_rep1_dup2_mod_peak_2745 (-1362), sc184_rep1_dup2_mod_peak_2746 (-390), sc184_rep1_dup2_mod_peak_2747 (+414), sc184_rep1_dup2_mod_peak_2748 (+16374)	4
Gm8138	sc184_rep1_dup2_mod_peak_3887 (-97075), sc184_rep1_dup2_mod_peak_3886 (-83708), sc184_rep1_dup2_mod_peak_3885 (-61734), sc184_rep1_dup2_mod_peak_3884 (+27803)	4
Gnas	sc184_rep1_dup2_mod_peak_7725 (+1837), sc184_rep1_dup2_mod_peak_7726 (+2596), sc184_rep1_dup2_mod_peak_7727 (+31271), sc184_rep1_dup2_mod_peak_7728 (+32450)	4
Gng7	sc184_rep1_dup2_mod_peak_1218 (+40001), sc184_rep1_dup2_mod_peak_1217 (+63416), sc184_rep1_dup2_mod_peak_1216 (+64685), sc184_rep1_dup2_mod_peak_1215 (+65365)	4
Gng8	sc184_rep1_dup2_mod_peak_11052 (-15102), sc184_rep1_dup2_mod_peak_11053 (-6258), sc184_rep1_dup2_mod_peak_11054 (-5765), sc184_rep1_dup2_mod_peak_11055 (-488)	4
Gpr153	sc184_rep1_dup2_mod_peak_9373 (-62), sc184_rep1_dup2_mod_peak_9374 (+8751), sc184_rep1_dup2_mod_peak_9375 (+12659), sc184_rep1_dup2_mod_peak_9376 (+16138)	4
Grasp	sc184_rep1_dup2_mod_peak_4727 (+114), sc184_rep1_dup2_mod_peak_4728 (+1361), sc184_rep1_dup2_mod_peak_4729 (+22390), sc184_rep1_dup2_mod_peak_4730 (+29954)	4
Grm4	sc184_rep1_dup2_mod_peak_5378 (-292), sc184_rep1_dup2_mod_peak_5377 (+178), sc184_rep1_dup2_mod_peak_5376 (+673), sc184_rep1_dup2_mod_peak_5375 (+1111)	4
Grwd1	sc184_rep1_dup2_mod_peak_11329 (-31018), sc184_rep1_dup2_mod_peak_11328 (-2989), sc184_rep1_dup2_mod_peak_11327 (-2521), sc184_rep1_dup2_mod_peak_11326 (-2112)	4
H1f0	sc184_rep1_dup2_mod_peak_4466 (-72536), sc184_rep1_dup2_mod_peak_4467 (-59603), sc184_rep1_dup2_mod_peak_4468 (-44775), sc184_rep1_dup2_mod_peak_4469 (+351)	4
Hdhd5	sc184_rep1_dup2_mod_peak_10866 (+103), sc184_rep1_dup2_mod_peak_10865 (+37597), sc184_rep1_dup2_mod_peak_10864 (+38050), sc184_rep1_dup2_mod_peak_10863 (+38696)	4
Hfe2	sc184_rep1_dup2_mod_peak_8129 (-66879), sc184_rep1_dup2_mod_peak_8130 (-38509), sc184_rep1_dup2_mod_peak_8131 (-36414), sc184_rep1_dup2_mod_peak_8132 (+2150)	4
Hist1h2ad	sc184_rep1_dup2_mod_peak_3256 (-3495), sc184_rep1_dup2_mod_peak_3257 (-2708), sc184_rep1_dup2_mod_peak_3258 (-393), sc184_rep1_dup2_mod_peak_3259 (+256)	4
Hist1h2bl	sc184_rep1_dup2_mod_peak_3220 (-1631), sc184_rep1_dup2_mod_peak_3219 (-915), sc184_rep1_dup2_mod_peak_3218 (-479), sc184_rep1_dup2_mod_peak_3217 (+302)	4
Hist1h2bp	sc184_rep1_dup2_mod_peak_3228 (-4885), sc184_rep1_dup2_mod_peak_3229 (-4187), sc184_rep1_dup2_mod_peak_3230 (-336), sc184_rep1_dup2_mod_peak_3231 (+285)	4
Hist1h2bq	sc184_rep1_dup2_mod_peak_3235 (-1804), sc184_rep1_dup2_mod_peak_3234 (-694), sc184_rep1_dup2_mod_peak_3233 (-389), sc184_rep1_dup2_mod_peak_3232 (+309)	4
Hist1h3i	sc184_rep1_dup2_mod_peak_3231 (-4376), sc184_rep1_dup2_mod_peak_3230 (-3755), sc184_rep1_dup2_mod_peak_3229 (+96), sc184_rep1_dup2_mod_peak_3228 (+794)	4
Hist1h4m	sc184_rep1_dup2_mod_peak_3232 (-1858), sc184_rep1_dup2_mod_peak_3233 (-1160), sc184_rep1_dup2_mod_peak_3234 (-855), sc184_rep1_dup2_mod_peak_3235 (+255)	4
Hmga1	sc184_rep1_dup2_mod_peak_5379 (-1257), sc184_rep1_dup2_mod_peak_5380 (-681), sc184_rep1_dup2_mod_peak_5381 (-256), sc184_rep1_dup2_mod_peak_5382 (+651)	4
Hmgb2	sc184_rep1_dup2_mod_peak_12182 (-515), sc184_rep1_dup2_mod_peak_12183 (-173), sc184_rep1_dup2_mod_peak_12184 (+298), sc184_rep1_dup2_mod_peak_12185 (+818)	4
Hnrnpa0	sc184_rep1_dup2_mod_peak_3486 (-551), sc184_rep1_dup2_mod_peak_3485 (+254), sc184_rep1_dup2_mod_peak_3484 (+1139), sc184_rep1_dup2_mod_peak_3483 (+10799)	4
Hnrnpdl	sc184_rep1_dup2_mod_peak_9855 (-770), sc184_rep1_dup2_mod_peak_9854 (-243), sc184_rep1_dup2_mod_peak_9853 (+340), sc184_rep1_dup2_mod_peak_9852 (+640)	4
Hnrnpf	sc184_rep1_dup2_mod_peak_10836 (-27423), sc184_rep1_dup2_mod_peak_10837 (-37), sc184_rep1_dup2_mod_peak_10838 (+716), sc184_rep1_dup2_mod_peak_10839 (+10394)	4
Hoxb2	sc184_rep1_dup2_mod_peak_2203 (-18740), sc184_rep1_dup2_mod_peak_2204 (-9500), sc184_rep1_dup2_mod_peak_2205 (+1604), sc184_rep1_dup2_mod_peak_2206 (+2974)	4
Hspa8	sc184_rep1_dup2_mod_peak_12886 (-70123), sc184_rep1_dup2_mod_peak_12887 (+73), sc184_rep1_dup2_mod_peak_12888 (+527), sc184_rep1_dup2_mod_peak_12889 (+5792)	4
[truncated: 9,396 more rows]

## Sheet: Cluster_3
# GREAT version 4.0.4	Species assembly: mm10	Association rule: Basal+extension: 5000 bp upstream, 1000 bp downstream, 100000 bp max extension, curated regulatory domains included
[truncated: 257 more rows]

[truncated: 6 more sheets: Cluster_4, Cluster_5, Cluster_6, Cluster_7, Peak_&_Gene_Overlap, Peak_Gene_&_RNA_Overlap]
