# Supplementary material for: TFAP2 paralogs regulate midfacial development in part through a conserved ALX genetic pathway
Source: Development. 2024 Jan 2;151(1):dev202095. doi: 10.1242/dev.202095 (PMC10820886; doi:10.1242/dev.202095)
Supplement: Table S3. [file develop-151-202095-TableS3.xlsx]

## Sheet: Medial
tfap2 genotype	#spots	Average	SD	SEM
WT	309
WT	289
WT	305
WT	252
WT	293	289.6	22.58	10.1
H	354
H	456
H	268
H	318
H	412	361.6	74.45	33.3
M	13
M	109
M	182
M	34
M	150	97.6	72.8	32.56
Table Analyzed:	Medial				Number of families	1
					Number of comparisons per family	3
Brown-Forsythe ANOVA test					Alpha	0.05
F* (DFn, DFd)	24.61 (2.000, 8.727)
P value	0.0003				Dunnett's T3 multiple comparisons test	Mean Diff.	95.00% CI of diff.	Below threshold?	Summary	Adjusted P Value
P value summary	***				WT vs. H	-72	-190.3 to 46.27	No	ns	0.2253	A-B
Significant diff. among means (P < 0.05)?	Yes				WT vs. M	192	76.13 to 307.9	Yes	**	0.0065	A-C
					H vs. M	264	126.3 to 401.7	Yes	**	0.0014	B-C
Welch's ANOVA test
W (DFn, DFd)	17.29 (2.000, 6.198)				Test details	Mean 1	Mean 2	Mean Diff.	SE of diff.	n1	n2	t	DF
P value	0.0029				WT vs. H	289.6	361.6	-72	34.79	5	5	2.069	4.73
P value summary	**				WT vs. M	289.6	97.6	192	34.09	5	5	5.632	4.762
Significant diff. among means (P < 0.05)?	Yes				H vs. M	361.6	97.6	264	46.57	5	5	5.669	7.996
Data summary
Number of treatments (columns)	3
Number of values (total)	15

## Sheet: Lateral
	#spots
tfap2 genotype	Lateral1	Lateral2	Sum	Average	SD	SEM
WT	1	1	2
WT	6	9	15
WT	9	6	15
WT	14	8	22
WT	15	16	31	17	10.65	4.76
H	8	8	16
H	27	37	64
H	23	27	50
H	32	30	62
H	62	67	129	64.2	41.01	18.34
M	45	39	84
M	137	146	283
M	104	110	214
M	73	48	121
M	91	139	230	186.4	81.79	36.58
Table Analyzed	Lateral				Number of families	1
					Number of comparisons per family	3
Brown-Forsythe ANOVA test					Alpha	0.05
F* (DFn, DFd)	13.51 (2.000, 6.051)
P value	0.0059				Dunnett's T3 multiple comparisons test	Mean Diff.	95.00% CI of diff.	Below threshold?	Summary	Adjusted P Value
P value summary	**				WT vs. H	-47.2	-111.6 to 17.22	No	ns	0.1377	A-B
Significant diff. among means (P < 0.05)?	Yes				WT vs. M	-169.4	-307.5 to -31.28	Yes	*	0.0255	A-C
					H vs. M	-122.2	-252.8 to 8.435	No	ns	0.0646	B-C
Welch's ANOVA test
W (DFn, DFd)	11.91 (2.000, 5.752)				Test details	Mean 1	Mean 2	Mean Diff.	SE of diff.	n1	n2	t	DF
P value	0.009				WT vs. H	17	64.2	-47.2	18.95	5	5	2.491	4.537
P value summary	**				WT vs. M	17	186.4	-169.4	36.89	5	5	4.593	4.136
Significant diff. among means (P < 0.05)?	Yes				H vs. M	64.2	186.4	-122.2	40.92	5	5	2.986	5.892
Data summary
Number of treatments (columns)	3
Number of values (total)	15

## Sheet: Nares
	#spots
tfap2 genotype	nare 1	nare 2	Sum	Mean	SD	SEM
WT	40	47	87
WT	62	95	157
WT	50	47	97
WT	49	45	94
WT	55	52	107	108.4	28.1	12.57
H	67	59	126
H	91	98	189
H	67	56	123
H	55	75	130
H	91	97	188	151.2	34.14	15.27
M	32	30	62
M	78	89	167
M	58	64	122
M	44	26	70
M	73	65	138	111.8	44.9	20.08
Table Analyzed	Medial Nares				Number of families	1
					Number of comparisons per family	3
Brown-Forsythe ANOVA test					Alpha	0.05
F* (DFn, DFd)	2.137 (2.000, 10.43)
P value	0.1667				Dunnett's T3 multiple comparisons test	Mean Diff.	95.00% CI of diff.	Below threshold?	Summary	Adjusted P Value
P value summary	ns				WT vs. H	-42.8	-101.3 to 15.70	No	ns	0.1627	A-B
Significant diff. among means (P < 0.05)?	No				WT vs. M	-3.4	-75.78 to 68.98	No	ns	0.9984	A-C
					H vs. M	39.4	-37.68 to 116.5	No	ns	0.3816	B-C
Welch's ANOVA test
W (DFn, DFd)	2.335 (2.000, 7.749)				Test details	Mean 1	Mean 2	Mean Diff.	SE of diff.	n1	n2	t	DF
P value	0.1608				WT vs. H	108.4	151.2	-42.8	19.78	5	5	2.164	7.715
P value summary	ns				WT vs. M	108.4	111.8	-3.4	23.69	5	5	0.1435	6.717
Significant diff. among means (P < 0.05)?	No				H vs. M	151.2	111.8	39.4	25.23	5	5	1.562	7.467
Data summary
Number of treatments (columns)	3
Number of values (total)	15

## Sheet: Totals
		tfap2 genotype
#spots	M	WT	Het
Total Lateral	84	2	16
	283	15	64
	214	15	50
	121	22	62
	230	31	129
Midline	13	309	354
	109	289	456
	182	305	268
	34	252	318
	150	293	412
Total Nares	62	87	126
	167	157	189
	122	97	123
	70	94	130
	138	107	188
Overall	1979	2075	2885
Table Analyzed	Total per Genotype				Number of families	1
					Number of comparisons per family	3
Brown-Forsythe ANOVA test					Alpha	0.05
F* (DFn, DFd)	1.274 (2.000, 35.46)
P value	0.2921				Dunnett's T3 multiple comparisons test	Mean Diff.	95.00% CI of diff.	Below threshold?	Summary	Adjusted P Value
P value summary	ns				WT vs. H	-54	-173.5 to 65.50	No	ns	0.588	A-B
Significant diff. among means (P < 0.05)?	No				WT vs. M	6.4	-86.49 to 99.29	No	ns	0.9972	A-C
					H vs. M	60.4	-44.11 to 164.9	No	ns	0.3785	B-C
Welch's ANOVA test
W (DFn, DFd)	1.100 (2.000, 26.02)				Test details	Mean 1	Mean 2	Mean Diff.	SE of diff.	n1	n2	t	DF
P value	0.3478				WT vs. H	138.3	192.3	-54	47.08	15	15	1.147	27.39
P value summary	ns				WT vs. M	138.3	131.9	6.4	36.31	15	15	0.1762	23.61
Significant diff. among means (P < 0.05)?	No				H vs. M	192.3	131.9	60.4	40.6	15	15	1.488	21.59
Data summary
Number of treatments (columns)	3
Number of values (total)	45
