# Supplementary material for: TFAP2 paralogs regulate midfacial development in part through a conserved ALX genetic pathway
Source: Development. 2024 Jan 2;151(1):dev202095. doi: 10.1242/dev.202095 (PMC10820886; doi:10.1242/dev.202095)
Supplement: Table S5. [file develop-151-202095-TableS5.xlsx]

## Sheet: 1 - Mouse Genotyping
Alleles	Primers	Primer Sequence (5' to 3')	Annealing Temp (°C)	Wild-Type Allele Product Size (bp)	Trangenic Allele Product Size (bp)
Tfap2a-conditional	AlflpCreF1	GCTCTCTCTTTTCCTGCCTTGGAACCATGACCCTCAG	70	230	265
	AlflpCreR1	GTAACGTTGGCAGCTTTACGTCTCCCTGCTGGC
Tfap2b-conditional	Bfl606	GTTGCTCTCCTTACAGGGGAAGCTGTTCACTTAGCTCGGG	70	256	330
	Bfl2	TCTGGCAAGGCTCTTTCGGGGCACTCACAGCAG
Wnt1:CRE	Wnt1CRE1	GGAGCGTCCACTGGAGTCCAGGTCCTCTGGTTG	70	~310	~220
	Wnt1CRE2	CAAACTAGGGTCATTAGACTTACAAGGCATGTG
	Wnt1CRE3	CGCCCAATACCCTACTCTTCCGGAGGAAAATGTC
Sox10:CRE	Sox10CRE-F21221	GACAAAATGGTGAAGGTCGG	60	218	~300
	Sox10CRE-CtrlR	CAAAGGCGGAGTTACCAGAG
	Sox10CRE-F2223316	CACCTAGGGTCTGGCATGTG
	Sox10CRE-R	AGGCAAATTTTGGTGTACGG
r26r-lacZ	r26lacZ-F	AAAGTCGCTCTGAGTTGTTAT	65	650	340
	r26lacZ-wtR	GGAGCGGGAGAAATGGATATG
	r26lacZ-mutR	GCGAAGAGTTTGTCCTCAACC
r26r-mTmG	mTm-Fw	CTCTGCTGCCTCCTGGCTTCT	60	322	280
	mTm-MUT	TCAATGGGCGGGGGTCGTT
	mTm-Rv	CGAGGCGGATCACAAGCAATA

## Sheet: 2 - Real-Time PCR
Target	Primers	Primer Sequence (5' to 3')	Annealing Temp (°C)	Wild-Type Allele Product Size (bp)	mm10 Genome* Product Size (bp)
B2m	B2m-qF	TGGTGCTTGTCTCACTGACC	60	160	3228
	B2m-qR	CCGTTCTTCAGCATTTGGAT	60
Actb	Bactin-qF2	CTGTATTCCCCTCCATCGTG	60	375	916
	Bactin-qR2/3	CCATCACAATGCCTGTGGTA	60
Alx1	Alx1-qF-cc	ACGATACGGCCAAATACAGC	60	198	12866
	Alx1-qR-cc	CGAGGCGAGTGAGAGTAAGG	60.1
	Alx1-qF-nc	CAGCTGGAGGAACTGGAGAA	60.5	166	2995
	Alx1-qR-nc	GCTGTATTTGGCCGTATCGT	60
	Alx1-qF2-nc	ACGATACGGCCAAATACAGC	60	150	12818
	Alx1-qR2-nc	AGCATGCATGACGTAACCAC	59.6
Alx3	Alx3-qF2-cc	GCTGGAAGAGCTGGAGAAAG	59.3	159	3659
	Alx3-qR2-cc	ATCTTCCCATAACGCTCACG	60.1
	Alx3-qF-nc	CTGGAACCCTACCTCCCAGA	61.4	206	5207
	Alx3-qR-nc	GGGGAAGCTTGCACATTAGA	60.2
	Alx3-qF2-nc	GCTGGAAGAGCTGGAGAAAG	59.3	159	3659
	Alx3-qR2-nc	ATCTTCCCATAACGCTCACG	60.1
Alx4	Alx4-qF-cc	CCAGAGTTGCCTCCTGACTC	60	156	156
	Alx4-qR-cc	CCGCTTCTTGCCTTTGTTAC	59.9
	Alx4-qF-nc	GGACGGTAGCCTCAAGCTC	60	161	25427
	Alx4-qR-nc	CCCCTGTCTCCTTCACACTG	60.7
		*NOTE: When applicable, primers were first designed with the goal of spanning across 2 or more exons
		cc-used in the conditional/conditional model
		nc-used in the null/conditional model

## Sheet: 3 - in situ Hybridization
Target	Primers	Primer Sequence (5' to 3')	Annealing Temp (°C)
Alx3	Alx3-isF	CGTGAGCGTTATGGGAAGAT	60
	Alx3-isR	TGGTGGTAGGAAGGCAAAAG
Alx4	Alx4-isF	CCACATGACAGAACCCCTCCTGCAACTCCTGATGTC	60
	Alx4-isR	GATTCCTTCAGCCACAGGCAGCCCTGTGCTCTAGC
