# Supplementary material for: TFAP2 paralogs regulate midfacial development in part through a conserved ALX genetic pathway
Source: Development. 2024 Jan 2;151(1):dev202095. doi: 10.1242/dev.202095 (PMC10820886; doi:10.1242/dev.202095)
Supplement: Table S6. [file develop-151-202095-TableS6.xlsx]

## Sheet: X2 Summary
	Water supplement for pregnant dams	Total E18.5 embryos	Observed	Expected	Χ2	two-tailed p-value*
	without α/β-adrenergic receptor agonists	71	2	8.875	6.08652	0.0136
	with α/β-adrenergic receptor agonists	51	7	6.375	0.070028	0.7913
						* α = 0.05

## Sheet: X2 Calculation
		Pregnant dam WITH epinephrine* supplement in drinking water
			Tfap2NCKO	Other
	Chi-square	Observed	7	44
		Expected	6.375	44.625
		Dev	0.625	-0.625					Calculation for expected numbers
		Dev^2	0.390625	0.390625							Tfap2NCKO	Other	total
		Dev^2/e	0.0612745	0.0087535					With epinephrine	obs	7	44	51
		Sum	0.070028							exp**	6.375	44.625	51
		p-value (d.o.f. = 1)	0.90 > p > 0.75
		two-tailed p-value	0.7913
											Tfap2NCKO	Other	total
		Pregnant dam WITHOUT epinephrine supplement in drinking water							Without epinephrine	obs	2	69	71
										exp**	8.875	62.125	71
			Tfap2NCKO	Other
	Chi-square	Observed	2	69					*NOTE: - α/β-adrenergic receptor agonists
		Expected	8.875	62.125
		Dev	-6.875	6.875
		Dev^2	47.2656	47.2656
		Dev^2/e	5.3257	0.760815
		Sum	6.08652
		p-value (d.o.f. = 1)	p < 0.05
		two-tailed p-value	0.0136
									**NOTE: based on allelic combinations, 1/8 of progeny from the conditional/conditional breeding scheme are expected to be Tfap2NCKO embryos.
